# Supplementary material for: Nuclear gene proximity and protein interactions shape transcript covariations in mammalian single cells
Source: Nat Commun. 2020 Oct 28;11:5445. doi: 10.1038/s41467-020-19011-5 (PMC7595044; doi:10.1038/s41467-020-19011-5)
Supplement: Supplementary file 5 — Supplementary Data 1 [file 41467_2020_19011_MOESM5_ESM.xlsx]

## Sheet: Ctrl_1
# RPM normalized read count, mESC in 2i+LIF, plate 1, genes vs. cell IDs
#
	B1_1	C1_1	D1_1	G1_1	J1_1	M1_1	O1_1	B2_1	H2_1	I2_1	J2_1	L2_1	M2_1	N2_1	O2_1	B3_1	D3_1	G3_1	H3_1	I3_1	J3_1	N3_1	O3_1	B4_1	D4_1	G4_1	H4_1	J4_1	K4_1	M4_1	N4_1	O4_1	B5_1	C5_1	D5_1	G5_1	H5_1	J5_1	L5_1	N5_1	O5_1	A6_1	B6_1	C6_1	D6_1	H6_1	I6_1	J6_1	K6_1
0610007P14Rik	101.873841980937	55.999193611612	85.600115171064	85.992973145623	56.72831900376	49.8119059118069	104.255174966247	70.212928337022	41.819423728341	83.5974251993039	44.076996215675	115.612629181056	43.1991567524602	49.885263893046	48.711578742267	119.843129476038	98.3819186080364	53.4693762010952	100.022932086869	66.16620951831	67.5744780328156	77.2493212422444	51.5607880207102	47.0883691728143	41.2396643091325	97.8801226077325	44.1136367282119	36.5355527463775	100.249444205287	54.228611557744	70.4774849606081	36.7487634041115	82.7164067992886	106.303412719203	58.9894844832008	67.5626513663247	115.409688799334	84.762030599093	65.1986930169692	113.435142976346	58.1034313707689	53.3729263405096	72.6664060699001	39.3755641306784	36.8687642157447	70.2178156641903	61.5297235895494	96.3458641348141	47.0276561808057
0610009B22Rik	53.0592926984046	55.999193611612	46.6909719114895	12.2847104493747	34.036991402256	38.983230713588	10.4255174966247	42.7383042051439	66.9110779653456	60.7981274176755	31.4835687254822	74.9341115062399	30.2394097267221	108.840575766646	73.0673681134006	28.9276519424918	68.2650047484334	47.1788613539075	43.9125067698448	78.19642943073	58.4427918121649	56.5238935918862	77.3411820310654	75.3413906765029	23.197311173887	46.3642686036628	36.0929755049006	14.614221098551	0	40.671458668308	88.0968562007601	73.4975268082229	68.1193938347083	34.1689540883154	53.8599640933573	46.7741432536094	53.0260732321263	44.8740161995198	67.7063350560834	78.8278112208505	50.8405024494228	33.9645894894152	65.1491916488759	60.5777909702745	87.9178223606219	92.6875166767312	61.5297235895494	109.483936516834	62.7035415744076
0610009O20Rik	40.3250624507875	22.3996774446448	66.1455435412768	33.7829537357804	29.4987258819552	38.983230713588	15.6382762449371	112.951232542166	47.3953468921198	113.996488908142	53.5220668333197	27.832669988032	56.1589037781983	40.8152159124922	73.0673681134006	45.4577387667729	24.0935310876824	75.486178166252	46.3520904792806	51.128434627785	93.1431994506378	62.1762829510748	42.9673233505919	25.1137968921676	87.6342866569066	10.3031708008139	16.0413224466225	54.8033291195662	112.043496464733	48.8057504019696	57.892219789071	73.4975268082229	31.6268614232574	34.1689540883154	46.1656835085919	20.7885081127153	62.3836155672074	92.241033299013	42.6299146649414	82.6730703047945	65.366360292115	72.7812631916039	75.1721442102415	78.7511282613568	19.8524115007856	30.8958388922437	52.0636122680803	70.0697193707739	35.2707421356042
0610010F05Rik	0	0	7.78182865191491	52.2100194098425	20.4221948413536	34.6517606343005	15.6382762449371	18.3164160879188	25.0916542370046	11.3996488908142	0	0	0	24.942631946523	0	49.5902604728431	36.1402966315236	37.743089083126	0	36.09065973726	52.9637800797744	24.4936872231507	21.4836616752959	0	10.3099160772831	46.3642686036628	0	0	2.94851306486139	35.2485975125336	20.1364242744595	14.6995053616446	0	7.59310090851452	0	20.7885081127153	15.5959038918019	82.2690296991197	20.0611363129136	15.3810363357757	3.63146446067306	2.4260421063868	0	0	8.50817635747954	0	47.3305566073457	0	0
0610010K14Rik	114.608072228554	44.7993548892896	138.12745857149	156.630058229528	72.6122483248127	132.109837418271	88.6168987213103	91.582080439594	75.2749627110138	132.995903726165	97.5990630489947	79.2160607351679	60.4788194534443	79.3629198298459	91.3342101417507	142.571998859424	86.3351530641952	106.93875240219	119.539601762355	99.249314277465	74.8798270093362	90.4382297470179	81.6379143661246	72.202166064982	110.831597830794	66.9706102052907	72.1859510098013	91.3388818659437	44.2276959729209	105.745792537601	120.818545646757	132.295548254801	158.134307116287	68.3379081766307	138.497050525776	83.1540324508612	74.8603386806489	99.720035998933	130.397386033938	76.9051816788786	83.5236825954803	106.745852681019	67.6549297892173	109.040023746494	82.2457047889689	92.6875166767312	104.127224536161	144.518796202221	47.0276561808057
0610011F06Rik	12.7342302476171	0	17.5091144668086	18.4270656740621	2.2691327601504	0	10.4255174966247	0	2.7879615818894	56.9982444540708	0	14.986822301248	0	6.80253598541536	6.08894734278338	8.26504341214052	4.01558851461373	0	7.31875112830746	3.007554978105	16.4370351971714	1.88412978639621	4.29673233505919	0	30.9297482318494	10.3031708008139	8.02066122331125	7.3071105492755	29.4851306486139	10.8457223115488	2.51705303430743	14.6995053616446	4.86567098819345	3.79655045425726	7.69428058476533	15.5913810845365	9.35754233508111	0	5.0152840782284	17.3036658777477	7.26292892134611	24.260421063868	2.50573814034138	9.08666864554117	11.344235143306	11.2348505062705	23.6652783036728	13.1380723820201	15.6758853936019
0610012G03Rik	31.8355756190428	22.3996774446448	42.800057585532	52.2100194098425	40.8443896827072	49.8119059118069	52.1275874831237	36.6328321758376	27.879615818894	53.1983614904661	47.2253530882233	38.5375430603519	51.8389881029522	43.0827279076306	48.711578742267	30.993912795527	80.3117702922746	69.1956633190644	46.3520904792806	30.07554978105	73.0534897652061	48.9873744463014	47.2640556856511	59.6452676188981	38.6621852898117	20.6063416016279	48.1239673398675	29.228442197102	88.4553919458417	43.3828892461952	25.1705303430743	44.0985160849337	31.6268614232574	75.9310090851452	43.6009233136702	15.5913810845365	28.0726270052433	49.8600179994665	30.0917044693704	74.9825521369066	43.5775735280767	43.6687579149624	55.1262390875104	33.317785033651	42.5408817873977	30.8958388922437	56.7966679288148	39.4142171460603	54.8655988776066
0610030E20Rik	46.6921775745961	33.5995161669672	25.2909431187235	12.2847104493747	11.345663800752	0	5.21275874831237	15.2636800732657	0	0	0	0	17.2796627009841	0	0	0	14.0545598011481	9.4357722707815	2.43958370943582	33.083104759155	12.7843607089111	0	30.0771263454143	31.3922461152095	23.197311173887	20.6063416016279	0	7.3071105492755	29.4851306486139	0	0	66.1477741274006	0	18.9827522712863	5.12952038984355	31.1827621690729	0	7.47900269991997	0	26.9168135876075	10.8943933820192	31.5385473830284	22.5516432630724	9.08666864554117	2.83605878582651	22.4697010125409	4.73305566073457	26.2761447640402	19.5948567420024
0610037L13Rik	29.7132039111066	27.999596805806	66.1455435412768	46.0676641851552	34.036991402256	67.1377862289572	36.4893112381866	42.7383042051439	36.2435005645622	41.7987125996519	47.2253530882233	57.8063145905279	38.8792410772142	40.8152159124922	12.1778946855668	51.6565213258783	36.1402966315236	31.4525742359383	53.6708416075881	27.067994802945	18.2633724413015	64.060412737471	55.8575203557694	21.9745722806467	28.3522692125286	36.0610978028488	20.0516530582781	36.5355527463775	35.3821567783367	35.2485975125336	57.892219789071	44.0985160849337	24.3283549409672	41.7620549968299	35.9066427289048	83.1540324508612	43.6685308970452	42.3810152995465	27.5840624302562	19.2262954197196	25.4202512247114	48.520842127736	50.1147628068276	21.2022268395961	39.7048230015712	39.3219767719466	61.5297235895494	26.2761447640402	43.1086848324052
1110001J03Rik	16.9789736634895	50.3992742504508	19.4545716297873	24.5694208987494	27.2295931218048	17.3258803171502	20.8510349932495	3.05273601465313	11.1518463275576	15.1995318544189	31.4835687254822	27.832669988032	51.8389881029522	86.1654558152613	6.08894734278338	18.5963476773162	14.0545598011481	22.0168019651568	17.0770859660508	12.03021991242	25.5687214178221	16.9571680775659	12.8901970051776	21.9745722806467	48.9721013670949	15.4547562012209	8.02066122331125	14.614221098551	17.6910783891683	16.2685834673232	20.1364242744595	14.6995053616446	21.8955194468705	22.7793027255436	17.9533213644524	10.3942540563576	3.11918077836037	17.4510062998133	35.1069885475988	48.0657385492991	3.63146446067306	19.4083368510944	17.5401669823897	15.1444477425686	8.50817635747954	16.8522757594057	9.46611132146914	30.6555022247136	19.5948567420024
1110002L01Rik	8.48948683174474	0	29.1818574446809	6.14235522468735	4.5382655203008	2.16573503964378	15.6382762449371	6.10547202930627	16.7277694913364	3.79988296360472	15.7417843627411	6.42292384339199	4.31991567524602	11.3375599756923	24.3557893711335	2.06626085303513	20.0779425730687	18.871544541563	4.87916741887164	0	0	22.6095574367545	0	25.1137968921676	2.57747901932078	0	8.02066122331125	25.5748869224642	0	10.8457223115488	2.51705303430743	0	19.4626839527738	0	0	5.19712702817882	3.11918077836037	9.9720035998933	12.538210195571	13.4584067938037	3.63146446067306	0	5.01147628068276	0	8.50817635747954	0	0	13.1380723820201	0
1110004E09Rik	42.4474341587237	78.3988710562568	66.1455435412768	46.0676641851552	47.6517879631584	82.2979315064636	130.318968707809	122.109440586125	36.2435005645622	87.3973081629086	72.412208068609	85.6389845785599	38.8792410772142	70.2928718492921	30.4447367139169	84.7166949744403	82.3195645495815	34.5978316595322	58.5500090264597	84.21153938694	71.2271525210759	65.9445425238672	55.8575203557694	21.9745722806467	67.0144545023404	20.6063416016279	52.1342979515231	62.1104396688417	35.3821567783367	27.114305778872	60.4092728233784	66.1477741274006	34.0596969173541	56.9482568138589	92.3313670171839	25.9856351408941	90.4562425724508	49.8600179994665	105.320965642796	67.2920339690187	43.5775735280767	31.5385473830284	80.1836204909242	48.4622327762196	48.2129993590507	81.4526661704608	33.131389625142	87.5871492134674	78.3794269680094
1110004F10Rik	252.562233244406	274.396048696899	258.745802676171	273.334807498587	294.987258819552	231.733649241884	317.978283647055	286.957185377394	192.369349150369	277.391456343145	336.874185362659	254.775979121216	224.635615112793	126.980671727753	237.468946368552	299.607823690094	178.693688900311	352.268831442509	226.881284977531	252.63461816082	199.070759610187	237.400353085922	330.848389799557	282.530215036886	273.212776048003	267.882440821163	200.516530582781	131.527989886959	182.807810021406	252.16304374351	294.49520501397	271.940849190425	206.791016998222	265.758531798008	297.512182610926	265.05347843712	268.249546938992	274.230098997066	193.088437011793	234.56080412058	228.782261022403	303.25526329835	155.355764701166	336.206739885023	59.5572345023568	112.348505062705	534.835289663007	236.485302876362	129.326054497216
1110008F13Rik	78.5277531936388	83.998790417418	68.0910007042555	39.9253089604678	72.6122483248127	38.983230713588	72.9786224763732	48.8437762344501	61.3351548015668	64.5980103812803	59.8187805784161	98.4848322653438	47.5190724277062	56.6877998784614	24.3557893711335	66.1203472971242	64.2494162338197	34.5978316595322	51.2312578981523	63.158654540205	60.269129056295	92.3223595334141	111.715040711539	40.8099199497724	77.3243705796235	51.5158540040698	52.1342979515231	29.228442197102	94.3524180755645	37.9600280904208	55.3751667547635	58.7980214465783	46.2238743878378	18.9827522712863	56.424724288279	77.9569054226823	90.4562425724508	72.2970260992264	65.1986930169692	53.833627175215	50.8405024494228	24.260421063868	65.1491916488759	36.3466745821647	65.2293520740098	73.0265282907579	47.3305566073457	78.8284342921207	39.1897134840047
1110008L16Rik	48.8145492825322	72.7989516950956	99.2183153119151	89.0641507579666	70.3431155646623	54.1433759910945	26.0637937415618	6.10547202930627	39.0314621464516	91.1971911265133	110.192490539188	109.189705337664	138.237301607873	63.4903358638767	42.6226313994837	82.6504341214052	20.0779425730687	50.3241187775013	85.3854298302538	78.19642943073	104.101222915419	56.5238935918862	111.715040711539	50.2275937843353	131.45142998536	41.2126832032558	48.1239673398675	43.842663295653	100.249444205287	111.168653693375	30.2046364116892	29.3990107232892	43.791038893741	102.506862264946	51.2952038984355	46.7741432536094	40.5493501186848	124.650044998666	62.691050977855	55.756256717187	25.4202512247114	53.3729263405096	30.0688576840966	90.8666864554117	39.7048230015712	42.1306893985142	80.4619462324877	48.1729320674071	82.2983983164099
1110008P14Rik	59.4264078222132	50.3992742504508	25.2909431187235	21.4982432864057	22.691327601504	32.4860255946567	36.4893112381866	33.5800961611845	19.5157310732258	22.7992977816283	34.6319255980304	40.6785176748159	56.1589037781983	43.0827279076306	0	10.3313042651757	56.2182392045922	47.1788613539075	31.7145882226657	33.083104759155	43.8320938591236	48.9873744463014	55.8575203557694	31.3922461152095	5.15495803864157	36.0610978028488	20.0516530582781	36.5355527463775	47.1762090377822	40.671458668308	15.1023182058446	7.34975268082229	63.2537228465148	60.7448072681162	41.0361631187484	25.9856351408941	43.6685308970452	42.3810152995465	12.538210195571	15.3810363357757	25.4202512247114	31.5385473830284	22.5516432630724	51.4911223247333	19.8524115007856	19.6609883859733	18.9322226429383	65.6903619101005	43.1086848324052
1110012L19Rik	70.0382663618941	61.5991129727732	23.3454859557447	46.0676641851552	68.0739828045119	58.4748460703821	67.7658637280608	48.8437762344501	44.6073853102304	45.5985955632567	40.9286393431268	32.1146192169599	95.0381448554124	72.5603838444305	24.3557893711335	103.313042651757	60.233827719206	62.9051484718767	36.5937556415373	42.10576969347	65.7481407886855	56.5238935918862	42.9673233505919	103.594412180191	30.9297482318494	87.5769518069186	72.1859510098013	58.456884394204	165.116731632238	59.6514727135184	78.0286440635304	29.3990107232892	14.5970129645803	41.7620549968299	87.2018466273403	57.168397309967	84.21788101573	29.9160107996799	40.1222726258272	67.2920339690187	61.7348958314419	189.23128429817	62.6434535085345	48.4622327762196	39.7048230015712	98.3049419298664	9.46611132146914	8.75871492134674	39.1897134840047
1110032A03Rik	0	16.7997580834836	0	3.07117761234368	13.6147965609024	0	0	21.3691521025719	83.638847456682	7.59976592720944	0	12.845847686784	4.31991567524602	0	12.1778946855668	10.3313042651757	10.0389712865343	44.0336039303137	0	24.06043982484	20.0897096854317	7.53651914558482	21.4836616752959	0	41.2396643091325	20.6063416016279	0	40.1891080210153	20.6395914540297	16.2685834673232	0	0	9.7313419763869	0	28.2123621441395	0	3.11918077836037	0	0	9.61314770985982	0	0	0	0	53.8851169307037	25.2784136391085	0	48.1729320674071	43.1086848324052
1110034G24Rik	38.2026907428513	27.999596805806	3.89091432595746	0	2.2691327601504	10.8286751982189	10.4255174966247	9.1582080439594	16.7277694913364	22.7992977816283	81.8572786862536	14.986822301248	17.2796627009841	22.6751199513845	0	47.523999619808	12.0467655438412	0	0	27.067994802945	58.4427918121649	26.3778170095469	17.1869293402367	9.41767383456286	15.4648741159247	5.15158540040697	28.0723142815894	21.9213316478265	73.7128266215348	37.9600280904208	27.6875833773818	44.0985160849337	2.43283549409672	37.9655045425726	38.4714029238266	5.19712702817882	53.0260732321263	52.3530188994398	40.1222726258272	73.0599225949346	50.8405024494228	50.9468842341228	2.50573814034138	15.1444477425686	22.6884702866121	2.80871262656761	28.3983339644074	8.75871492134674	43.1086848324052
1110037F02Rik	106.118585396809	44.7993548892896	23.3454859557447	58.3523746345299	104.380106966918	47.6461708721632	41.702069986499	140.425856674044	119.882348021244	91.1971911265133	69.2638511960608	85.6389845785599	38.8792410772142	61.2228238687383	85.2452627989673	53.7227821789134	14.0545598011481	34.5978316595322	109.781266924612	99.249314277465	78.5325014975965	99.8588786789989	94.5281113713021	100.455187568671	61.8594964636988	66.9706102052907	60.1549591748344	105.953102964495	47.1762090377822	100.322931381826	62.9263258576858	51.448268765756	90.0149132815788	22.7793027255436	48.7304437035137	129.928175704471	87.3370617940904	82.2690296991197	37.614630586713	78.8278112208505	90.7866115168264	31.5385473830284	142.827073999459	66.6355700673019	36.8687642157447	120.774642942407	94.6611132146914	122.622008898854	101.893255058412
1110038B12Rik	55.1816644063408	89.5987097785792	112.836515452766	61.4235522468735	63.5357172842111	134.275572457914	99.042416217935	82.4238723956346	181.217502822811	83.5974251993039	56.6704237058679	188.405766072832	86.3983135049204	104.305551776369	146.134736226801	113.644346916932	38.1480908888304	47.1788613539075	75.6270949925105	48.12087964968	60.269129056295	73.481061669452	77.3411820310654	94.1767383456286	59.282017444378	92.7285372073255	48.1239673398675	91.3388818659437	147.42565324307	75.9200561808416	72.9945379949156	95.5467848506898	55.9552163642247	75.9310090851452	123.108489356245	98.7454135353976	68.6219771239282	29.9160107996799	72.7216191343118	67.2920339690187	72.6292892134611	147.988568489595	85.195096771607	145.386698328659	70.9014696456628	103.922367183002	160.923892464975	56.9316469887538	86.2173696648104
1110038F14Rik	25.4684604952342	27.999596805806	44.7455147485108	6.14235522468735	61.2665845240608	64.9720511893134	52.1275874831237	36.6328321758376	58.5471932196774	68.397893344885	75.5605649411572	36.3965684458879	0	29.4776559367999	42.6226313994837	70.2528690031944	12.0467655438412	18.871544541563	39.0333393509732	24.06043982484	52.9637800797744	41.4508553007165	55.8575203557694	34.5314707267305	46.3946223477741	15.4547562012209	40.1033061165562	29.228442197102	38.3306698431981	43.3828892461952	20.1364242744595	51.448268765756	38.9253679055476	49.3551559053444	46.1656835085919	36.3798891972518	68.6219771239282	32.4090116996532	97.7980395254538	42.2978499233832	25.4202512247114	19.4083368510944	80.1836204909242	33.317785033651	19.8524115007856	87.070091423596	33.131389625142	52.5522895280804	54.8655988776066
1110051M20Rik	0	11.1998387223224	5.83637148893619	6.14235522468735	6.80739828045119	36.8174956739443	5.21275874831237	0	0	0	3.14835687254822	34.2555938314239	0	0	18.2668420283501	4.13252170607026	16.0623540584549	0	4.87916741887164	3.007554978105	42.0057566149935	11.3047787183772	12.8901970051776	3.13922461152095	18.0423531352455	10.3031708008139	0	3.65355527463775	0	2.7114305778872	10.0682121372297	0	41.3582033996443	18.9827522712863	15.3885611695307	5.19712702817882	28.0726270052433	34.9020125996265	17.5534942737994	7.69051816788786	36.3146446067306	2.4260421063868	5.01147628068276	33.317785033651	0	0	42.5975009466111	8.75871492134674	0
1110059E24Rik	171.912108342831	61.5991129727732	124.509258430639	33.7829537357804	113.45663800752	127.778367338983	172.021038694308	24.4218881172251	50.1833084740092	75.9976592720944	100.747419921543	89.9209338074878	172.796627009841	122.445647737477	158.312630912368	157.03582483067	208.810602759914	188.71544541563	87.8250135396896	123.309754102305	73.0534897652061	195.949497785205	85.9346467011838	78.4806152880239	103.099160772831	56.6674394044767	84.2169428447681	179.02420845725	232.93253212405	149.128681783796	83.0627501321453	110.246290212334	153.268636128094	151.86201817029	79.507566042575	93.5482865072188	74.8603386806489	54.8460197994131	95.2903974863396	134.584067938037	65.366360292115	247.456294851453	70.1606679295587	205.964489298933	42.5408817873977	171.331470220624	80.4619462324877	96.3458641348141	66.622512922808
1110059G10Rik	12.7342302476171	16.7997580834836	27.2364002817022	12.2847104493747	13.6147965609024	19.491615356794	57.3403462314361	27.4746241318782	22.3036926551152	0	47.2253530882233	62.0882638194559	30.2394097267221	6.80253598541536	48.711578742267	16.530086824281	28.1091196022961	37.743089083126	17.0770859660508	30.07554978105	34.7004076384729	24.4936872231507	55.8575203557694	31.3922461152095	41.2396643091325	51.5158540040698	32.082644893245	21.9213316478265	8.84553919458417	24.4028752009848	25.1705303430743	44.0985160849337	24.3283549409672	60.7448072681162	0	0	31.1918077836037	52.3530188994398	20.0611363129136	40.3752203814112	0	38.8166737021888	30.0688576840966	27.2600059366235	45.3769405732242	14.0435631328381	9.46611132146914	17.5174298426935	3.91897134840047
1190002N15Rik	61.5487795301493	0	25.2909431187235	21.4982432864057	13.6147965609024	23.8230854360816	15.6382762449371	33.5800961611845	25.0916542370046	53.1983614904661	3.14835687254822	23.550720759104	4.31991567524602	9.07004798055382	0	0	24.0935310876824	0	0	108.27197921178	65.7481407886855	0	73.0444496960062	21.9745722806467	18.0423531352455	25.7579270020349	20.0516530582781	10.9606658239132	23.5881045188911	70.4971950250672	45.3069546175338	44.0985160849337	0	11.3896513627718	20.5180815593742	46.7741432536094	15.5959038918019	2.49300089997332	7.5229261173426	19.2262954197196	7.26292892134611	0	12.5286907017069	0	68.0654108598363	0	9.46611132146914	0	0
1190007I07Rik	19.1013453714257	16.7997580834836	19.4545716297873	18.4270656740621	43.1135224428576	34.6517606343005	20.8510349932495	21.3691521025719	19.5157310732258	26.599180745233	22.0384981078375	29.9736446024959	25.9194940514761	15.8725839659692	54.8005260850504	12.3975651182108	32.1247081169098	15.7262871179692	9.75833483774329	33.083104759155	31.0477331502126	32.0302063687355	34.3738586804735	28.2530215036886	12.8873950966039	56.6674394044767	16.0413224466225	7.3071105492755	11.7940522594456	37.9600280904208	37.7557955146115	0	26.761190435064	15.186201817029	17.9533213644524	20.7885081127153	28.0726270052433	27.4230098997066	32.5993465084846	15.3810363357757	32.6831801460575	19.4083368510944	2.50573814034138	18.1733372910823	25.5245290724386	16.8522757594057	23.6652783036728	21.8967873033668	23.5138280904028
1300002E11Rik	55.1816644063408	55.999193611612	58.3637148893619	12.2847104493747	22.691327601504	99.6238118236139	31.2765524898742	15.2636800732657	58.5471932196774	3.79988296360472	44.076996215675	36.3965684458879	8.63983135049204	56.6877998784614	18.2668420283501	64.0540864440891	30.116913859603	0	58.5500090264597	57.143544583995	89.4905249623774	24.4936872231507	12.8901970051776	31.3922461152095	25.7747901932078	25.7579270020349	12.0309918349669	25.5748869224642	50.1247221026436	51.5171809798568	25.1705303430743	14.6995053616446	38.9253679055476	37.9655045425726	71.8132854578097	51.9712702817882	24.953446226883	117.171042298746	22.5687783520278	67.2920339690187	47.2090379887497	19.4083368510944	55.1262390875104	45.4333432277059	31.1966466440916	22.4697010125409	9.46611132146914	30.6555022247136	15.6758853936019
1500009L16Rik	27.5908322031704	27.999596805806	126.454715593617	199.626544802339	72.6122483248127	47.6461708721632	46.9148287348113	106.84576051286	125.458271185023	87.3973081629086	72.412208068609	109.189705337664	99.3580605306584	68.0253598541536	152.223683569584	107.445564357827	20.0779425730687	135.246069214535	121.979185471791	57.143544583995	18.2633724413015	177.108199921243	42.9673233505919	134.986658295401	126.296471946718	123.638049609767	76.1962816214569	116.913768788408	442.276959729209	65.0743338692928	133.403810818294	286.640354552069	403.850692020056	102.506862264946	82.0723262374968	135.125302732649	159.078219696379	0	102.813323603682	149.965104273813	83.5236825954803	237.752126425906	52.620500947169	106.01113419798	0	61.7916777844875	47.3305566073457	83.207791752794	129.326054497216
1500011B03Rik	19.1013453714257	0	15.5636573038298	0	2.2691327601504	19.491615356794	36.4893112381866	0	27.879615818894	30.3990637088378	3.14835687254822	8.56389845785598	8.63983135049204	11.3375599756923	6.08894734278338	2.06626085303513	56.2182392045922	18.871544541563	0	3.007554978105	38.3530821267332	32.0302063687355	4.29673233505919	40.8099199497724	7.73243705796235	5.15158540040697	24.0619836699337	29.228442197102	2.94851306486139	0	15.1023182058446	29.3990107232892	104.611926246159	3.79655045425726	20.5180815593742	15.5913810845365	18.7150846701622	9.9720035998933	55.1681248605124	53.833627175215	14.5258578426922	9.70416842554719	2.50573814034138	12.1155581940549	0	36.513264145379	0	21.8967873033668	3.91897134840047
1500011K16Rik	19.1013453714257	22.3996774446448	11.6727429778724	12.2847104493747	9.07653104060159	15.1601452775065	15.6382762449371	6.10547202930627	11.1518463275576	11.3996488908142	15.7417843627411	21.40974614464	4.31991567524602	18.1400959611076	6.08894734278338	4.13252170607026	18.0701483157618	28.3073168123445	17.0770859660508	18.04532986863	9.13168622065076	16.9571680775659	17.1869293402367	18.8353476691257	10.3099160772831	0	8.02066122331125	7.3071105492755	20.6395914540297	16.2685834673232	2.51705303430743	7.34975268082229	4.86567098819345	3.79655045425726	15.3885611695307	0	0	4.98600179994665	20.0611363129136	9.61314770985982	14.5258578426922	12.130210531934	5.01147628068276	18.1733372910823	19.8524115007856	2.80871262656761	14.1991669822037	8.75871492134674	19.5948567420024
1600002H07Rik	14.8566019555533	39.1994355281284	36.9636860965958	30.7117761234368	34.036991402256	54.1433759910945	67.7658637280608	9.1582080439594	13.939807909447	18.9994148180236	9.44507061764465	6.42292384339199	4.31991567524602	38.5477039173537	36.5336840567003	20.6626085303513	68.2650047484334	44.0336039303137	0	21.052884846735	34.7004076384729	20.7254276503583	12.8901970051776	34.5314707267305	43.8171433284533	30.9095124024419	32.082644893245	10.9606658239132	17.6910783891683	43.3828892461952	32.7216894459966	29.3990107232892	0	0	61.5542446781226	5.19712702817882	59.2644347888471	57.3390206993865	50.152840782284	17.3036658777477	3.63146446067306	2.4260421063868	10.0229525613655	36.3466745821647	19.8524115007856	22.4697010125409	33.131389625142	26.2761447640402	23.5138280904028
1600002K03Rik	6.36711512380855	0	7.78182865191491	0	0	0	5.21275874831237	0	0	0	6.29671374509643	8.56389845785598	0	0	24.3557893711335	6.19878255910539	6.0233827719206	9.4357722707815	0	6.01510995621	9.13168622065076	5.65238935918862	8.59346467011837	6.27844922304191	25.7747901932078	10.3031708008139	0	3.65355527463775	5.89702612972278	0	7.5511591029223	0	19.4626839527738	7.59310090851452	5.12952038984355	0	0	0	12.538210195571	7.69051816788786	0	9.70416842554719	2.50573814034138	9.08666864554117	5.67211757165302	0	9.46611132146914	0	0
1600012H06Rik	36.0803190349151	50.3992742504508	40.8546004225533	9.21353283703103	29.4987258819552	56.3091110307383	41.702069986499	0	13.939807909447	37.9988296360472	0	25.691695373568	34.5593254019682	34.0126799270768	6.08894734278338	28.9276519424918	4.01558851461373	66.0504058954705	36.5937556415373	21.052884846735	20.0897096854317	75.3651914558482	4.29673233505919	0	20.6198321545663	10.3031708008139	8.02066122331125	36.5355527463775	0	29.8257363567592	27.6875833773818	22.0492580424669	21.8955194468705	30.3724036340581	28.2123621441395	15.5913810845365	24.953446226883	32.4090116996532	35.1069885475988	0	76.2607536741342	77.6333474043776	40.0918102454621	33.317785033651	70.9014696456628	0	18.9322226429383	39.4142171460603	11.7569140452014
1600014C10Rik	10.6118585396809	0	0	6.14235522468735	9.07653104060159	0	0	6.10547202930627	16.7277694913364	3.79988296360472	6.29671374509643	0	0	0	18.2668420283501	12.3975651182108	34.1325023742167	0	14.6375022566149	21.052884846735	14.6106979530412	1.88412978639621	25.7803940103551	0	18.0423531352455	10.3031708008139	0	3.65355527463775	17.6910783891683	10.8457223115488	17.619371240152	0	0	0	5.12952038984355	25.9856351408941	28.0726270052433	7.47900269991997	35.1069885475988	0	0	14.5562526383208	0	0	0	0	9.46611132146914	0	43.1086848324052
1600020E01Rik	12.7342302476171	0	23.3454859557447	30.7117761234368	4.5382655203008	12.9944102378627	5.21275874831237	0	8.36388474566821	15.1995318544189	44.076996215675	21.40974614464	17.2796627009841	0	24.3557893711335	16.530086824281	46.1792679180579	25.1620593887507	0	21.052884846735	20.0897096854317	3.76825957279241	8.59346467011837	15.6961230576048	15.4648741159247	20.6063416016279	0	18.2677763731887	2.94851306486139	18.9800140452104	7.5511591029223	22.0492580424669	14.5970129645803	30.3724036340581	33.3418825339831	10.3942540563576	3.11918077836037	9.9720035998933	5.0152840782284	1.92262954197196	18.1573223033653	7.2781263191604	15.0344288420483	0	0	8.42613787970284	28.3983339644074	4.37935746067337	0
1700001L05Rik	4.24474341587237	5.5999193611612	73.9273721931917	21.4982432864057	29.4987258819552	54.1433759910945	52.1275874831237	27.4746241318782	97.5786553661291	60.7981274176755	50.3737099607715	32.1146192169599	25.9194940514761	40.8152159124922	42.6226313994837	57.8553038849837	44.171473660751	12.5810296943753	80.5062624113821	51.128434627785	0	1.88412978639621	42.9673233505919	28.2530215036886	36.084706270491	20.6063416016279	32.082644893245	0	0	16.2685834673232	27.6875833773818	0	36.4925324114509	7.59310090851452	53.8599640933573	36.3798891972518	43.6685308970452	114.678041398773	32.5993465084846	9.61314770985982	54.4719669100958	14.5562526383208	30.0688576840966	18.1733372910823	87.9178223606219	22.4697010125409	0	39.4142171460603	31.3517707872038
1700007J10Rik	2.12237170793618	0	1.94545716297873	0	2.2691327601504	2.16573503964378	0	3.05273601465313	5.5759231637788	0	3.14835687254822	0	0	0	0	10.3313042651757	4.01558851461373	3.14525742359383	0	6.01510995621	3.6526744882603	5.65238935918862	8.59346467011837	3.13922461152095	2.57747901932078	0	0	3.65355527463775	0	0	2.51705303430743	0	4.86567098819345	0	0	0	3.11918077836037	2.49300089997332	5.0152840782284	1.92262954197196	3.63146446067306	7.2781263191604	5.01147628068276	3.02888954851372	5.67211757165302	0	4.73305566073457	4.37935746067337	0
1700007K13Rik	42.4474341587237	33.5995161669672	19.4545716297873	61.4235522468735	27.2295931218048	30.3202905550129	5.21275874831237	58.0019842784095	52.9712700558986	30.3990637088378	44.076996215675	64.2292384339199	133.917385932627	34.0126799270768	30.4447367139169	4.13252170607026	26.1013253449892	0	2.43958370943582	12.03021991242	42.0057566149935	26.3778170095469	38.6705910155327	0	33.5072272511702	41.2126832032558	12.0309918349669	25.5748869224642	395.100750691426	5.4228611557744	15.1023182058446	7.34975268082229	4.86567098819345	37.9655045425726	69.2485252628879	15.5913810845365	56.1452540104867	44.8740161995198	35.1069885475988	207.643990532972	10.8943933820192	274.142758021708	10.0229525613655	21.2022268395961	48.2129993590507	95.4962293032988	14.1991669822037	13.1380723820201	50.9466275292061
1700007L15Rik	21.2237170793618	5.5999193611612	31.1273146076597	36.8541313481241	0	10.8286751982189	0	0	5.5759231637788	0	15.7417843627411	19.268771530176	0	4.53502399027691	12.1778946855668	12.3975651182108	16.0623540584549	6.29051484718767	0	3.007554978105	0	28.2619467959431	8.59346467011837	12.5568984460838	7.73243705796235	10.3031708008139	0	3.65355527463775	0	0	0	0	21.8955194468705	18.9827522712863	17.9533213644524	5.19712702817882	0	0	0	0	3.63146446067306	4.8520842127736	15.0344288420483	3.02888954851372	14.1802939291326	33.7045515188114	4.73305566073457	0	19.5948567420024
1700008O03Rik	2.12237170793618	16.7997580834836	0	3.07117761234368	0	4.33147007928756	0	0	52.9712700558986	0	3.14835687254822	17.127796915712	0	9.07004798055382	6.08894734278338	0	4.01558851461373	0	4.87916741887164	3.007554978105	7.30534897652061	7.53651914558482	12.8901970051776	0	2.57747901932078	0	0	7.3071105492755	2.94851306486139	10.8457223115488	2.51705303430743	7.34975268082229	26.761190435064	0	23.082841754296	10.3942540563576	0	9.9720035998933	22.5687783520278	1.92262954197196	3.63146446067306	14.5562526383208	5.01147628068276	18.1733372910823	8.50817635747954	42.1306893985142	0	13.1380723820201	7.83794269680094
1700017B05Rik	33.957947326979	22.3996774446448	107.00014396383	6.14235522468735	52.1900534834592	45.4804358325194	15.6382762449371	24.4218881172251	39.0314621464516	34.1989466724425	59.8187805784161	25.691695373568	0	6.80253598541536	73.0673681134006	39.2589562076675	20.0779425730687	9.4357722707815	34.1541719321015	48.12087964968	42.0057566149935	56.5238935918862	25.7803940103551	25.1137968921676	25.7747901932078	5.15158540040697	40.1033061165562	18.2677763731887	26.5366175837525	24.4028752009848	5.03410606861487	22.0492580424669	0	11.3896513627718	25.6476019492177	51.9712702817882	46.7877116754056	0	37.614630586713	48.0657385492991	3.63146446067306	2.4260421063868	12.5286907017069	21.2022268395961	14.1802939291326	58.9829651579199	28.3983339644074	21.8967873033668	23.5138280904028
1700019D03Rik	72.1606380698303	83.998790417418	79.7637436821279	46.0676641851552	45.382655203008	34.6517606343005	83.4041399729979	12.2109440586125	41.819423728341	37.9988296360472	91.3023493038983	72.7931368917759	12.9597470257381	18.1400959611076	18.2668420283501	53.7227821789134	100.389712865343	28.3073168123445	139.056271437842	126.31730908041	102.274885671289	65.9445425238672	111.715040711539	91.0375137341077	56.7045384250572	92.7285372073255	56.1446285631787	200.945540105076	0	103.034361959714	83.0627501321453	36.7487634041115	75.4179003169985	56.9482568138589	105.155167991793	181.899445986259	81.0987002373697	99.720035998933	75.229261173426	23.0715545036636	36.3146446067306	75.2073052979907	92.7123111926311	36.3466745821647	25.5245290724386	58.9829651579199	14.1991669822037	21.8967873033668	82.2983983164099
1700020I14Rik	31.8355756190428	55.999193611612	23.3454859557447	0	18.1530620812032	23.8230854360816	67.7658637280608	27.4746241318782	8.36388474566821	30.3990637088378	22.0384981078375	32.1146192169599	21.5995783762301	15.8725839659692	18.2668420283501	16.530086824281	14.0545598011481	34.5978316595322	7.31875112830746	75.188874452625	32.8740703943427	7.53651914558482	25.7803940103551	15.6961230576048	18.0423531352455	25.7579270020349	44.1136367282119	14.614221098551	23.5881045188911	27.114305778872	17.619371240152	44.0985160849337	17.0298484586771	34.1689540883154	17.9533213644524	41.5770162254306	24.953446226883	32.4090116996532	12.538210195571	24.9941840456355	3.63146446067306	70.3552210852172	55.1262390875104	12.1155581940549	5.67211757165302	16.8522757594057	75.7288905717531	52.5522895280804	11.7569140452014
1700021F05Rik	48.8145492825322	61.5991129727732	66.1455435412768	46.0676641851552	43.1135224428576	30.3202905550129	52.1275874831237	36.6328321758376	55.759231637788	15.1995318544189	18.8901412352893	17.127796915712	0	24.942631946523	6.08894734278338	53.7227821789134	40.1558851461373	69.1956633190644	36.5937556415373	81.203984408835	21.9160469295618	50.8715042326976	34.3738586804735	18.8353476691257	56.7045384250572	41.2126832032558	36.0929755049006	54.8033291195662	14.742565324307	40.671458668308	35.2387424803041	29.3990107232892	65.6865583406116	60.7448072681162	25.6476019492177	25.9856351408941	62.3836155672074	39.8880143995732	50.152840782284	57.6788862591589	72.6292892134611	0	45.1032865261449	75.7222387128431	87.9178223606219	36.513264145379	37.8644452858766	0	50.9466275292061
1700025G04Rik	23.346088787298	5.5999193611612	29.1818574446809	0	0	23.8230854360816	31.2765524898742	12.2109440586125	22.3036926551152	0	25.1868549803857	23.550720759104	0	15.8725839659692	24.3557893711335	20.6626085303513	12.0467655438412	44.0336039303137	17.0770859660508	9.022664934315	10.9580234647809	32.0302063687355	12.8901970051776	6.27844922304191	0	10.3031708008139	8.02066122331125	21.9213316478265	0	10.8457223115488	0	7.34975268082229	0	3.79655045425726	25.6476019492177	5.19712702817882	0	22.4370080997599	0	7.69051816788786	7.26292892134611	0	5.01147628068276	6.05777909702745	8.50817635747954	19.6609883859733	4.73305566073457	0	0
1700029P11Rik	44.5698058666599	0	1.94545716297873	3.07117761234368	38.5752569225568	12.9944102378627	5.21275874831237	6.10547202930627	0	30.3990637088378	22.0384981078375	6.42292384339199	43.1991567524602	11.3375599756923	0	0	8.03117702922746	9.4357722707815	87.8250135396896	0	7.30534897652061	77.2493212422444	17.1869293402367	3.13922461152095	2.57747901932078	20.6063416016279	8.02066122331125	0	8.84553919458417	8.1342917336616	12.5852651715372	44.0985160849337	7.29850648229017	68.3379081766307	17.9533213644524	15.5913810845365	15.5959038918019	54.8460197994131	7.5229261173426	9.61314770985982	10.8943933820192	0	10.0229525613655	24.2311163881098	2.83605878582651	16.8522757594057	47.3305566073457	4.37935746067337	66.622512922808
1700030C10Rik	2.12237170793618	5.5999193611612	1.94545716297873	3.07117761234368	0	6.49720511893134	0	3.05273601465313	19.5157310732258	15.1995318544189	0	4.28194922892799	0	6.80253598541536	0	6.19878255910539	6.0233827719206	18.871544541563	14.6375022566149	6.01510995621	1.82633724413015	1.88412978639621	8.59346467011837	9.41767383456286	0	20.6063416016279	4.01033061165563	0	0	5.4228611557744	2.51705303430743	0	0	0	0	0	24.953446226883	4.98600179994665	5.0152840782284	1.92262954197196	0	0	2.50573814034138	3.02888954851372	0	25.2784136391085	0	0	7.83794269680094
1700030K09Rik	19.1013453714257	11.1998387223224	1.94545716297873	27.6405985110931	0	0	20.8510349932495	18.3164160879188	5.5759231637788	37.9988296360472	9.44507061764465	29.9736446024959	38.8792410772142	34.0126799270768	0	10.3313042651757	24.0935310876824	59.7598910482828	26.835420803794	9.022664934315	31.0477331502126	0	21.4836616752959	0	56.7045384250572	51.5158540040698	8.02066122331125	10.9606658239132	0	0	0	44.0985160849337	34.0596969173541	11.3896513627718	10.2590407796871	46.7741432536094	59.2644347888471	74.7900269991997	35.1069885475988	5.76788862591589	36.3146446067306	33.9645894894152	12.5286907017069	18.1733372910823	36.8687642157447	25.2784136391085	0	0	11.7569140452014
1700037H04Rik	118.852815644426	89.5987097785792	97.2728581489364	42.9964865728115	131.609700088723	110.452487021833	57.3403462314361	88.5293444249409	103.154578529908	64.5980103812803	129.082631774477	164.855045313728	69.1186508039363	74.827895839569	60.8894734278338	82.6504341214052	128.498832467639	47.1788613539075	68.308343864203	102.25686925557	38.3530821267332	58.4080233782824	124.605237716716	69.062941453461	139.183867043322	66.9706102052907	96.247934679735	113.26021351377	67.815800491812	78.6314867587288	55.3751667547635	7.34975268082229	72.9850648229017	110.099963173461	100.025647601949	72.7597783945035	171.55494280982	82.2690296991197	57.6757668996266	78.8278112208505	112.575398280865	126.154189532114	150.344288420483	84.8089073583843	56.7211757165302	70.2178156641903	75.7288905717531	87.5871492134674	82.2983983164099
1700061G19Rik	99.7514702730007	50.3992742504508	31.1273146076597	42.9964865728115	29.4987258819552	64.9720511893134	5.21275874831237	73.2656643516752	122.670309603134	26.599180745233	25.1868549803857	8.56389845785598	38.8792410772142	88.4329678103997	6.08894734278338	24.7951302364216	48.1870621753648	40.8883465067198	46.3520904792806	24.06043982484	20.0897096854317	82.9017106014331	8.59346467011837	18.8353476691257	69.5919335216611	20.6063416016279	112.289257126357	87.685326591306	123.837548724178	62.3629032914056	22.6534773087669	14.6995053616446	21.8955194468705	18.9827522712863	12.8238009746089	15.5913810845365	77.9795194590093	62.3250224993331	105.320965642796	48.0657385492991	21.7887867640383	50.9468842341228	15.0344288420483	48.4622327762196	90.7538811464484	84.2613787970284	42.5975009466111	52.5522895280804	74.460455619609
1700066M21Rik	0	0	46.6909719114895	0	40.8443896827072	34.6517606343005	0	54.9492482637564	0	0	25.1868549803857	2.140974614464	69.1186508039363	0	36.5336840567003	10.3313042651757	30.116913859603	62.9051484718767	7.31875112830746	18.04532986863	60.269129056295	0	0	0	0	5.15158540040697	0	47.4962185702908	2.94851306486139	0	0	0	19.4626839527738	18.9827522712863	0	0	34.3109885619641	32.4090116996532	2.5076420391142	0	25.4202512247114	38.8166737021888	0	63.6066805187882	0	0	0	21.8967873033668	0
1700094D03Rik	2.12237170793618	0	1.94545716297873	6.14235522468735	2.2691327601504	6.49720511893134	5.21275874831237	0	0	15.1995318544189	0	19.268771530176	30.2394097267221	2.26751199513845	30.4447367139169	10.3313042651757	6.0233827719206	3.14525742359383	12.1979185471791	6.01510995621	9.13168622065076	1.88412978639621	0	15.6961230576048	0	0	12.0309918349669	0	5.89702612972278	2.7114305778872	5.03410606861487	0	7.29850648229017	0	10.2590407796871	0	15.5959038918019	2.49300089997332	0	3.84525908394393	14.5258578426922	33.9645894894152	0	3.02888954851372	14.1802939291326	2.80871262656761	14.1991669822037	4.37935746067337	23.5138280904028
1700097N02Rik	4.24474341587237	22.3996774446448	9.72728581489364	15.3558880617184	9.07653104060159	60.6405811100258	5.21275874831237	0	47.3953468921198	7.59976592720944	0	4.28194922892799	12.9597470257381	15.8725839659692	12.1778946855668	45.4577387667729	2.00779425730687	22.0168019651568	21.9562533849224	51.128434627785	1.82633724413015	47.1032446599052	0	25.1137968921676	2.57747901932078	41.2126832032558	4.01033061165563	40.1891080210153	0	0	0	73.4975268082229	26.761190435064	22.7793027255436	12.8238009746089	10.3942540563576	15.5959038918019	2.49300089997332	30.0917044693704	1.92262954197196	21.7887867640383	14.5562526383208	5.01147628068276	63.6066805187882	39.7048230015712	0	28.3983339644074	0	23.5138280904028
1700123O20Rik	65.7935229460217	11.1998387223224	36.9636860965958	70.6370850839046	74.8813810849631	23.8230854360816	52.1275874831237	58.0019842784095	94.7906937842397	26.599180745233	47.2253530882233	55.6653399760639	34.5593254019682	38.5477039173537	36.5336840567003	28.9276519424918	36.1402966315236	34.5978316595322	21.9562533849224	102.25686925557	96.7958739388981	37.6825957279241	42.9673233505919	31.3922461152095	95.366723714869	30.9095124024419	56.1446285631787	40.1891080210153	2.94851306486139	32.5371669346464	42.7899015832264	58.7980214465783	70.552229328805	11.3896513627718	84.6370864324186	10.3942540563576	59.2644347888471	79.7760287991464	87.767471368997	40.3752203814112	25.4202512247114	19.4083368510944	52.620500947169	69.6644596158156	14.1802939291326	58.9829651579199	37.8644452858766	83.207791752794	94.0553123616113
1810009A15Rik	6.36711512380855	0	5.83637148893619	15.3558880617184	4.5382655203008	8.66294015857512	10.4255174966247	0	2.7879615818894	7.59976592720944	3.14835687254822	6.42292384339199	4.31991567524602	11.3375599756923	0	8.26504341214052	4.01558851461373	12.5810296943753	4.87916741887164	3.007554978105	9.13168622065076	11.3047787183772	4.29673233505919	15.6961230576048	7.73243705796235	5.15158540040697	4.01033061165563	7.3071105492755	5.89702612972278	13.557152889436	7.5511591029223	7.34975268082229	2.43283549409672	0	2.56476019492177	5.19712702817882	0	2.49300089997332	2.5076420391142	5.76788862591589	10.8943933820192	2.4260421063868	5.01147628068276	0	11.344235143306	0	4.73305566073457	13.1380723820201	23.5138280904028
1810013L24Rik	2.12237170793618	72.7989516950956	31.1273146076597	42.9964865728115	9.07653104060159	36.8174956739443	20.8510349932495	88.5293444249409	52.9712700558986	15.1995318544189	34.6319255980304	21.40974614464	25.9194940514761	18.1400959611076	0	66.1203472971242	18.0701483157618	18.871544541563	0	66.16620951831	32.8740703943427	7.53651914558482	17.1869293402367	0	23.197311173887	30.9095124024419	44.1136367282119	0	23.5881045188911	59.6514727135184	22.6534773087669	14.6995053616446	19.4626839527738	22.7793027255436	94.8961272121057	0	37.4301693403245	24.9300089997332	10.0305681564568	67.2920339690187	29.0517156853844	106.745852681019	52.620500947169	6.05777909702745	28.3605878582651	11.2348505062705	14.1991669822037	4.37935746067337	35.2707421356042
1810014B01Rik	12.7342302476171	0	7.78182865191491	0	11.345663800752	17.3258803171502	0	0	11.1518463275576	3.79988296360472	3.14835687254822	10.70487307232	43.1991567524602	2.26751199513845	0	49.5902604728431	0	0	26.835420803794	18.04532986863	18.2633724413015	1.88412978639621	4.29673233505919	6.27844922304191	0	0	12.0309918349669	3.65355527463775	14.742565324307	16.2685834673232	2.51705303430743	0	21.8955194468705	0	10.2590407796871	0	15.5959038918019	27.4230098997066	12.538210195571	0	7.26292892134611	46.0948000213492	2.50573814034138	12.1155581940549	19.8524115007856	11.2348505062705	0	13.1380723820201	19.5948567420024
1810022K09Rik	195.258197130129	302.395645502705	188.709344808937	171.985946291246	240.528072575942	201.413358686872	323.191042395367	216.744257040372	203.521195477926	246.992392634307	226.681694823472	207.674537603008	215.995783762301	156.458327664553	194.846314969068	216.957389568689	138.537803754174	220.168019651568	187.847945626558	216.54395842356	126.017269844981	201.601887144394	253.507207768492	279.390990425365	203.620842526342	190.608659815058	192.49586935947	189.984874281163	185.756323086268	219.625876808863	244.154144327821	301.339859913714	284.641752809317	201.217174075635	261.605539882021	207.885081127153	168.43576203146	211.905076497733	155.47380642508	176.881917861421	254.202512247114	172.248989553463	177.907407964238	196.877820653392	187.17987986455	134.818206075245	246.118894358198	192.691728269628	242.976223600829
1810026B05Rik	25.4684604952342	55.999193611612	19.4545716297873	52.2100194098425	6.80739828045119	0	36.4893112381866	12.2109440586125	5.5759231637788	3.79988296360472	9.44507061764465	29.9736446024959	8.63983135049204	0	54.8005260850504	14.4638259712459	26.1013253449892	12.5810296943753	7.31875112830746	0	20.0897096854317	15.0730382911696	0	21.9745722806467	15.4648741159247	25.7579270020349	4.01033061165563	51.1497738449285	5.89702612972278	16.2685834673232	2.51705303430743	36.7487634041115	26.761190435064	26.5758531798008	0	15.5913810845365	6.23836155672074	4.98600179994665	37.614630586713	13.4584067938037	36.3146446067306	21.8343789574812	27.5631195437552	39.3755641306784	2.83605878582651	61.7916777844875	9.46611132146914	43.7935746067337	0
1810026J23Rik	61.5487795301493	11.1998387223224	3.89091432595746	36.8541313481241	61.2665845240608	58.4748460703821	10.4255174966247	18.3164160879188	52.9712700558986	75.9976592720944	6.29671374509643	42.8194922892799	56.1589037781983	124.713159732615	91.3342101417507	51.6565213258783	48.1870621753648	44.0336039303137	14.6375022566149	93.234204321255	155.238665751063	47.1032446599052	34.3738586804735	40.8099199497724	30.9297482318494	30.9095124024419	64.16528978649	14.614221098551	47.1762090377822	21.6914446230976	83.0627501321453	29.3990107232892	29.1940259291607	56.9482568138589	71.8132854578097	51.9712702817882	65.5027963455678	52.3530188994398	82.7521872907686	55.756256717187	54.4719669100958	75.2073052979907	52.620500947169	69.6644596158156	45.3769405732242	39.3219767719466	47.3305566073457	87.5871492134674	23.5138280904028
1810030O07Rik	91.2619834412559	106.398467862063	52.5273434004257	125.918282106091	74.8813810849631	32.4860255946567	62.5531049797484	58.0019842784095	92.0027322023503	49.3984785268614	129.082631774477	34.2555938314239	99.3580605306584	102.03803978123	42.6226313994837	76.4516515622998	48.1870621753648	91.2124652842212	200.045864173737	66.16620951831	151.585991262803	0	55.8575203557694	56.5060430073772	103.099160772831	118.48646420936	60.1549591748344	94.9924371405815	56.0217482323664	132.860098316473	30.2046364116892	73.4975268082229	72.9850648229017	87.320660447917	20.5180815593742	62.3655243381459	0	57.3390206993865	50.152840782284	176.881917861421	98.0495404381725	89.7635579363115	95.2180493329725	142.357808780145	113.44235143306	70.2178156641903	37.8644452858766	65.6903619101005	43.1086848324052
1810032O08Rik	4.24474341587237	11.1998387223224	23.3454859557447	18.4270656740621	27.2295931218048	45.4804358325194	15.6382762449371	9.1582080439594	61.3351548015668	22.7992977816283	18.8901412352893	44.9604669037439	0	0	0	8.26504341214052	4.01558851461373	0	12.1979185471791	33.083104759155	10.9580234647809	20.7254276503583	30.0771263454143	18.8353476691257	5.15495803864157	5.15158540040697	4.01033061165563	7.3071105492755	53.073235167505	2.7114305778872	10.0682121372297	29.3990107232892	0	0	71.8132854578097	5.19712702817882	6.23836155672074	7.47900269991997	5.0152840782284	1.92262954197196	21.7887867640383	0	5.01147628068276	30.2888954851372	19.8524115007856	22.4697010125409	37.8644452858766	39.4142171460603	31.3517707872038
1810037I17Rik	212.237170793618	156.797742112514	167.309316016171	165.843591066559	156.570160450377	179.756008290434	119.893451211184	195.375104937801	156.125848585806	212.793445961864	179.456341735248	220.520385289792	177.116542685087	122.445647737477	170.490525597935	188.029737626197	124.483243953026	257.911108734694	70.7479275736388	153.385303883355	266.645237643002	214.790795649168	210.5398844179	244.859519698634	193.310926449059	257.579270020349	136.351240796291	179.02420845725	353.821567783367	184.37727929633	186.26192453875	110.246290212334	248.149220397866	280.944733615037	284.688381636317	192.293700042616	162.197400474739	164.538059398239	293.394118576361	242.251322288467	159.784436269614	269.290673808935	235.53938519209	145.386698328659	158.819292006285	165.714044967489	241.385838697463	201.450443190975	329.19359326564
1810043G02Rik	12.7342302476171	11.1998387223224	0	3.07117761234368	0	0	0	0	0	0	0	32.1146192169599	12.9597470257381	9.07004798055382	30.4447367139169	14.4638259712459	30.116913859603	28.3073168123445	9.75833483774329	15.037774890525	38.3530821267332	0	0	6.27844922304191	5.15495803864157	5.15158540040697	28.0723142815894	10.9606658239132	29.4851306486139	8.1342917336616	0	7.34975268082229	0	0	0	10.3942540563576	21.8342654485226	14.9580053998399	2.5076420391142	13.4584067938037	14.5258578426922	0	0	21.2022268395961	11.344235143306	11.2348505062705	0	0	31.3517707872038
1810043H04Rik	25.4684604952342	22.3996774446448	25.2909431187235	33.7829537357804	24.9604603616544	25.9888204757254	31.2765524898742	0	22.3036926551152	22.7992977816283	6.29671374509643	19.268771530176	8.63983135049204	11.3375599756923	6.08894734278338	45.4577387667729	30.116913859603	28.3073168123445	21.9562533849224	15.037774890525	1.82633724413015	15.0730382911696	8.59346467011837	21.9745722806467	18.0423531352455	30.9095124024419	48.1239673398675	14.614221098551	2.94851306486139	13.557152889436	25.1705303430743	22.0492580424669	31.6268614232574	18.9827522712863	28.2123621441395	5.19712702817882	12.4767231134415	17.4510062998133	37.614630586713	11.5357772518318	18.1573223033653	26.6864631702548	20.0459051227311	18.1733372910823	28.3605878582651	0	9.46611132146914	13.1380723820201	19.5948567420024
1810055G02Rik	55.1816644063408	39.1994355281284	75.8728293561704	67.5659074715609	61.2665845240608	47.6461708721632	20.8510349932495	15.2636800732657	5.5759231637788	113.996488908142	78.7089218137054	111.330679952128	21.5995783762301	70.2928718492921	36.5336840567003	53.7227821789134	40.1558851461373	25.1620593887507	26.835420803794	36.09065973726	60.269129056295	39.5667255143203	21.4836616752959	47.0883691728143	43.8171433284533	30.9095124024419	76.1962816214569	51.1497738449285	94.3524180755645	70.4971950250672	37.7557955146115	66.1477741274006	55.9552163642247	60.7448072681162	169.274172864837	31.1827621690729	40.5493501186848	19.9440071997866	157.981448464195	38.4525908394393	58.1034313707689	97.0416842554719	30.0688576840966	21.2022268395961	65.2293520740098	58.9829651579199	123.059447179099	52.5522895280804	125.407083148815
1810058I24Rik	108.240957104745	139.99798402903	108.945601126809	85.992973145623	61.2665845240608	99.6238118236139	130.318968707809	143.478592688697	80.8508858747926	136.79578668977	97.5990630489947	149.86822301248	116.637723231643	40.8152159124922	85.2452627989673	109.511825210862	122.475449695719	147.82709890891	87.8250135396896	96.24175929936	120.53825811259	160.151031843678	128.901970051776	125.568984460838	105.676639792152	66.9706102052907	56.1446285631787	65.7639949434795	88.4553919458417	124.725806582811	156.057288127061	36.7487634041115	136.238787669417	87.320660447917	117.978968966402	145.519556789007	81.0987002373697	107.199038698853	60.1834089387408	76.9051816788786	105.312469359519	147.988568489595	102.735263753997	60.5777909702745	48.2129993590507	95.4962293032988	52.0636122680803	48.1729320674071	74.460455619609
2010107E04Rik	195.258197130129	201.597097001803	227.618488068511	242.623031375151	181.530620812032	158.098657893996	177.233797442621	268.640769289476	144.974002258249	212.793445961864	157.417843627411	209.815512217472	250.555109164269	115.643111752061	237.468946368552	196.294781038337	190.740454444152	220.168019651568	153.693773694457	186.46840864251	215.507794807358	212.906665862771	214.836616752959	251.137968921676	172.691094294492	195.760245215465	260.671489757616	255.748869224643	194.601862280852	192.511571029991	249.188250396436	183.743817020557	209.223852492318	197.420623621378	189.792254424211	181.899445986259	165.3165812531	179.496064798079	185.565510894451	173.036658777477	167.047365190961	249.88233695784	215.493480069359	233.224495235557	144.638998077152	160.096619714354	279.25028398334	267.140805101076	254.733137646031
2010107G23Rik	0	50.3992742504508	15.5636573038298	0	4.5382655203008	0	20.8510349932495	3.05273601465313	8.36388474566821	11.3996488908142	6.29671374509643	2.140974614464	0	9.07004798055382	0	2.06626085303513	14.0545598011481	0	2.43958370943582	36.09065973726	5.47901173239046	35.7984659415279	0	3.13922461152095	5.15495803864157	15.4547562012209	4.01033061165563	3.65355527463775	5.89702612972278	32.5371669346464	0	0	9.7313419763869	0	0	25.9856351408941	3.11918077836037	0	0	15.3810363357757	21.7887867640383	2.4260421063868	0	3.02888954851372	28.3605878582651	5.61742525313523	0	0	0
2010111I01Rik	29.7132039111066	50.3992742504508	0	30.7117761234368	81.6887793654143	12.9944102378627	0	0	58.5471932196774	68.397893344885	3.14835687254822	17.127796915712	64.7987351286903	29.4776559367999	54.8005260850504	0	6.0233827719206	28.3073168123445	24.3958370943582	9.022664934315	34.7004076384729	52.7556340190938	12.8901970051776	37.6706953382514	59.282017444378	77.2737810061046	8.02066122331125	25.5748869224642	32.4336437134753	2.7114305778872	2.51705303430743	29.3990107232892	19.4626839527738	18.9827522712863	53.8599640933573	57.168397309967	56.1452540104867	19.9440071997866	52.6604828213982	61.5241453431029	10.8943933820192	26.6864631702548	40.0918102454621	54.520011873247	28.3605878582651	106.731079809569	42.5975009466111	35.034859685387	39.1897134840047
2010204K13Rik	44.5698058666599	16.7997580834836	29.1818574446809	12.2847104493747	22.691327601504	32.4860255946567	10.4255174966247	3.05273601465313	5.5759231637788	45.5985955632567	31.4835687254822	12.845847686784	12.9597470257381	36.2801919222153	0	49.5902604728431	26.1013253449892	6.29051484718767	29.2750045132299	12.03021991242	10.9580234647809	28.2619467959431	17.1869293402367	6.27844922304191	10.3099160772831	15.4547562012209	16.0413224466225	32.8819974717398	26.5366175837525	18.9800140452104	27.6875833773818	14.6995053616446	41.3582033996443	18.9827522712863	12.8238009746089	31.1827621690729	37.4301693403245	34.9020125996265	17.5534942737994	19.2262954197196	10.8943933820192	12.130210531934	2.50573814034138	12.1155581940549	17.0163527149591	8.42613787970284	0	35.034859685387	7.83794269680094
2010315B03Rik	4.24474341587237	5.5999193611612	9.72728581489364	0	4.5382655203008	30.3202905550129	0	6.10547202930627	2.7879615818894	7.59976592720944	0	6.42292384339199	38.8792410772142	24.942631946523	0	2.06626085303513	4.01558851461373	0	7.31875112830746	0	1.82633724413015	5.65238935918862	4.29673233505919	6.27844922304191	2.57747901932078	5.15158540040697	4.01033061165563	0	8.84553919458417	8.1342917336616	7.5511591029223	7.34975268082229	2.43283549409672	0	5.12952038984355	0	3.11918077836037	4.98600179994665	20.0611363129136	3.84525908394393	3.63146446067306	4.8520842127736	7.51721442102415	9.08666864554117	14.1802939291326	5.61742525313523	0	4.37935746067337	0
2210013O21Rik	59.4264078222132	55.999193611612	44.7455147485108	79.8506179209356	58.9974517639103	67.1377862289572	78.1913812246855	27.4746241318782	61.3351548015668	30.3990637088378	25.1868549803857	53.5243653615999	47.5190724277062	24.942631946523	54.8005260850504	59.9215647380188	48.1870621753648	28.3073168123445	87.8250135396896	39.098214715365	58.4427918121649	82.9017106014331	154.682364062131	37.6706953382514	30.9297482318494	66.9706102052907	24.0619836699337	14.614221098551	53.073235167505	73.2086256029544	52.8581137204561	58.7980214465783	80.2835713051919	102.506862264946	17.9533213644524	15.5913810845365	53.0260732321263	104.70603779888	155.47380642508	24.9941840456355	58.1034313707689	36.390631595802	47.6090246664862	99.9533551009529	56.7211757165302	73.0265282907579	70.9958349110186	43.7935746067337	105.812226406813
2210016F16Rik	74.2830097777665	50.3992742504508	56.4182577263831	18.4270656740621	4.5382655203008	41.1489657532318	20.8510349932495	0	36.2435005645622	30.3990637088378	25.1868549803857	74.9341115062399	12.9597470257381	65.7578478590152	18.2668420283501	0	62.2416219765128	34.5978316595322	26.835420803794	72.18131947452	62.0954663004252	73.481061669452	55.8575203557694	75.3413906765029	72.1694125409819	46.3642686036628	28.0723142815894	40.1891080210153	8.84553919458417	46.0943198240824	45.3069546175338	66.1477741274006	17.0298484586771	3.79655045425726	58.9894844832008	25.9856351408941	59.2644347888471	57.3390206993865	17.5534942737994	23.0715545036636	50.8405024494228	38.8166737021888	77.6778823505828	75.7222387128431	59.5572345023568	30.8958388922437	37.8644452858766	74.4490768314473	7.83794269680094
2210016L21Rik	36.0803190349151	33.5995161669672	13.6182001408511	30.7117761234368	68.0739828045119	47.6461708721632	46.9148287348113	70.212928337022	13.939807909447	11.3996488908142	12.5934274901929	77.0750861207039	8.63983135049204	31.7451679319384	30.4447367139169	30.993912795527	54.2104449472854	28.3073168123445	19.5166696754866	9.022664934315	49.3111055915141	67.8286723102634	38.6705910155327	31.3922461152095	5.15495803864157	25.7579270020349	32.082644893245	25.5748869224642	41.2791829080595	65.0743338692928	55.3751667547635	44.0985160849337	21.8955194468705	7.59310090851452	51.2952038984355	36.3798891972518	31.1918077836037	72.2970260992264	47.6451987431698	23.0715545036636	39.9461090674036	9.70416842554719	40.0918102454621	33.317785033651	34.0327054299182	64.6003904110551	28.3983339644074	43.7935746067337	23.5138280904028
2210404O09Rik	2.12237170793618	27.999596805806	17.5091144668086	3.07117761234368	0	0	0	33.5800961611845	13.939807909447	0	18.8901412352893	40.6785176748159	0	9.07004798055382	24.3557893711335	0	0	0	0	9.022664934315	0	0	0	31.3922461152095	10.3099160772831	5.15158540040697	4.01033061165563	0	14.742565324307	0	10.0682121372297	0	4.86567098819345	26.5758531798008	2.56476019492177	0	6.23836155672074	7.47900269991997	10.0305681564568	3.84525908394393	43.5775735280767	9.70416842554719	5.01147628068276	6.05777909702745	0	5.61742525313523	0	26.2761447640402	7.83794269680094
2210409E12Rik	65.7935229460217	128.798145306708	7.78182865191491	73.7082626962483	81.6887793654143	296.705700431198	224.148626177432	122.109440586125	144.974002258249	30.3990637088378	69.2638511960608	92.0619084219518	306.714012942467	6.80253598541536	36.5336840567003	24.7951302364216	86.3351530641952	3.14525742359383	2.43958370943582	60.1510995621	14.6106979530412	3.76825957279241	158.97909639719	0	2.57747901932078	0	28.0723142815894	142.488655710872	0	162.685834673232	95.6480153036825	0	2.43283549409672	239.182678618207	192.357014619133	0	187.150846701622	127.14304589864	260.794772067877	21.1489249616916	65.366360292115	12.130210531934	180.413146104579	45.4333432277059	8.50817635747954	56.1742525313523	33.131389625142	232.105945415689	246.89519494923
2310009A05Rik	10.6118585396809	5.5999193611612	13.6182001408511	21.4982432864057	13.6147965609024	17.3258803171502	5.21275874831237	6.10547202930627	0	18.9994148180236	9.44507061764465	10.70487307232	12.9597470257381	4.53502399027691	0	12.3975651182108	12.0467655438412	15.7262871179692	4.87916741887164	15.037774890525	1.82633724413015	13.1889085047734	21.4836616752959	37.6706953382514	15.4648741159247	5.15158540040697	0	7.3071105492755	26.5366175837525	13.557152889436	10.0682121372297	7.34975268082229	12.1641774704836	11.3896513627718	7.69428058476533	5.19712702817882	0	52.3530188994398	15.0458522346852	19.2262954197196	18.1573223033653	24.260421063868	12.5286907017069	21.2022268395961	0	2.80871262656761	0	4.37935746067337	23.5138280904028
2310009B15Rik	0	5.5999193611612	1.94545716297873	21.4982432864057	0	6.49720511893134	5.21275874831237	27.4746241318782	30.6675774007834	11.3996488908142	0	10.70487307232	0	0	0	0	14.0545598011481	3.14525742359383	2.43958370943582	0	0	15.0730382911696	21.4836616752959	0	2.57747901932078	5.15158540040697	12.0309918349669	14.614221098551	0	0	0	7.34975268082229	4.86567098819345	11.3896513627718	15.3885611695307	0	0	9.9720035998933	0	1.92262954197196	14.5258578426922	38.8166737021888	5.01147628068276	3.02888954851372	2.83605878582651	8.42613787970284	4.73305566073457	13.1380723820201	23.5138280904028
2310011J03Rik	33.957947326979	11.1998387223224	46.6909719114895	3.07117761234368	9.07653104060159	19.491615356794	5.21275874831237	12.2109440586125	47.3953468921198	49.3984785268614	37.7802824705786	66.3702130483839	17.2796627009841	34.0126799270768	36.5336840567003	33.0601736485621	60.233827719206	28.3073168123445	75.6270949925105	48.12087964968	7.30534897652061	13.1889085047734	30.0771263454143	18.8353476691257	41.2396643091325	15.4547562012209	28.0723142815894	29.228442197102	73.7128266215348	51.5171809798568	10.0682121372297	29.3990107232892	21.8955194468705	79.7275595394025	35.9066427289048	25.9856351408941	46.7877116754056	39.8880143995732	80.2445452516544	13.4584067938037	14.5258578426922	19.4083368510944	65.1491916488759	15.1444477425686	56.7211757165302	30.8958388922437	33.131389625142	39.4142171460603	43.1086848324052
2310022A10Rik	103.996213688873	33.5995161669672	101.163772474894	122.847104493747	77.1505138451135	36.8174956739443	52.1275874831237	79.3711363809815	39.0314621464516	64.5980103812803	53.5220668333197	59.9472892049919	82.0783978296744	36.2801919222153	6.08894734278338	101.246781798721	42.1636794034442	110.084009825784	24.3958370943582	30.07554978105	113.232909136069	50.8715042326976	47.2640556856511	56.5060430073772	43.8171433284533	41.2126832032558	44.1136367282119	51.1497738449285	58.9702612972278	62.3629032914056	52.8581137204561	73.4975268082229	68.1193938347083	60.7448072681162	69.2485252628879	83.1540324508612	53.0260732321263	57.3390206993865	7.5229261173426	78.8278112208505	36.3146446067306	104.319810574632	85.195096771607	78.7511282613568	31.1966466440916	30.8958388922437	80.4619462324877	39.4142171460603	19.5948567420024
2310022B05Rik	19.1013453714257	44.7993548892896	48.6364290744682	0	29.4987258819552	19.491615356794	62.5531049797484	24.4218881172251	13.939807909447	41.7987125996519	15.7417843627411	6.42292384339199	0	31.7451679319384	18.2668420283501	10.3313042651757	44.171473660751	25.1620593887507	26.835420803794	39.098214715365	42.0057566149935	39.5667255143203	34.3738586804735	6.27844922304191	30.9297482318494	5.15158540040697	24.0619836699337	0	79.6098527512575	32.5371669346464	62.9263258576858	36.7487634041115	4.86567098819345	15.186201817029	7.69428058476533	36.3798891972518	15.5959038918019	69.8040251992531	0	13.4584067938037	58.1034313707689	26.6864631702548	17.5401669823897	81.7800178098705	22.6884702866121	44.9394020250818	23.6652783036728	4.37935746067337	39.1897134840047
2310030G06Rik	29.7132039111066	11.1998387223224	25.2909431187235	30.7117761234368	0	12.9944102378627	0	9.1582080439594	0	22.7992977816283	9.44507061764465	4.28194922892799	0	0	6.08894734278338	0	12.0467655438412	0	0	12.03021991242	0	67.8286723102634	0	0	0	10.3031708008139	16.0413224466225	25.5748869224642	0	0	12.5852651715372	29.3990107232892	12.1641774704836	15.186201817029	0	15.5913810845365	40.5493501186848	17.4510062998133	32.5993465084846	0	39.9461090674036	29.1125052766416	10.0229525613655	3.02888954851372	0	8.42613787970284	0	0	23.5138280904028
2310033P09Rik	31.8355756190428	5.5999193611612	7.78182865191491	12.2847104493747	24.9604603616544	0	26.0637937415618	3.05273601465313	11.1518463275576	22.7992977816283	40.9286393431268	8.56389845785598	0	49.885263893046	6.08894734278338	6.19878255910539	8.03117702922746	12.5810296943753	51.2312578981523	15.037774890525	20.0897096854317	16.9571680775659	34.3738586804735	12.5568984460838	5.15495803864157	0	8.02066122331125	10.9606658239132	5.89702612972278	16.2685834673232	10.0682121372297	0	4.86567098819345	22.7793027255436	20.5180815593742	5.19712702817882	0	4.98600179994665	30.0917044693704	36.5299612974673	10.8943933820192	7.2781263191604	15.0344288420483	3.02888954851372	14.1802939291326	11.2348505062705	4.73305566073457	21.8967873033668	7.83794269680094
2310035C23Rik	23.346088787298	5.5999193611612	36.9636860965958	49.1388417974988	29.4987258819552	4.33147007928756	26.0637937415618	67.1601923223689	11.1518463275576	26.599180745233	47.2253530882233	34.2555938314239	69.1186508039363	47.6177518979075	0	47.523999619808	38.1480908888304	50.3241187775013	107.341683215176	60.1510995621	80.3588387417267	54.63976380549	30.0771263454143	59.6452676188981	38.6621852898117	46.3642686036628	0	51.1497738449285	5.89702612972278	35.2485975125336	70.4774849606081	14.6995053616446	31.6268614232574	49.3551559053444	15.3885611695307	31.1827621690729	21.8342654485226	27.4230098997066	82.7521872907686	53.833627175215	58.1034313707689	0	22.5516432630724	60.5777909702745	42.5408817873977	61.7916777844875	70.9958349110186	4.37935746067337	27.4327994388033
2310036O22Rik	133.70941759998	139.99798402903	68.0910007042555	138.202992555465	113.45663800752	82.2979315064636	156.382762449371	119.056704571472	128.246232766912	102.596840017327	97.5990630489947	92.0619084219518	155.516964308857	197.273543577046	36.5336840567003	140.505738006389	142.553392268787	97.5029801314089	75.6270949925105	111.279534189885	71.2271525210759	152.614512698093	128.901970051776	134.986658295401	103.099160772831	113.334878808953	96.247934679735	51.1497738449285	123.837548724178	97.6115008039392	176.19371240152	124.945795573979	90.0149132815788	79.7275595394025	89.7666068222621	72.7597783945035	81.0987002373697	132.129047698586	87.767471368997	136.506697480009	94.4180759774994	109.171894787406	135.309859578435	63.6066805187882	127.622645362193	115.157217689272	37.8644452858766	131.380723820201	148.920911239218
2310039H08Rik	10.6118585396809	0	1.94545716297873	9.21353283703103	11.345663800752	8.66294015857512	5.21275874831237	3.05273601465313	5.5759231637788	0	22.0384981078375	0	4.31991567524602	36.2801919222153	0	2.06626085303513	4.01558851461373	25.1620593887507	2.43958370943582	6.01510995621	5.47901173239046	3.76825957279241	0	9.41767383456286	5.15495803864157	5.15158540040697	0	0	0	13.557152889436	2.51705303430743	14.6995053616446	12.1641774704836	3.79655045425726	5.12952038984355	10.3942540563576	15.5959038918019	19.9440071997866	15.0458522346852	11.5357772518318	0	0	0	6.05777909702745	0	0	9.46611132146914	8.75871492134674	15.6758853936019
2310039L15Rik	2.12237170793618	0	13.6182001408511	6.14235522468735	0	0	5.21275874831237	3.05273601465313	11.1518463275576	3.79988296360472	12.5934274901929	4.28194922892799	0	2.26751199513845	18.2668420283501	2.06626085303513	12.0467655438412	6.29051484718767	7.31875112830746	0	1.82633724413015	1.88412978639621	0	6.27844922304191	18.0423531352455	5.15158540040697	12.0309918349669	3.65355527463775	0	5.4228611557744	5.03410606861487	0	0	3.79655045425726	25.6476019492177	5.19712702817882	3.11918077836037	2.49300089997332	2.5076420391142	0	3.63146446067306	2.4260421063868	10.0229525613655	3.02888954851372	25.5245290724386	14.0435631328381	0	8.75871492134674	7.83794269680094
2310057M21Rik	0	33.5995161669672	64.200086378298	39.9253089604678	20.4221948413536	64.9720511893134	15.6382762449371	3.05273601465313	5.5759231637788	0	44.076996215675	44.9604669037439	34.5593254019682	0	0	55.7890430319485	14.0545598011481	34.5978316595322	53.6708416075881	30.07554978105	23.742384173692	54.63976380549	4.29673233505919	81.6198398995448	7.73243705796235	10.3031708008139	4.01033061165563	0	11.7940522594456	10.8457223115488	30.2046364116892	22.0492580424669	2.43283549409672	22.7793027255436	0	25.9856351408941	21.8342654485226	34.9020125996265	22.5687783520278	65.3694044270468	18.1573223033653	0	10.0229525613655	6.05777909702745	51.0490581448772	36.513264145379	0	8.75871492134674	23.5138280904028
2310061I04Rik	57.304036114277	89.5987097785792	118.672886941702	58.3523746345299	40.8443896827072	75.8007263875323	83.4041399729979	18.3164160879188	72.4870011291244	34.1989466724425	53.5220668333197	32.1146192169599	21.5995783762301	47.6177518979075	48.711578742267	86.7829558274755	62.2416219765128	66.0504058954705	70.7479275736388	84.21153938694	54.7901173239046	62.1762829510748	68.747717360947	97.3159629571496	64.4369754830196	66.9706102052907	20.0516530582781	62.1104396688417	58.9702612972278	75.9200561808416	88.0968562007601	29.3990107232892	82.7164067992886	75.9310090851452	66.6837650679661	41.5770162254306	53.0260732321263	129.636046798613	72.7216191343118	92.2862180146543	36.3146446067306	12.130210531934	62.6434535085345	121.155581940549	73.7375284314893	25.2784136391085	66.262779250284	65.6903619101005	47.0276561808057
2400006E01Rik	4.24474341587237	0	7.78182865191491	21.4982432864057	9.07653104060159	19.491615356794	5.21275874831237	30.5273601465313	25.0916542370046	18.9994148180236	9.44507061764465	12.845847686784	0	4.53502399027691	0	24.7951302364216	8.03117702922746	0	7.31875112830746	3.007554978105	5.47901173239046	22.6095574367545	8.59346467011837	15.6961230576048	2.57747901932078	10.3031708008139	0	7.3071105492755	17.6910783891683	10.8457223115488	5.03410606861487	14.6995053616446	2.43283549409672	7.59310090851452	20.5180815593742	5.19712702817882	6.23836155672074	9.9720035998933	7.5229261173426	36.5299612974673	7.26292892134611	14.5562526383208	10.0229525613655	6.05777909702745	11.344235143306	16.8522757594057	28.3983339644074	4.37935746067337	0
2410002F23Rik	108.240957104745	179.197419557158	223.727573742554	199.626544802339	249.604603616544	166.761598052571	109.46793371456	146.53132870335	66.9110779653456	83.5974251993039	135.379345519573	229.084283747648	90.7182291801664	115.643111752061	158.312630912368	171.499650801916	246.958693648744	207.586989957193	156.133357403893	132.33241903662	147.933316774542	118.700176542961	124.605237716716	244.859519698634	188.155968410417	144.244391211395	204.526861194437	248.441758675367	112.043496464733	157.262973517458	78.0286440635304	124.945795573979	180.029826563158	79.7275595394025	110.284688381636	244.264970324405	202.746750593424	49.8600179994665	157.981448464195	186.495065571281	196.099080876345	89.7635579363115	187.930360525604	121.155581940549	184.343821078723	78.6439535438932	66.262779250284	70.0697193707739	97.9742837100118
2410003L11Rik	78.5277531936388	55.999193611612	70.0364578672342	49.1388417974988	45.382655203008	56.3091110307383	41.702069986499	54.9492482637564	94.7906937842397	68.397893344885	37.7802824705786	14.986822301248	90.7182291801664	47.6177518979075	42.6226313994837	59.9215647380188	48.1870621753648	69.1956633190644	63.4291764453314	63.158654540205	31.0477331502126	81.0175808150369	60.1542526908286	50.2275937843353	56.7045384250572	25.7579270020349	40.1033061165562	29.228442197102	32.4336437134753	100.322931381826	55.3751667547635	80.8472794890452	58.3880518583214	60.7448072681162	107.719928186715	20.7885081127153	77.9795194590093	57.3390206993865	42.6299146649414	49.9883680912711	79.8922181348072	29.1125052766416	80.1836204909242	69.6644596158156	76.5735872173158	67.4091030376227	42.5975009466111	30.6555022247136	54.8655988776066
2410004B18Rik	57.304036114277	22.3996774446448	50.5818862374469	36.8541313481241	54.4591862436096	47.6461708721632	36.4893112381866	97.6875524689003	30.6675774007834	56.9982444540708	103.895776794091	32.1146192169599	21.5995783762301	24.942631946523	85.2452627989673	26.8613910894567	52.2026506899785	59.7598910482828	14.6375022566149	48.12087964968	34.7004076384729	54.63976380549	51.5607880207102	53.3668183958562	46.3946223477741	46.3642686036628	44.1136367282119	69.4175502181172	20.6395914540297	46.0943198240824	70.4774849606081	29.3990107232892	29.1940259291607	37.9655045425726	28.2123621441395	46.7741432536094	46.7877116754056	42.3810152995465	40.1222726258272	69.2146635109907	18.1573223033653	29.1125052766416	65.1491916488759	42.4044536791921	19.8524115007856	58.9829651579199	33.131389625142	100.725221595488	58.7845702260071
2410006H16Rik	74.2830097777665	55.999193611612	188.709344808937	184.270656740621	113.45663800752	181.921743330078	130.318968707809	119.056704571472	197.945272314148	64.5980103812803	110.192490539188	162.714070699264	133.917385932627	174.598423625661	249.646841054119	167.367129095846	142.553392268787	91.2124652842212	97.5833483774329	72.18131947452	102.274885671289	43.3349850871127	81.6379143661246	103.594412180191	154.648741159247	87.5769518069186	68.1756203981456	131.527989886959	173.962270826822	111.168653693375	120.818545646757	117.596042893157	138.671623163513	56.9482568138589	174.403693254681	129.928175704471	68.6219771239282	54.8460197994131	90.2751134081112	103.821995266486	130.73272058423	133.432315851274	90.2065730522897	151.444477425686	258.081349510213	151.670481834651	175.123059447179	83.207791752794	129.326054497216
2410015M20Rik	120.975187352363	89.5987097785792	93.381943822979	132.060637330778	72.6122483248127	80.1321964668199	88.6168987213103	79.3711363809815	97.5786553661291	83.5974251993039	50.3737099607715	117.75360379552	107.99789188115	74.827895839569	73.0673681134006	90.9154775335457	66.2572104911265	75.486178166252	117.100018052919	75.188874452625	96.7958739388981	88.5540999606217	103.12157604142	81.6198398995448	95.366723714869	46.3642686036628	60.1549591748344	120.567324063046	114.992009529594	67.78576444718	103.199174406605	66.1477741274006	75.4179003169985	56.9482568138589	74.3780456527315	62.3655243381459	90.4562425724508	102.213036898906	57.6757668996266	44.2204794653552	83.5236825954803	75.2073052979907	122.781168876728	99.9533551009529	73.7375284314893	78.6439535438932	99.394168875426	30.6555022247136	82.2983983164099
2410016O06Rik	36.0803190349151	27.999596805806	36.9636860965958	33.7829537357804	34.036991402256	25.9888204757254	15.6382762449371	33.5800961611845	2.7879615818894	0	22.0384981078375	36.3965684458879	47.5190724277062	22.6751199513845	73.0673681134006	0	28.1091196022961	9.4357722707815	39.0333393509732	30.07554978105	7.30534897652061	11.3047787183772	30.0771263454143	0	7.73243705796235	5.15158540040697	0	25.5748869224642	14.742565324307	24.4028752009848	50.3410606861487	7.34975268082229	51.0895453760312	11.3896513627718	17.9533213644524	25.9856351408941	49.9068924537659	29.9160107996799	35.1069885475988	84.5956998467664	18.1573223033653	14.5562526383208	50.1147628068276	21.2022268395961	8.50817635747954	14.0435631328381	18.9322226429383	26.2761447640402	50.9466275292061
2410017I17Rik	0	0	3.89091432595746	3.07117761234368	0	12.9944102378627	0	9.1582080439594	2.7879615818894	0	12.5934274901929	6.42292384339199	12.9597470257381	6.80253598541536	0	2.06626085303513	2.00779425730687	6.29051484718767	14.6375022566149	6.01510995621	7.30534897652061	3.76825957279241	4.29673233505919	6.27844922304191	0	5.15158540040697	0	0	0	0	7.5511591029223	0	0	3.79655045425726	5.12952038984355	5.19712702817882	18.7150846701622	7.47900269991997	0	3.84525908394393	18.1573223033653	4.8520842127736	7.51721442102415	0	0	5.61742525313523	0	0	7.83794269680094
2410018L13Rik	2.12237170793618	16.7997580834836	17.5091144668086	12.2847104493747	11.345663800752	10.8286751982189	0	3.05273601465313	5.5759231637788	3.79988296360472	9.44507061764465	2.140974614464	8.63983135049204	0	6.08894734278338	14.4638259712459	4.01558851461373	6.29051484718767	4.87916741887164	9.022664934315	1.82633724413015	7.53651914558482	8.59346467011837	12.5568984460838	2.57747901932078	20.6063416016279	24.0619836699337	10.9606658239132	17.6910783891683	2.7114305778872	10.0682121372297	0	4.86567098819345	0	2.56476019492177	0	9.35754233508111	4.98600179994665	17.5534942737994	3.84525908394393	14.5258578426922	12.130210531934	0	12.1155581940549	14.1802939291326	30.8958388922437	0	8.75871492134674	0
2410089E03Rik	8.48948683174474	27.999596805806	15.5636573038298	27.6405985110931	2.2691327601504	54.1433759910945	5.21275874831237	36.6328321758376	52.9712700558986	0	0	12.845847686784	17.2796627009841	18.1400959611076	0	35.1264345015972	6.0233827719206	15.7262871179692	7.31875112830746	9.022664934315	14.6106979530412	18.8412978639621	38.6705910155327	25.1137968921676	10.3099160772831	15.4547562012209	8.02066122331125	18.2677763731887	2.94851306486139	24.4028752009848	2.51705303430743	36.7487634041115	19.4626839527738	0	17.9533213644524	5.19712702817882	12.4767231134415	14.9580053998399	0	88.4409589307104	43.5775735280767	9.70416842554719	0	36.3466745821647	0	0	0	39.4142171460603	11.7569140452014
2410131K14Rik	10.6118585396809	11.1998387223224	40.8546004225533	61.4235522468735	29.4987258819552	0	5.21275874831237	0	61.3351548015668	30.3990637088378	81.8572786862536	51.3833907471359	34.5593254019682	40.8152159124922	6.08894734278338	26.8613910894567	62.2416219765128	31.4525742359383	9.75833483774329	39.098214715365	36.526744882603	32.0302063687355	21.4836616752959	163.23967979909	18.0423531352455	51.5158540040698	40.1033061165562	94.9924371405815	41.2791829080595	32.5371669346464	55.3751667547635	14.6995053616446	19.4626839527738	94.9137613564316	51.2952038984355	36.3798891972518	0	9.9720035998933	37.614630586713	17.3036658777477	50.8405024494228	55.7989684468964	92.7123111926311	48.4622327762196	56.7211757165302	0	61.5297235895494	8.75871492134674	35.2707421356042
2410137M14Rik	14.8566019555533	16.7997580834836	13.6182001408511	0	15.8839293210528	10.8286751982189	5.21275874831237	0	2.7879615818894	18.9994148180236	0	12.845847686784	21.5995783762301	18.1400959611076	0	2.06626085303513	10.0389712865343	25.1620593887507	7.31875112830746	0	18.2633724413015	0	4.29673233505919	18.8353476691257	10.3099160772831	0	4.01033061165563	3.65355527463775	0	0	5.03410606861487	0	2.43283549409672	15.186201817029	0	25.9856351408941	0	0	20.0611363129136	19.2262954197196	0	2.4260421063868	20.0459051227311	18.1733372910823	19.8524115007856	42.1306893985142	14.1991669822037	13.1380723820201	7.83794269680094
2410141K09Rik	108.240957104745	61.5991129727732	105.054686800851	110.562394044372	68.0739828045119	123.446897259695	46.9148287348113	122.109440586125	209.097118641705	132.995903726165	44.076996215675	132.740426096768	142.557217283119	40.8152159124922	60.8894734278338	49.5902604728431	92.3585358361158	72.3409207426582	156.133357403893	66.16620951831	3.6526744882603	131.889085047734	107.41830837648	94.1767383456286	123.718992927398	77.2737810061046	88.2272734564237	51.1497738449285	0	56.9400421356312	88.0968562007601	66.1477741274006	58.3880518583214	18.9827522712863	169.274172864837	187.096573014438	137.243954247856	57.3390206993865	90.2751134081112	113.435142976346	61.7348958314419	84.911473723538	127.79264515741	102.982244649467	96.4259987181014	106.731079809569	137.258614161303	144.518796202221	117.569140452014
2500002B13Rik	59.4264078222132	16.7997580834836	27.2364002817022	6.14235522468735	29.4987258819552	38.983230713588	10.4255174966247	3.05273601465313	50.1833084740092	11.3996488908142	22.0384981078375	21.40974614464	4.31991567524602	20.4076079562461	48.711578742267	14.4638259712459	40.1558851461373	22.0168019651568	0	27.067994802945	16.4370351971714	24.4936872231507	25.7803940103551	9.41767383456286	0	0	12.0309918349669	10.9606658239132	129.734574853901	8.1342917336616	7.5511591029223	22.0492580424669	9.7313419763869	7.59310090851452	33.3418825339831	0	3.11918077836037	24.9300089997332	17.5534942737994	28.8394431295795	32.6831801460575	16.9822947447076	57.6319772278518	36.3466745821647	0	19.6609883859733	18.9322226429383	56.9316469887538	3.91897134840047
2500004C02Rik	12.7342302476171	16.7997580834836	7.78182865191491	9.21353283703103	11.345663800752	4.33147007928756	5.21275874831237	6.10547202930627	13.939807909447	7.59976592720944	3.14835687254822	12.845847686784	4.31991567524602	2.26751199513845	18.2668420283501	10.3313042651757	6.0233827719206	3.14525742359383	12.1979185471791	15.037774890525	3.6526744882603	7.53651914558482	17.1869293402367	43.9491445612934	10.3099160772831	10.3031708008139	8.02066122331125	7.3071105492755	0	5.4228611557744	10.0682121372297	7.34975268082229	12.1641774704836	0	7.69428058476533	20.7885081127153	3.11918077836037	9.9720035998933	7.5229261173426	5.76788862591589	3.63146446067306	9.70416842554719	7.51721442102415	6.05777909702745	19.8524115007856	14.0435631328381	28.3983339644074	17.5174298426935	19.5948567420024
2510002D24Rik	31.8355756190428	22.3996774446448	46.6909719114895	15.3558880617184	24.9604603616544	69.303521268601	5.21275874831237	58.0019842784095	19.5157310732258	18.9994148180236	31.4835687254822	51.3833907471359	25.9194940514761	29.4776559367999	18.2668420283501	57.8553038849837	68.2650047484334	62.9051484718767	29.2750045132299	51.128434627785	40.1794193708634	94.2064893198103	21.4836616752959	59.6452676188981	46.3946223477741	15.4547562012209	48.1239673398675	7.3071105492755	88.4553919458417	35.2485975125336	27.6875833773818	0	46.2238743878378	34.1689540883154	71.8132854578097	15.5913810845365	62.3836155672074	27.4230098997066	5.0152840782284	11.5357772518318	29.0517156853844	63.0770947660568	22.5516432630724	63.6066805187882	19.8524115007856	58.9829651579199	42.5975009466111	61.3110044494272	11.7569140452014
2510039O18Rik	6.36711512380855	33.5995161669672	40.8546004225533	3.07117761234368	20.4221948413536	45.4804358325194	0	21.3691521025719	8.36388474566821	60.7981274176755	18.8901412352893	10.70487307232	4.31991567524602	24.942631946523	18.2668420283501	30.993912795527	16.0623540584549	31.4525742359383	26.835420803794	27.067994802945	38.3530821267332	5.65238935918862	34.3738586804735	0	18.0423531352455	20.6063416016279	12.0309918349669	29.228442197102	0	2.7114305778872	10.0682121372297	14.6995053616446	43.791038893741	7.59310090851452	10.2590407796871	15.5913810845365	12.4767231134415	32.4090116996532	37.614630586713	0	14.5258578426922	7.2781263191604	22.5516432630724	21.2022268395961	31.1966466440916	5.61742525313523	47.3305566073457	43.7935746067337	11.7569140452014
2610001J05Rik	50.9369209904684	167.997580834836	68.0910007042555	64.4947298592172	49.9209207233088	71.4692563082447	130.318968707809	73.2656643516752	94.7906937842397	136.79578668977	88.1539924313501	147.727248398016	25.9194940514761	81.6304318249844	42.6226313994837	59.9215647380188	66.2572104911265	94.357722707815	68.308343864203	174.43818873009	93.1431994506378	84.7858403878293	120.308505381657	40.8099199497724	121.141513908077	25.7579270020349	36.0929755049006	73.071105492755	182.807810021406	116.59151484915	156.057288127061	66.1477741274006	111.910432728449	75.9310090851452	41.0361631187484	140.322429760828	24.953446226883	49.8600179994665	0	111.512513434374	25.4202512247114	82.4854316171511	85.195096771607	90.8666864554117	36.8687642157447	129.20078082211	52.0636122680803	105.104579056161	50.9466275292061
2610002M06Rik	38.2026907428513	0	3.89091432595746	21.4982432864057	27.2295931218048	67.1377862289572	26.0637937415618	21.3691521025719	16.7277694913364	26.599180745233	28.335211852934	14.986822301248	0	74.827895839569	18.2668420283501	0	22.0857368303755	0	12.1979185471791	0	0	5.65238935918862	8.59346467011837	0	15.4648741159247	15.4547562012209	0	14.614221098551	50.1247221026436	18.9800140452104	0	0	17.0298484586771	37.9655045425726	10.2590407796871	0	0	0	105.320965642796	0	54.4719669100958	0	35.0803339647793	27.2600059366235	11.344235143306	33.7045515188114	0	8.75871492134674	58.7845702260071
2610005L07Rik	14.8566019555533	5.5999193611612	29.1818574446809	39.9253089604678	13.6147965609024	19.491615356794	10.4255174966247	27.4746241318782	16.7277694913364	3.79988296360472	12.5934274901929	27.832669988032	60.4788194534443	31.7451679319384	30.4447367139169	16.530086824281	12.0467655438412	15.7262871179692	14.6375022566149	18.04532986863	10.9580234647809	13.1889085047734	12.8901970051776	31.3922461152095	38.6621852898117	20.6063416016279	4.01033061165563	29.228442197102	23.5881045188911	21.6914446230976	15.1023182058446	0	4.86567098819345	22.7793027255436	15.3885611695307	0	3.11918077836037	9.9720035998933	2.5076420391142	17.3036658777477	18.1573223033653	7.2781263191604	42.5975483858035	24.2311163881098	19.8524115007856	14.0435631328381	37.8644452858766	8.75871492134674	23.5138280904028
2610020H08Rik	25.4684604952342	22.3996774446448	7.78182865191491	0	0	0	0	9.1582080439594	33.4555389826728	0	62.9671374509643	0	25.9194940514761	6.80253598541536	0	0	18.0701483157618	22.0168019651568	12.1979185471791	15.037774890525	0	0	21.4836616752959	0	10.3099160772831	0	16.0413224466225	3.65355527463775	0	0	5.03410606861487	0	14.5970129645803	3.79655045425726	0	10.3942540563576	15.5959038918019	9.9720035998933	0	0	0	60.65105265967	57.6319772278518	0	5.67211757165302	0	4.73305566073457	17.5174298426935	0
2610037D02Rik	76.4053814857026	111.998387223224	33.0727717706384	116.70474926906	0	19.491615356794	57.3403462314361	58.0019842784095	16.7277694913364	56.9982444540708	59.8187805784161	12.845847686784	0	11.3375599756923	73.0673681134006	30.993912795527	2.00779425730687	116.374524672972	56.1104253170239	69.173764496415	52.9637800797744	101.743008465395	17.1869293402367	25.1137968921676	59.282017444378	66.9706102052907	36.0929755049006	10.9606658239132	162.168218567376	32.5371669346464	17.619371240152	235.192085786313	99.7462552579657	30.3724036340581	58.9894844832008	46.7741432536094	0	7.47900269991997	37.614630586713	109.589883892402	10.8943933820192	58.2250105532832	12.5286907017069	9.08666864554117	22.6884702866121	87.070091423596	4.73305566073457	52.5522895280804	11.7569140452014
2610044O15Rik8	31.8355756190428	5.5999193611612	11.6727429778724	6.14235522468735	2.2691327601504	8.66294015857512	0	24.4218881172251	11.1518463275576	18.9994148180236	12.5934274901929	0	4.31991567524602	27.2101439416615	18.2668420283501	20.6626085303513	20.0779425730687	25.1620593887507	7.31875112830746	18.04532986863	14.6106979530412	1.88412978639621	21.4836616752959	3.13922461152095	15.4648741159247	41.2126832032558	0	3.65355527463775	20.6395914540297	0	27.6875833773818	0	7.29850648229017	26.5758531798008	0	10.3942540563576	12.4767231134415	27.4230098997066	10.0305681564568	23.0715545036636	3.63146446067306	21.8343789574812	35.0803339647793	3.02888954851372	8.50817635747954	36.513264145379	0	4.37935746067337	0
2610301B20Rik	27.5908322031704	0	0	15.3558880617184	2.2691327601504	30.3202905550129	0	45.791040219797	30.6675774007834	0	6.29671374509643	29.9736446024959	4.31991567524602	77.0954078347074	24.3557893711335	0	30.116913859603	22.0168019651568	31.7145882226657	45.113324671575	80.3588387417267	35.7984659415279	34.3738586804735	72.202166064982	38.6621852898117	36.0610978028488	32.082644893245	80.3782160420305	73.7128266215348	54.228611557744	50.3410606861487	0	34.0596969173541	34.1689540883154	0	5.19712702817882	12.4767231134415	89.7480323990397	47.6451987431698	32.6847022135234	10.8943933820192	12.130210531934	7.51721442102415	51.4911223247333	17.0163527149591	0	42.5975009466111	0	23.5138280904028
2610305D13Rik	197.380568838065	436.793710170574	132.291087082554	150.48770300484	238.258939815792	225.236444122953	198.08483243587	174.005952835229	242.552657624378	174.794616325817	195.198126097989	169.136994542656	181.436458360333	154.190815669415	188.757367626285	134.306955447283	196.763837216073	327.106772053759	209.804199011481	162.40796881767	180.807387168885	114.931916970169	429.673233505919	320.200910375137	206.198321545663	25.7579270020349	284.733473427549	116.913768788408	26.5366175837525	73.2086256029544	271.841727705203	183.743817020557	116.776103716643	151.86201817029	225.698897153116	374.193146028875	283.845450830794	54.8460197994131	132.905028073053	230.715545036636	250.571047786441	303.25526329835	278.136933577893	230.195605687043	48.2129993590507	320.193239428708	274.517228322605	100.725221595488	188.110624723223
2610318N02Rik	91.2619834412559	72.7989516950956	35.0182289336171	101.348861207341	61.2665845240608	36.8174956739443	88.6168987213103	58.0019842784095	108.730501693687	94.997074090118	119.637561156832	40.6785176748159	51.8389881029522	79.3629198298459	127.867894198451	130.174433741213	100.389712865343	15.7262871179692	102.462515796305	81.203984408835	23.742384173692	133.773214834131	12.8901970051776	62.7844922304191	59.282017444378	46.3642686036628	116.299587738013	120.567324063046	162.168218567376	92.1886396481648	40.2728485489189	44.0985160849337	158.134307116287	56.9482568138589	43.6009233136702	25.9856351408941	59.2644347888471	109.692039598826	72.7216191343118	30.7620726715514	25.4202512247114	43.6687579149624	70.1606679295587	84.8089073583843	62.3932932881833	87.070091423596	61.5297235895494	91.9665066741408	50.9466275292061
2610507B11Rik	63.6711512380855	128.798145306708	99.2183153119151	55.2811970221862	104.380106966918	6.49720511893134	41.702069986499	42.7383042051439	83.638847456682	60.7981274176755	53.5220668333197	94.2028830364158	51.8389881029522	56.6877998784614	79.1563154561839	64.0540864440891	104.405301379957	125.810296943753	90.2645972491254	150.37774890525	116.88558362433	71.5969318830558	103.12157604142	84.7590645110658	61.8594964636988	46.3642686036628	40.1033061165562	124.220879337683	14.742565324307	97.6115008039392	140.954969921216	58.7980214465783	65.6865583406116	64.5413577223735	28.2123621441395	46.7741432536094	68.6219771239282	129.636046798613	32.5993465084846	109.589883892402	79.8922181348072	36.390631595802	162.87297912219	84.8089073583843	51.0490581448772	84.2613787970284	18.9322226429383	91.9665066741408	121.488111800415
2610524H06Rik	27.5908322031704	11.1998387223224	29.1818574446809	15.3558880617184	6.80739828045119	30.3202905550129	10.4255174966247	48.8437762344501	11.1518463275576	30.3990637088378	22.0384981078375	70.6521622773119	25.9194940514761	29.4776559367999	12.1778946855668	6.19878255910539	24.0935310876824	56.614633624689	34.1541719321015	15.037774890525	9.13168622065076	56.5238935918862	30.0771263454143	72.202166064982	23.197311173887	15.4547562012209	0	69.4175502181172	44.2276959729209	18.9800140452104	25.1705303430743	14.6995053616446	29.1940259291607	113.896513627718	48.7304437035137	51.9712702817882	49.9068924537659	9.9720035998933	45.1375567040556	42.2978499233832	29.0517156853844	75.2073052979907	57.6319772278518	48.4622327762196	25.5245290724386	53.3655399047846	28.3983339644074	65.6903619101005	43.1086848324052
2700029M09Rik	110.363328812682	123.198225945546	112.836515452766	113.633571656716	88.4961776458655	99.6238118236139	46.9148287348113	109.898496527513	153.337887003917	117.796371871746	97.5990630489947	38.5375430603519	172.796627009841	183.668471606215	133.956841541234	53.7227821789134	114.444272666491	166.698643450473	146.375022566149	120.3021991242	65.7481407886855	167.687550989262	85.9346467011838	91.0375137341077	77.3243705796235	118.48646420936	124.320248961324	91.3388818659437	144.477140178208	78.6314867587288	105.716227440912	191.09356970138	160.567142610384	129.082715444747	84.6370864324186	176.70231895808	59.2644347888471	82.2690296991197	107.828607681911	167.268770151561	101.681004898846	89.7635579363115	112.758216315362	121.155581940549	113.44235143306	103.922367183002	89.9280575539568	65.6903619101005	58.7845702260071
2700038G22Rik	27.5908322031704	0	3.89091432595746	6.14235522468735	45.382655203008	47.6461708721632	26.0637937415618	15.2636800732657	0	3.79988296360472	18.8901412352893	0	17.2796627009841	0	0	2.06626085303513	28.1091196022961	12.5810296943753	0	6.01510995621	16.4370351971714	15.0730382911696	34.3738586804735	0	2.57747901932078	20.6063416016279	16.0413224466225	10.9606658239132	29.4851306486139	10.8457223115488	0	0	0	18.9827522712863	28.2123621441395	0	6.23836155672074	9.9720035998933	10.0305681564568	1.92262954197196	7.26292892134611	12.130210531934	15.0344288420483	0	2.83605878582651	28.0871262656761	9.46611132146914	17.5174298426935	23.5138280904028
2700049A03Rik	116.73044393649	72.7989516950956	79.7637436821279	119.775926881403	31.7678586421056	36.8174956739443	26.0637937415618	48.8437762344501	25.0916542370046	94.997074090118	22.0384981078375	64.2292384339199	21.5995783762301	31.7451679319384	103.512104827317	51.6565213258783	78.3039760349677	69.1956633190644	119.539601762355	51.128434627785	74.8798270093362	58.4080233782824	73.0444496960062	125.568984460838	28.3522692125286	97.8801226077325	40.1033061165562	102.299547689857	29.4851306486139	48.8057504019696	32.7216894459966	58.7980214465783	34.0596969173541	37.9655045425726	102.590407796871	83.1540324508612	62.3836155672074	77.2830278991731	100.305681564568	17.3036658777477	36.3146446067306	63.0770947660568	27.5631195437552	48.4622327762196	28.3605878582651	87.070091423596	104.127224536161	56.9316469887538	78.3794269680094
2700060E02Rik	462.677032330088	436.793710170574	404.655089899576	494.459595587332	437.942622709027	593.411400862396	531.701392327862	531.176066549645	479.529392084977	497.784668232218	472.253530882233	486.001237483327	527.029712380014	276.636463406891	328.803156510303	450.444865961658	433.683559578283	311.38048493579	365.937556415373	568.427890861845	414.578554417545	286.387727532223	438.266698176037	583.895777742898	502.608408767553	618.190248048837	393.012399942251	453.040854055081	498.298707961575	344.351683391674	410.279644592112	440.985160849337	450.074566407894	523.923962687502	489.869197230059	545.698337958776	368.063331846524	373.950134995999	411.253294414729	428.746387859748	421.249877438074	499.764673915681	541.239438313738	378.611193564216	414.064582730671	415.689468732007	364.445285876562	429.17703114599	454.600676414455
2700062C07Rik	57.304036114277	33.5995161669672	35.0182289336171	101.348861207341	79.4196466052639	43.3147007928756	31.2765524898742	67.1601923223689	27.879615818894	83.5974251993039	59.8187805784161	104.907756108736	116.637723231643	70.2928718492921	54.8005260850504	30.993912795527	50.1948564326716	50.3241187775013	95.143764667997	75.188874452625	102.274885671289	41.4508553007165	85.9346467011838	40.8099199497724	46.3946223477741	36.0610978028488	72.1859510098013	32.8819974717398	23.5881045188911	16.2685834673232	55.3751667547635	73.4975268082229	46.2238743878378	83.5241099936598	15.3885611695307	135.125302732649	46.7877116754056	67.3110242992798	110.336249721025	99.9767361825421	58.1034313707689	84.911473723538	15.0344288420483	60.5777909702745	85.0817635747954	70.2178156641903	18.9322226429383	26.2761447640402	66.622512922808
2700094K13Rik	307.743897650747	341.595081030833	262.636717002128	248.765386599838	351.715577823312	238.230854360816	291.914489905493	180.111424864535	228.612849714931	273.59157337954	258.165263548954	357.542760615487	341.273338344436	240.356271484676	298.358419796386	123.975651182108	305.184727110644	295.65419781782	234.200036105839	216.54395842356	383.530821267332	265.662299881865	421.0797688358	244.859519698634	293.832608202569	303.943538624012	332.857440767417	175.370653182612	359.71859391309	290.12307183393	291.978151979662	352.78812867947	325.999956208961	417.620549968299	184.662734034368	244.264970324405	193.389208258343	301.653108896772	290.886476537247	288.394431295795	268.728370089806	339.645894894152	325.74595824438	227.166716138529	252.40923193856	233.123148005112	212.987504733056	262.761447640402	407.573020233649
2700097O09Rik	137.954161015852	44.7993548892896	64.200086378298	178.128301515933	104.380106966918	56.3091110307383	119.893451211184	97.6875524689003	72.4870011291244	30.3990637088378	100.747419921543	81.3570353496319	215.995783762301	43.0827279076306	121.778946855668	51.6565213258783	66.2572104911265	72.3409207426582	63.4291764453314	102.25686925557	40.1794193708634	114.931916970169	68.747717360947	113.012086014754	48.9721013670949	56.6674394044767	120.309918349669	105.953102964495	171.013757761961	40.671458668308	115.784439578142	66.1477741274006	17.0298484586771	0	133.367530135932	62.3655243381459	31.1918077836037	104.70603779888	107.828607681911	140.351956563953	98.0495404381725	247.456294851453	72.6664060699001	72.6933491643294	39.7048230015712	109.539792436137	85.1950018932223	162.036226044915	58.7845702260071
2700099C18Rik	19.1013453714257	5.5999193611612	21.400028792766	15.3558880617184	18.1530620812032	82.2979315064636	0	15.2636800732657	41.819423728341	68.397893344885	9.44507061764465	6.42292384339199	12.9597470257381	15.8725839659692	54.8005260850504	12.3975651182108	16.0623540584549	0	2.43958370943582	24.06043982484	32.8740703943427	9.42064893198103	8.59346467011837	25.1137968921676	10.3099160772831	20.6063416016279	8.02066122331125	21.9213316478265	67.815800491812	16.2685834673232	10.0682121372297	22.0492580424669	14.5970129645803	18.9827522712863	30.7771223390613	0	3.11918077836037	52.3530188994398	80.2445452516544	19.2262954197196	25.4202512247114	89.7635579363115	7.51721442102415	60.5777909702745	22.6884702866121	70.2178156641903	9.46611132146914	35.034859685387	23.5138280904028
2810001G20Rik	14.8566019555533	16.7997580834836	1.94545716297873	39.9253089604678	2.2691327601504	0	20.8510349932495	3.05273601465313	5.5759231637788	22.7992977816283	0	6.42292384339199	4.31991567524602	0	0	0	6.0233827719206	15.7262871179692	0	3.007554978105	14.6106979530412	0	0	12.5568984460838	5.15495803864157	0	12.0309918349669	3.65355527463775	14.742565324307	2.7114305778872	0	0	19.4626839527738	7.59310090851452	2.56476019492177	10.3942540563576	15.5959038918019	7.47900269991997	10.0305681564568	0	0	7.2781263191604	12.5286907017069	24.2311163881098	22.6884702866121	0	9.46611132146914	13.1380723820201	7.83794269680094
2810004N23Rik	178.27922346664	78.3988710562568	208.163916438724	82.9217955332793	192.876284612784	103.955281902901	208.510349932495	109.898496527513	97.5786553661291	83.5974251993039	85.0056355588019	162.714070699264	56.1589037781983	190.47100759163	91.3342101417507	169.433389948881	134.52221523956	100.648237555003	136.616687728406	114.28708916799	96.7958739388981	135.657344620527	158.97909639719	194.631925914299	162.381178217209	108.183293408546	124.320248961324	62.1104396688417	97.3009311404259	132.860098316473	181.227818470135	183.743817020557	153.268636128094	170.844770441577	74.3780456527315	140.322429760828	118.528869577694	97.2270350989597	82.7521872907686	80.7504407628225	130.73272058423	155.266694808755	167.884455402873	106.01113419798	116.278410218887	73.0265282907579	28.3983339644074	74.4490768314473	129.326054497216
2810006K23Rik	23.346088787298	11.1998387223224	46.6909719114895	27.6405985110931	20.4221948413536	84.4636665461074	36.4893112381866	36.6328321758376	119.882348021244	11.3996488908142	25.1868549803857	38.5375430603519	4.31991567524602	63.4903358638767	18.2668420283501	24.7951302364216	46.1792679180579	18.871544541563	48.7916741887164	9.022664934315	27.3950586619523	45.2191148735089	34.3738586804735	3.13922461152095	54.1270594057364	41.2126832032558	12.0309918349669	54.8033291195662	50.1247221026436	5.4228611557744	30.2046364116892	0	60.8208873524181	15.186201817029	51.2952038984355	46.7741432536094	9.35754233508111	37.3950134995999	27.5840624302562	51.910997633243	21.7887867640383	41.2427158085756	2.50573814034138	45.4333432277059	56.7211757165302	30.8958388922437	33.131389625142	56.9316469887538	31.3517707872038
2810025M15Rik	186.768710298384	128.798145306708	126.454715593617	202.697722414683	167.915824251129	129.944102378627	145.957244952746	119.056704571472	161.701771749585	159.595084471398	179.456341735248	166.996019928192	64.7987351286903	170.063399635384	286.180525110819	262.415128335462	116.452066923798	176.134415721255	173.210443369943	201.506183533035	142.454305042152	188.412978639621	171.869293402368	216.606498194946	144.338825081964	118.48646420936	104.268595903046	219.213316478265	67.815800491812	216.914446230976	239.120038259206	139.645300935624	235.985042927382	132.879265899004	184.662734034368	140.322429760828	190.270027479983	122.157044098693	105.320965642796	155.732992899729	105.312469359519	106.745852681019	167.884455402873	205.964489298933	161.655350792111	182.566320726895	165.65694812571	192.691728269628	176.353710678021
2810403A07Rik	0	95.1986291397404	83.6546580080853	79.8506179209356	20.4221948413536	84.4636665461074	57.3403462314361	30.5273601465313	111.518463275576	45.5985955632567	78.7089218137054	132.740426096768	0	20.4076079562461	18.2668420283501	20.6626085303513	54.2104449472854	144.681841485316	100.022932086869	54.13598960589	91.3168622065076	69.7128020966596	55.8575203557694	59.6452676188981	105.676639792152	46.3642686036628	52.1342979515231	54.8033291195662	64.8672874269506	75.9200561808416	93.130962269375	44.0985160849337	80.2835713051919	18.9827522712863	92.3313670171839	15.5913810845365	137.243954247856	34.9020125996265	65.1986930169692	155.732992899729	130.73272058423	116.450021106566	122.781168876728	30.2888954851372	56.7211757165302	70.2178156641903	37.8644452858766	17.5174298426935	97.9742837100118
2810408I11Rik	4.24474341587237	22.3996774446448	13.6182001408511	24.5694208987494	15.8839293210528	28.1545555153691	41.702069986499	27.4746241318782	61.3351548015668	45.5985955632567	40.9286393431268	27.832669988032	4.31991567524602	29.4776559367999	36.5336840567003	24.7951302364216	26.1013253449892	22.0168019651568	39.0333393509732	51.128434627785	56.6164545680347	26.3778170095469	0	72.202166064982	33.5072272511702	46.3642686036628	24.0619836699337	21.9213316478265	0	5.4228611557744	37.7557955146115	0	80.2835713051919	34.1689540883154	10.2590407796871	5.19712702817882	12.4767231134415	34.9020125996265	7.5229261173426	1.92262954197196	21.7887867640383	29.1125052766416	37.5860721051207	48.4622327762196	14.1802939291326	16.8522757594057	37.8644452858766	35.034859685387	31.3517707872038
2810417H13Rik	61.5487795301493	78.3988710562568	15.5636573038298	79.8506179209356	77.1505138451135	123.446897259695	78.1913812246855	36.6328321758376	33.4555389826728	37.9988296360472	138.527702392122	92.0619084219518	64.7987351286903	4.53502399027691	79.1563154561839	22.7288693833864	6.0233827719206	53.4693762010952	90.2645972491254	87.219094365045	27.3950586619523	69.7128020966596	17.1869293402367	69.062941453461	20.6198321545663	30.9095124024419	16.0413224466225	18.2677763731887	0	75.9200561808416	244.154144327821	102.896537531512	41.3582033996443	37.9655045425726	2.56476019492177	83.1540324508612	6.23836155672074	12.4650044998666	32.5993465084846	23.0715545036636	21.7887867640383	46.0948000213492	17.5401669823897	36.3466745821647	22.6884702866121	39.3219767719466	33.131389625142	83.207791752794	90.1363410132109
2810428I15Rik	59.4264078222132	39.1994355281284	58.3637148893619	39.9253089604678	43.1135224428576	45.4804358325194	46.9148287348113	39.6855681904907	30.6675774007834	56.9982444540708	72.412208068609	77.0750861207039	30.2394097267221	52.1527758881845	36.5336840567003	43.3914779137377	82.3195645495815	50.3241187775013	48.7916741887164	42.10576969347	52.9637800797744	52.7556340190938	38.6705910155327	59.6452676188981	41.2396643091325	20.6063416016279	32.082644893245	40.1891080210153	23.5881045188911	40.671458668308	52.8581137204561	58.7980214465783	51.0895453760312	34.1689540883154	35.9066427289048	46.7741432536094	40.5493501186848	42.3810152995465	50.152840782284	44.2204794653552	14.5258578426922	46.0948000213492	45.1032865261449	51.4911223247333	85.0817635747954	14.0435631328381	66.262779250284	30.6555022247136	31.3517707872038
2810429I04Rik	21.2237170793618	11.1998387223224	5.83637148893619	9.21353283703103	0	10.8286751982189	0	0	13.939807909447	0	0	8.56389845785598	4.31991567524602	0	0	2.06626085303513	8.03117702922746	3.14525742359383	31.7145882226657	24.06043982484	1.82633724413015	0	4.29673233505919	0	15.4648741159247	15.4547562012209	0	0	0	16.2685834673232	10.0682121372297	0	4.86567098819345	18.9827522712863	2.56476019492177	0	9.35754233508111	2.49300089997332	0	9.61314770985982	3.63146446067306	14.5562526383208	2.50573814034138	9.08666864554117	2.83605878582651	0	0	0	19.5948567420024
2810474O19Rik	314.111012774555	173.597500195997	237.345773883405	322.473649296086	313.140320900755	244.728059479747	156.382762449371	335.800961611845	203.521195477926	239.392626707097	170.011271117604	231.225258362112	181.436458360333	328.789239295076	225.291051682985	281.011476012778	238.927516619517	254.765851311101	229.320868686967	216.54395842356	348.830413628859	391.898995570411	274.990869443788	339.036258044263	417.551601129967	309.095124024419	196.506199971126	124.220879337683	153.322679372792	246.740182587735	261.773515567973	374.837386721937	250.582055891963	277.14818316078	261.605539882021	384.587400085233	196.508389036703	366.471132296079	391.192158101815	103.821995266486	308.67447915721	186.805242191783	260.596766595504	266.542280269208	380.031877300753	300.532251042735	326.580840590685	179.553655887608	470.276561808057
2900011O08Rik	33.957947326979	78.3988710562568	46.6909719114895	89.0641507579666	115.72577076767	0	52.1275874831237	15.2636800732657	44.6073853102304	98.7969570537227	6.29671374509643	107.0487307232	30.2394097267221	0	30.4447367139169	130.174433741213	96.3741243507295	40.8883465067198	0	51.128434627785	140.627967798022	45.2191148735089	55.8575203557694	21.9745722806467	43.8171433284533	87.5769518069186	28.0723142815894	18.2677763731887	0	35.2485975125336	15.1023182058446	66.1477741274006	119.20893921074	18.9827522712863	23.082841754296	41.5770162254306	62.3836155672074	59.8320215993598	105.320965642796	38.4525908394393	3.63146446067306	0	80.1836204909242	99.9533551009529	0	56.1742525313523	37.8644452858766	91.9665066741408	125.407083148815
2900041M22Rik	12.7342302476171	11.1998387223224	19.4545716297873	6.14235522468735	27.2295931218048	28.1545555153691	15.6382762449371	3.05273601465313	30.6675774007834	68.397893344885	12.5934274901929	44.9604669037439	8.63983135049204	9.07004798055382	36.5336840567003	12.3975651182108	12.0467655438412	12.5810296943753	26.835420803794	30.07554978105	14.6106979530412	32.0302063687355	0	0	5.15495803864157	0	16.0413224466225	21.9213316478265	5.89702612972278	32.5371669346464	2.51705303430743	7.34975268082229	55.9552163642247	15.186201817029	17.9533213644524	41.5770162254306	31.1918077836037	14.9580053998399	10.0305681564568	1.92262954197196	10.8943933820192	0	17.5401669823897	27.2600059366235	11.344235143306	11.2348505062705	4.73305566073457	8.75871492134674	19.5948567420024
2900097C17Rik	84.8948683174474	134.398064667869	155.636573038298	147.416525392497	179.261488051881	140.772777576846	203.297591184182	85.4766084102877	119.882348021244	125.396137798956	176.3079848627	259.057928350144	64.7987351286903	120.178135742338	73.0673681134006	12.3975651182108	180.701483157618	94.357722707815	70.7479275736388	81.203984408835	84.011513229987	75.3651914558482	103.12157604142	197.77115052582	172.691094294492	103.03170800814	116.299587738013	120.567324063046	309.593871810446	56.9400421356312	42.7899015832264	73.4975268082229	136.238787669417	79.7275595394025	87.2018466273403	171.505191929901	184.031665923262	139.608050398506	117.859175838367	186.495065571281	163.415900730288	286.272968553642	217.9992182097	166.588925168255	48.2129993590507	129.20078082211	123.059447179099	170.794940966261	109.731197755213
3000002C10Rik	12.7342302476171	0	7.78182865191491	12.2847104493747	2.2691327601504	6.49720511893134	5.21275874831237	6.10547202930627	2.7879615818894	3.79988296360472	15.7417843627411	4.28194922892799	4.31991567524602	20.4076079562461	12.1778946855668	8.26504341214052	8.03117702922746	0	7.31875112830746	0	9.13168622065076	7.53651914558482	21.4836616752959	3.13922461152095	2.57747901932078	0	16.0413224466225	7.3071105492755	17.6910783891683	2.7114305778872	7.5511591029223	7.34975268082229	4.86567098819345	15.186201817029	7.69428058476533	5.19712702817882	9.35754233508111	9.9720035998933	2.5076420391142	9.61314770985982	10.8943933820192	2.4260421063868	10.0229525613655	0	8.50817635747954	5.61742525313523	23.6652783036728	0	11.7569140452014
3010026O09Rik	0	0	29.1818574446809	18.4270656740621	20.4221948413536	28.1545555153691	31.2765524898742	6.10547202930627	50.1833084740092	64.5980103812803	9.44507061764465	27.832669988032	107.99789188115	43.0827279076306	12.1778946855668	28.9276519424918	92.3585358361158	0	34.1541719321015	12.03021991242	74.8798270093362	58.4080233782824	4.29673233505919	53.3668183958562	38.6621852898117	20.6063416016279	64.16528978649	32.8819974717398	11.7940522594456	16.2685834673232	7.5511591029223	22.0492580424669	34.0596969173541	15.186201817029	61.5542446781226	31.1827621690729	24.953446226883	47.3670170994932	55.1681248605124	57.6788862591589	32.6831801460575	12.130210531934	22.5516432630724	51.4911223247333	45.3769405732242	5.61742525313523	42.5975009466111	13.1380723820201	47.0276561808057
3110001I22Rik	89.1396117333198	0	17.5091144668086	15.3558880617184	24.9604603616544	0	15.6382762449371	0	0	7.59976592720944	12.5934274901929	19.268771530176	8.63983135049204	63.4903358638767	0	16.530086824281	34.1325023742167	84.9219504370335	0	12.03021991242	71.2271525210759	54.63976380549	34.3738586804735	25.1137968921676	25.7747901932078	0	20.0516530582781	21.9213316478265	14.742565324307	8.1342917336616	2.51705303430743	0	26.761190435064	0	41.0361631187484	15.5913810845365	21.8342654485226	79.7760287991464	17.5534942737994	19.2262954197196	3.63146446067306	94.6156421490851	40.0918102454621	39.3755641306784	19.8524115007856	0	0	26.2761447640402	3.91897134840047
3110002H16Rik	55.1816644063408	50.3992742504508	64.200086378298	36.8541313481241	43.1135224428576	51.9776409514507	57.3403462314361	79.3711363809815	58.5471932196774	72.1977763084897	50.3737099607715	70.6521622773119	30.2394097267221	61.2228238687383	36.5336840567003	80.5841732683701	28.1091196022961	37.743089083126	24.3958370943582	18.04532986863	447.452624811887	45.2191148735089	30.0771263454143	31.3922461152095	23.197311173887	30.9095124024419	48.1239673398675	65.7639949434795	67.815800491812	29.8257363567592	35.2387424803041	51.448268765756	12.1641774704836	148.065467716033	48.7304437035137	15.5913810845365	24.953446226883	142.10105129848	90.2751134081112	69.2146635109907	21.7887867640383	26.6864631702548	52.620500947169	78.7511282613568	62.3932932881833	44.9394020250818	28.3983339644074	26.2761447640402	23.5138280904028
3110009E18Rik	27.5908322031704	0	9.72728581489364	3.07117761234368	6.80739828045119	8.66294015857512	0	6.10547202930627	8.36388474566821	0	0	0	0	13.6050719708307	18.2668420283501	4.13252170607026	2.00779425730687	9.4357722707815	0	18.04532986863	7.30534897652061	11.3047787183772	4.29673233505919	6.27844922304191	2.57747901932078	0	24.0619836699337	3.65355527463775	0	5.4228611557744	0	0	17.0298484586771	0	2.56476019492177	10.3942540563576	0	0	12.538210195571	17.3036658777477	0	0	0	6.05777909702745	5.67211757165302	0	0	0	27.4327994388033
3110040N11Rik	25.4684604952342	22.3996774446448	44.7455147485108	39.9253089604678	27.2295931218048	30.3202905550129	5.21275874831237	6.10547202930627	39.0314621464516	56.9982444540708	28.335211852934	23.550720759104	8.63983135049204	9.07004798055382	36.5336840567003	12.3975651182108	30.116913859603	15.7262871179692	21.9562533849224	24.06043982484	3.6526744882603	18.8412978639621	4.29673233505919	21.9745722806467	38.6621852898117	0	24.0619836699337	25.5748869224642	26.5366175837525	32.5371669346464	25.1705303430743	29.3990107232892	26.761190435064	26.5758531798008	48.7304437035137	57.168397309967	3.11918077836037	27.4230098997066	10.0305681564568	21.1489249616916	43.5775735280767	48.520842127736	20.0459051227311	15.1444477425686	17.0163527149591	8.42613787970284	28.3983339644074	35.034859685387	7.83794269680094
3110043O21Rik	57.304036114277	0	3.89091432595746	3.07117761234368	9.07653104060159	8.66294015857512	31.2765524898742	6.10547202930627	27.879615818894	3.79988296360472	0	10.70487307232	133.917385932627	6.80253598541536	0	4.13252170607026	0	0	9.75833483774329	3.007554978105	32.8740703943427	33.9143361551317	21.4836616752959	12.5568984460838	0	30.9095124024419	0	21.9213316478265	0	10.8457223115488	45.3069546175338	36.7487634041115	38.9253679055476	22.7793027255436	0	62.3655243381459	12.4767231134415	12.4650044998666	57.6757668996266	0	32.6831801460575	0	22.5516432630724	54.520011873247	2.83605878582651	0	47.3305566073457	13.1380723820201	0
3110082I17Rik	61.5487795301493	55.999193611612	95.3274009859577	52.2100194098425	86.2270448857151	56.3091110307383	20.8510349932495	61.0547202930627	36.2435005645622	30.3990637088378	88.1539924313501	173.418943771584	0	22.6751199513845	54.8005260850504	76.4516515622998	78.3039760349677	59.7598910482828	43.9125067698448	117.294644146095	74.8798270093362	39.5667255143203	30.0771263454143	84.7590645110658	69.5919335216611	30.9095124024419	56.1446285631787	84.0317713166682	79.6098527512575	113.880084271262	47.8240076518412	36.7487634041115	109.477597234353	53.1517063596017	51.2952038984355	15.5913810845365	34.3109885619641	77.2830278991731	80.2445452516544	32.6847022135234	76.2607536741342	75.2073052979907	72.6664060699001	78.7511282613568	65.2293520740098	81.4526661704608	56.7966679288148	70.0697193707739	109.731197755213
3632451O06Rik	0	22.3996774446448	29.1818574446809	30.7117761234368	9.07653104060159	15.1601452775065	0	15.2636800732657	0	34.1989466724425	25.1868549803857	17.127796915712	64.7987351286903	15.8725839659692	6.08894734278338	41.3252170607026	18.0701483157618	9.4357722707815	29.2750045132299	108.27197921178	58.4427918121649	0	0	12.5568984460838	0	46.3642686036628	52.1342979515231	10.9606658239132	109.094983399871	51.5171809798568	10.0682121372297	0	19.4626839527738	49.3551559053444	7.69428058476533	0	49.9068924537659	0	20.0611363129136	76.9051816788786	18.1573223033653	0	15.0344288420483	54.520011873247	17.0163527149591	19.6609883859733	28.3983339644074	4.37935746067337	3.91897134840047
4632415L05Rik	8.48948683174474	11.1998387223224	7.78182865191491	6.14235522468735	9.07653104060159	4.33147007928756	15.6382762449371	9.1582080439594	13.939807909447	3.79988296360472	25.1868549803857	8.56389845785598	21.5995783762301	2.26751199513845	30.4447367139169	4.13252170607026	12.0467655438412	3.14525742359383	7.31875112830746	15.037774890525	7.30534897652061	7.53651914558482	0	15.6961230576048	5.15495803864157	0	16.0413224466225	10.9606658239132	32.4336437134753	8.1342917336616	20.1364242744595	14.6995053616446	9.7313419763869	7.59310090851452	30.7771223390613	0	3.11918077836037	19.9440071997866	7.5229261173426	5.76788862591589	10.8943933820192	4.8520842127736	15.0344288420483	24.2311163881098	8.50817635747954	11.2348505062705	47.3305566073457	8.75871492134674	0
4833417C18Rik	12.7342302476171	11.1998387223224	9.72728581489364	15.3558880617184	6.80739828045119	15.1601452775065	5.21275874831237	27.4746241318782	2.7879615818894	0	22.0384981078375	2.140974614464	0	0	0	14.4638259712459	4.01558851461373	0	2.43958370943582	9.022664934315	0	1.88412978639621	0	0	5.15495803864157	0	8.02066122331125	3.65355527463775	0	5.4228611557744	2.51705303430743	0	38.9253679055476	3.79655045425726	15.3885611695307	15.5913810845365	3.11918077836037	2.49300089997332	17.5534942737994	1.92262954197196	0	0	0	0	17.0163527149591	14.0435631328381	0	13.1380723820201	3.91897134840047
4833420G17Rik	63.6711512380855	39.1994355281284	36.9636860965958	85.992973145623	38.5752569225568	25.9888204757254	15.6382762449371	54.9492482637564	69.699039547235	34.1989466724425	100.747419921543	94.2028830364158	56.1589037781983	0	42.6226313994837	64.0540864440891	56.2182392045922	31.4525742359383	14.6375022566149	3.007554978105	25.5687214178221	41.4508553007165	55.8575203557694	25.1137968921676	77.3243705796235	0	100.258265291391	62.1104396688417	29.4851306486139	29.8257363567592	22.6534773087669	0	58.3880518583214	53.1517063596017	53.8599640933573	77.9569054226823	56.1452540104867	42.3810152995465	50.152840782284	42.2978499233832	25.4202512247114	24.260421063868	80.1836204909242	39.3755641306784	65.2293520740098	70.2178156641903	61.5297235895494	21.8967873033668	11.7569140452014
4833439L19Rik	184.646338590448	184.79733891832	157.582030201277	82.9217955332793	174.723222531581	119.115427180408	182.446556190933	213.691521025719	167.277694913364	170.994733362212	107.044133666639	218.379410675328	99.3580605306584	129.248183722892	79.1563154561839	312.005388808305	291.130167309496	185.570187992036	146.375022566149	174.43818873009	184.460061657145	167.687550989262	124.605237716716	128.708209072359	103.099160772831	149.395976611802	128.33057957298	105.953102964495	94.3524180755645	235.894460276186	181.227818470135	88.1970321698675	182.462662057254	151.86201817029	266.735060271865	239.067843296226	180.912485144902	167.031060298213	147.950880307738	80.7504407628225	127.101256123557	82.4854316171511	197.953313086969	202.935599750419	161.655350792111	162.905332340922	260.318061340401	179.553655887608	74.460455619609
4921524J17Rik	70.0382663618941	67.1990323339344	58.3637148893619	73.7082626962483	97.5727086864671	112.618222061477	145.957244952746	45.791040219797	58.5471932196774	45.5985955632567	22.0384981078375	19.268771530176	47.5190724277062	106.573063771507	30.4447367139169	49.5902604728431	88.3429473215021	94.357722707815	75.6270949925105	54.13598960589	100.448548427158	67.8286723102634	68.747717360947	47.0883691728143	82.4793286182651	185.457074414651	84.2169428447681	102.299547689857	73.7128266215348	56.9400421356312	5.03410606861487	80.8472794890452	24.3283549409672	110.099963173461	82.0723262374968	20.7885081127153	59.2644347888471	77.2830278991731	117.859175838367	26.9168135876075	43.5775735280767	41.2427158085756	40.0918102454621	33.317785033651	215.540467722815	109.539792436137	80.4619462324877	8.75871492134674	50.9466275292061
4930402H24Rik	21.2237170793618	0	46.6909719114895	12.2847104493747	0	25.9888204757254	20.8510349932495	0	25.0916542370046	34.1989466724425	22.0384981078375	19.268771530176	0	2.26751199513845	0	22.7288693833864	48.1870621753648	18.871544541563	4.87916741887164	9.022664934315	27.3950586619523	11.3047787183772	8.59346467011837	62.7844922304191	61.8594964636988	25.7579270020349	20.0516530582781	7.3071105492755	44.2276959729209	0	5.03410606861487	14.6995053616446	31.6268614232574	7.59310090851452	0	36.3798891972518	24.953446226883	7.47900269991997	12.538210195571	98.0541066405702	0	26.6864631702548	15.0344288420483	42.4044536791921	0	39.3219767719466	14.1991669822037	13.1380723820201	11.7569140452014
4930427A07Rik	50.9369209904684	44.7993548892896	40.8546004225533	49.1388417974988	9.07653104060159	0	57.3403462314361	6.10547202930627	61.3351548015668	26.599180745233	56.6704237058679	59.9472892049919	43.1991567524602	56.6877998784614	54.8005260850504	43.3914779137377	10.0389712865343	22.0168019651568	151.254189985021	57.143544583995	52.9637800797744	47.1032446599052	12.8901970051776	12.5568984460838	38.6621852898117	36.0610978028488	88.2272734564237	76.7246607673927	56.0217482323664	32.5371669346464	37.7557955146115	22.0492580424669	29.1940259291607	7.59310090851452	146.191331110541	46.7741432536094	40.5493501186848	69.8040251992531	27.5840624302562	101.899365724514	43.5775735280767	31.5385473830284	12.5286907017069	48.4622327762196	31.1966466440916	11.2348505062705	66.262779250284	43.7935746067337	39.1897134840047
4930430F08Rik	0	0	1.94545716297873	15.3558880617184	22.691327601504	10.8286751982189	0	18.3164160879188	0	3.79988296360472	3.14835687254822	34.2555938314239	8.63983135049204	24.942631946523	6.08894734278338	12.3975651182108	14.0545598011481	3.14525742359383	12.1979185471791	24.06043982484	18.2633724413015	0	0	6.27844922304191	0	15.4547562012209	40.1033061165562	10.9606658239132	14.742565324307	29.8257363567592	5.03410606861487	22.0492580424669	0	3.79655045425726	20.5180815593742	5.19712702817882	53.0260732321263	17.4510062998133	27.5840624302562	11.5357772518318	7.26292892134611	26.6864631702548	0	9.08666864554117	5.67211757165302	5.61742525313523	9.46611132146914	30.6555022247136	3.91897134840047
4930431F12Rik	16.9789736634895	11.1998387223224	13.6182001408511	15.3558880617184	13.6147965609024	4.33147007928756	10.4255174966247	6.10547202930627	16.7277694913364	11.3996488908142	31.4835687254822	8.56389845785598	8.63983135049204	36.2801919222153	12.1778946855668	6.19878255910539	2.00779425730687	6.29051484718767	7.31875112830746	6.01510995621	10.9580234647809	0	12.8901970051776	6.27844922304191	12.8873950966039	61.8190248048837	0	29.228442197102	88.4553919458417	18.9800140452104	2.51705303430743	7.34975268082229	0	18.9827522712863	7.69428058476533	10.3942540563576	12.4767231134415	2.49300089997332	17.5534942737994	11.5357772518318	7.26292892134611	7.2781263191604	2.50573814034138	9.08666864554117	42.5408817873977	11.2348505062705	9.46611132146914	13.1380723820201	19.5948567420024
4930444M15Rik	2.12237170793618	27.999596805806	9.72728581489364	6.14235522468735	2.2691327601504	6.49720511893134	20.8510349932495	6.10547202930627	41.819423728341	45.5985955632567	0	0	4.31991567524602	18.1400959611076	0	8.26504341214052	8.03117702922746	12.5810296943753	0	9.022664934315	21.9160469295618	18.8412978639621	12.8901970051776	3.13922461152095	15.4648741159247	0	16.0413224466225	10.9606658239132	17.6910783891683	32.5371669346464	7.5511591029223	0	0	37.9655045425726	10.2590407796871	31.1827621690729	15.5959038918019	7.47900269991997	2.5076420391142	5.76788862591589	7.26292892134611	0	10.0229525613655	3.02888954851372	5.67211757165302	30.8958388922437	0	39.4142171460603	7.83794269680094
4930447C04Rik	12.7342302476171	22.3996774446448	13.6182001408511	79.8506179209356	4.5382655203008	8.66294015857512	0	0	41.819423728341	41.7987125996519	22.0384981078375	0	0	6.80253598541536	0	35.1264345015972	6.0233827719206	0	21.9562533849224	27.067994802945	0	18.8412978639621	4.29673233505919	18.8353476691257	18.0423531352455	5.15158540040697	0	10.9606658239132	29.4851306486139	32.5371669346464	12.5852651715372	14.6995053616446	12.1641774704836	0	2.56476019492177	0	0	12.4650044998666	0	0	10.8943933820192	0	2.50573814034138	27.2600059366235	2.83605878582651	0	0	0	0
4930452B06Rik	25.4684604952342	44.7993548892896	33.0727717706384	3.07117761234368	2.2691327601504	0	0	0	0	11.3996488908142	0	34.2555938314239	0	22.6751199513845	18.2668420283501	16.530086824281	10.0389712865343	18.871544541563	0	3.007554978105	0	0	0	43.9491445612934	10.3099160772831	5.15158540040697	28.0723142815894	32.8819974717398	97.3009311404259	0	17.619371240152	0	7.29850648229017	0	23.082841754296	31.1827621690729	6.23836155672074	12.4650044998666	0	24.9941840456355	0	0	5.01147628068276	33.317785033651	5.67211757165302	89.8788040501636	0	56.9316469887538	39.1897134840047
4930453N24Rik	176.156851758703	83.998790417418	91.4364866600002	144.345347780153	74.8813810849631	116.949692140764	114.680692462872	21.3691521025719	164.489733331475	113.996488908142	122.78591802938	92.0619084219518	43.1991567524602	156.458327664553	91.3342101417507	128.108172888178	86.3351530641952	110.084009825784	129.297936600099	165.415523795775	82.1851759858568	71.5969318830558	197.649687412723	62.7844922304191	87.6342866569066	87.5769518069186	160.413224466225	54.8033291195662	79.6098527512575	140.994390050134	57.892219789071	124.945795573979	143.537294151707	125.28616499049	69.2485252628879	67.5626513663247	53.0260732321263	107.199038698853	82.7521872907686	194.185583739168	134.364185044903	138.284400064048	65.1491916488759	72.6933491643294	73.7375284314893	61.7916777844875	47.3305566073457	96.3458641348141	70.5414842712085
4930461G14Rik	19.1013453714257	61.5991129727732	44.7455147485108	58.3523746345299	6.80739828045119	49.8119059118069	36.4893112381866	67.1601923223689	144.974002258249	98.7969570537227	18.8901412352893	53.5243653615999	164.156795659349	170.063399635384	140.045788884018	10.3313042651757	98.3819186080364	84.9219504370335	68.308343864203	57.143544583995	67.5744780328156	156.382772270885	17.1869293402367	25.1137968921676	69.5919335216611	20.6063416016279	36.0929755049006	25.5748869224642	32.4336437134753	92.1886396481648	67.9604319263007	66.1477741274006	90.0149132815788	0	79.507566042575	109.139667591755	81.0987002373697	102.213036898906	25.076420391142	9.61314770985982	50.8405024494228	169.822947447076	50.1147628068276	139.328919231631	150.311115648805	165.714044967489	85.1950018932223	56.9316469887538	27.4327994388033
4930470H14Rik	753.441956317346	436.793710170574	665.346349738725	967.420947888258	508.285738273689	541.433759910945	244.999661170681	274.746241318782	663.534856489678	448.386189705357	1051.5511954311	434.617846736191	371.512748071158	845.781974186643	913.342101417507	646.739646999996	917.561975589237	481.224385809857	729.435529121311	721.8131947452	306.824657013866	595.385012501201	743.334693965239	681.211740700047	708.806730313215	1447.59549751436	204.526861194437	1187.40546425727	1197.09630433372	818.852034521934	729.945379949155	543.88169838085	360.059653126315	858.020402662141	371.890228263657	639.246624465995	717.411579022885	663.138239392904	1534.67692793789	509.496828622571	900.603186246918	315.385473830284	435.9984364194	699.67348570667	910.374870250311	415.689468732007	970.276410450587	297.796307325789	627.035415744076
4930503L19Rik	29.7132039111066	33.5995161669672	25.2909431187235	52.2100194098425	15.8839293210528	19.491615356794	46.9148287348113	48.8437762344501	36.2435005645622	75.9976592720944	3.14835687254822	8.56389845785598	21.5995783762301	0	66.9784207706172	10.3313042651757	34.1325023742167	81.7766930134397	31.7145882226657	12.03021991242	14.6106979530412	35.7984659415279	38.6705910155327	31.3922461152095	69.5919335216611	66.9706102052907	8.02066122331125	10.9606658239132	23.5881045188911	35.2485975125336	67.9604319263007	0	31.6268614232574	18.9827522712863	23.082841754296	41.5770162254306	37.4301693403245	4.98600179994665	65.1986930169692	23.0715545036636	14.5258578426922	4.8520842127736	0	54.520011873247	73.7375284314893	42.1306893985142	47.3305566073457	17.5174298426935	23.5138280904028
4930504C09Rik	4.24474341587237	5.5999193611612	13.6182001408511	15.3558880617184	6.80739828045119	6.49720511893134	0	6.10547202930627	16.7277694913364	18.9994148180236	9.44507061764465	8.56389845785598	0	18.1400959611076	12.1778946855668	10.3313042651757	10.0389712865343	0	14.6375022566149	9.022664934315	1.82633724413015	3.76825957279241	21.4836616752959	12.5568984460838	12.8873950966039	30.9095124024419	4.01033061165563	14.614221098551	20.6395914540297	21.6914446230976	12.5852651715372	14.6995053616446	4.86567098819345	15.186201817029	12.8238009746089	5.19712702817882	12.4767231134415	2.49300089997332	30.0917044693704	13.4584067938037	7.26292892134611	4.8520842127736	5.01147628068276	3.02888954851372	25.5245290724386	11.2348505062705	18.9322226429383	4.37935746067337	15.6758853936019
4930512M02Rik	19.1013453714257	11.1998387223224	21.400028792766	12.2847104493747	9.07653104060159	4.33147007928756	5.21275874831237	9.1582080439594	11.1518463275576	3.79988296360472	18.8901412352893	6.42292384339199	12.9597470257381	22.6751199513845	0	14.4638259712459	14.0545598011481	6.29051484718767	19.5166696754866	12.03021991242	9.13168622065076	9.42064893198103	12.8901970051776	9.41767383456286	15.4648741159247	36.0610978028488	16.0413224466225	29.228442197102	50.1247221026436	16.2685834673232	12.5852651715372	0	14.5970129645803	26.5758531798008	5.12952038984355	15.5913810845365	15.5959038918019	4.98600179994665	22.5687783520278	15.3810363357757	14.5258578426922	9.70416842554719	10.0229525613655	24.2311163881098	34.0327054299182	8.42613787970284	42.5975009466111	4.37935746067337	11.7569140452014
4930513N10Rik	4.24474341587237	0	25.2909431187235	12.2847104493747	4.5382655203008	0	0	0	19.5157310732258	0	12.5934274901929	17.127796915712	8.63983135049204	34.0126799270768	54.8005260850504	6.19878255910539	2.00779425730687	0	0	3.007554978105	1.82633724413015	9.42064893198103	0	0	10.3099160772831	0	0	0	0	5.4228611557744	0	0	2.43283549409672	3.79655045425726	5.12952038984355	0	0	2.49300089997332	10.0305681564568	0	7.26292892134611	0	5.01147628068276	9.08666864554117	8.50817635747954	2.80871262656761	0	0	35.2707421356042
4930519F16Rik	2.12237170793618	0	3.89091432595746	0	0	4.33147007928756	0	3.05273601465313	8.36388474566821	0	3.14835687254822	0	0	9.07004798055382	12.1778946855668	6.19878255910539	6.0233827719206	0	0	3.007554978105	0	3.76825957279241	8.59346467011837	3.13922461152095	23.197311173887	0	0	0	2.94851306486139	5.4228611557744	0	0	2.43283549409672	0	2.56476019492177	0	0	2.49300089997332	0	0	3.63146446067306	7.2781263191604	17.5401669823897	0	5.67211757165302	11.2348505062705	0	8.75871492134674	7.83794269680094
4930539J05Rik	0	5.5999193611612	3.89091432595746	3.07117761234368	6.80739828045119	2.16573503964378	0	0	2.7879615818894	7.59976592720944	6.29671374509643	6.42292384339199	4.31991567524602	2.26751199513845	0	0	2.00779425730687	3.14525742359383	0	3.007554978105	1.82633724413015	0	4.29673233505919	6.27844922304191	7.73243705796235	5.15158540040697	0	0	0	8.1342917336616	12.5852651715372	0	7.29850648229017	3.79655045425726	0	0	3.11918077836037	4.98600179994665	5.0152840782284	1.92262954197196	3.63146446067306	0	0	0	0	0	4.73305566073457	0	0
4930548H24Rik	4.24474341587237	22.3996774446448	19.4545716297873	6.14235522468735	15.8839293210528	4.33147007928756	10.4255174966247	18.3164160879188	0	45.5985955632567	22.0384981078375	36.3965684458879	17.2796627009841	38.5477039173537	6.08894734278338	12.3975651182108	12.0467655438412	34.5978316595322	29.2750045132299	0	42.0057566149935	16.9571680775659	21.4836616752959	47.0883691728143	15.4648741159247	25.7579270020349	12.0309918349669	14.614221098551	11.7940522594456	37.9600280904208	30.2046364116892	0	9.7313419763869	22.7793027255436	53.8599640933573	25.9856351408941	6.23836155672074	34.9020125996265	5.0152840782284	23.0715545036636	3.63146446067306	2.4260421063868	40.0918102454621	3.02888954851372	8.50817635747954	28.0871262656761	18.9322226429383	26.2761447640402	35.2707421356042
4930558J18Rik	8.48948683174474	5.5999193611612	97.2728581489364	3.07117761234368	2.2691327601504	0	0	9.1582080439594	13.939807909447	7.59976592720944	0	0	25.9194940514761	38.5477039173537	6.08894734278338	14.4638259712459	26.1013253449892	0	17.0770859660508	27.067994802945	38.3530821267332	3.76825957279241	0	9.41767383456286	10.3099160772831	5.15158540040697	0	0	29.4851306486139	27.114305778872	22.6534773087669	0	0	0	0	0	0	0	12.538210195571	0	3.63146446067306	26.6864631702548	25.0573814034138	6.05777909702745	28.3605878582651	0	33.131389625142	0	3.91897134840047
4930579G24Rik	21.2237170793618	22.3996774446448	33.0727717706384	70.6370850839046	31.7678586421056	2.16573503964378	26.0637937415618	39.6855681904907	13.939807909447	68.397893344885	69.2638511960608	21.40974614464	12.9597470257381	0	6.08894734278338	20.6626085303513	10.0389712865343	47.1788613539075	26.835420803794	90.22664934315	91.3168622065076	35.7984659415279	21.4836616752959	50.2275937843353	56.7045384250572	20.6063416016279	48.1239673398675	21.9213316478265	47.1762090377822	35.2485975125336	67.9604319263007	44.0985160849337	7.29850648229017	34.1689540883154	35.9066427289048	25.9856351408941	112.290508020973	74.7900269991997	22.5687783520278	36.5299612974673	25.4202512247114	2.4260421063868	22.5516432630724	36.3466745821647	62.3932932881833	0	0	8.75871492134674	54.8655988776066
4931406P16Rik	23.346088787298	27.999596805806	142.018372897447	73.7082626962483	36.3061241624064	6.49720511893134	20.8510349932495	30.5273601465313	27.879615818894	15.1995318544189	53.5220668333197	51.3833907471359	0	34.0126799270768	18.2668420283501	92.9817383865809	24.0935310876824	62.9051484718767	39.0333393509732	105.264424233675	31.0477331502126	58.4080233782824	42.9673233505919	59.6452676188981	25.7747901932078	51.5158540040698	32.082644893245	94.9924371405815	26.5366175837525	27.114305778872	5.03410606861487	66.1477741274006	31.6268614232574	45.5586054510871	35.9066427289048	51.9712702817882	31.1918077836037	32.4090116996532	42.6299146649414	34.6073317554954	145.258578426922	12.130210531934	55.1262390875104	24.2311163881098	8.50817635747954	64.6003904110551	61.5297235895494	39.4142171460603	82.2983983164099
4931428F04Rik	31.8355756190428	0	9.72728581489364	9.21353283703103	4.5382655203008	17.3258803171502	20.8510349932495	0	0	30.3990637088378	12.5934274901929	4.28194922892799	4.31991567524602	2.26751199513845	0	4.13252170607026	0	6.29051484718767	0	27.067994802945	0	0	0	0	30.9297482318494	5.15158540040697	0	7.3071105492755	50.1247221026436	2.7114305778872	27.6875833773818	0	4.86567098819345	0	43.6009233136702	0	21.8342654485226	24.9300089997332	15.0458522346852	0	7.26292892134611	0	15.0344288420483	12.1155581940549	0	0	0	8.75871492134674	0
4932438A13Rik	38.2026907428513	44.7993548892896	87.5455723340428	39.9253089604678	65.8048500443615	158.098657893996	10.4255174966247	70.212928337022	13.939807909447	60.7981274176755	122.78591802938	59.9472892049919	56.1589037781983	83.8979438201228	109.601052170101	41.3252170607026	0	69.1956633190644	63.4291764453314	120.3021991242	84.011513229987	41.4508553007165	25.7803940103551	59.6452676188981	48.9721013670949	190.608659815058	16.0413224466225	73.071105492755	61.9187743620892	75.9200561808416	65.4433788919932	7.34975268082229	21.8955194468705	53.1517063596017	41.0361631187484	145.519556789007	65.5027963455678	206.919074697786	27.5840624302562	34.6073317554954	50.8405024494228	38.8166737021888	117.769692596045	81.7800178098705	56.7211757165302	106.731079809569	37.8644452858766	127.001366359528	105.812226406813
4933427D14Rik	0	0	13.6182001408511	0	4.5382655203008	15.1601452775065	36.4893112381866	3.05273601465313	13.939807909447	0	22.0384981078375	12.845847686784	30.2394097267221	0	0	16.530086824281	0	15.7262871179692	2.43958370943582	9.022664934315	3.6526744882603	20.7254276503583	0	15.6961230576048	10.3099160772831	15.4547562012209	0	0	41.2791829080595	2.7114305778872	20.1364242744595	7.34975268082229	0	3.79655045425726	2.56476019492177	0	0	0	22.5687783520278	0	10.8943933820192	43.6687579149624	15.0344288420483	0	53.8851169307037	53.3655399047846	9.46611132146914	4.37935746067337	0
4933434E20Rik	80.650124901575	39.1994355281284	79.7637436821279	55.2811970221862	40.8443896827072	138.607042537202	36.4893112381866	58.0019842784095	86.4268090385714	11.3996488908142	59.8187805784161	57.8063145905279	64.7987351286903	49.885263893046	30.4447367139169	74.3853907092647	124.483243953026	66.0504058954705	43.9125067698448	72.18131947452	169.849363704104	43.3349850871127	77.3411820310654	50.2275937843353	67.0144545023404	25.7579270020349	40.1033061165562	32.8819974717398	91.4039050107031	29.8257363567592	30.2046364116892	80.8472794890452	51.0895453760312	26.5758531798008	92.3313670171839	10.3942540563576	96.6946041291715	102.213036898906	20.0611363129136	117.28040206029	43.5775735280767	82.4854316171511	87.7008349119484	63.6066805187882	76.5735872173158	70.2178156641903	75.7288905717531	61.3110044494272	15.6758853936019
5031439G07Rik	4.24474341587237	0	9.72728581489364	0	2.2691327601504	4.33147007928756	0	0	11.1518463275576	18.9994148180236	12.5934274901929	6.42292384339199	0	2.26751199513845	0	0	6.0233827719206	15.7262871179692	29.2750045132299	18.04532986863	20.0897096854317	1.88412978639621	0	3.13922461152095	0	15.4547562012209	20.0516530582781	0	14.742565324307	0	5.03410606861487	0	2.43283549409672	3.79655045425726	7.69428058476533	25.9856351408941	0	14.9580053998399	0	0	0	0	0	9.08666864554117	0	14.0435631328381	9.46611132146914	13.1380723820201	0
5430416N02Rik	8.48948683174474	0	29.1818574446809	0	15.8839293210528	30.3202905550129	31.2765524898742	6.10547202930627	27.879615818894	0	9.44507061764465	38.5375430603519	12.9597470257381	0	18.2668420283501	24.7951302364216	16.0623540584549	25.1620593887507	7.31875112830746	6.01510995621	0	15.0730382911696	8.59346467011837	37.6706953382514	10.3099160772831	10.3031708008139	32.082644893245	43.842663295653	32.4336437134753	8.1342917336616	15.1023182058446	14.6995053616446	14.5970129645803	15.186201817029	35.9066427289048	15.5913810845365	6.23836155672074	14.9580053998399	27.5840624302562	9.61314770985982	0	16.9822947447076	12.5286907017069	30.2888954851372	17.0163527149591	14.0435631328381	9.46611132146914	17.5174298426935	11.7569140452014
5530601H04Rik	0	5.5999193611612	13.6182001408511	0	15.8839293210528	0	26.0637937415618	3.05273601465313	0	37.9988296360472	31.4835687254822	10.70487307232	17.2796627009841	9.07004798055382	0	12.3975651182108	28.1091196022961	18.871544541563	21.9562533849224	18.04532986863	1.82633724413015	1.88412978639621	0	9.41767383456286	2.57747901932078	5.15158540040697	16.0413224466225	29.228442197102	0	27.114305778872	7.5511591029223	14.6995053616446	4.86567098819345	3.79655045425726	2.56476019492177	0	12.4767231134415	2.49300089997332	20.0611363129136	7.69051816788786	32.6831801460575	4.8520842127736	10.0229525613655	3.02888954851372	0	2.80871262656761	0	4.37935746067337	11.7569140452014
5730408K05Rik	10.6118585396809	16.7997580834836	3.89091432595746	3.07117761234368	2.2691327601504	2.16573503964378	0	21.3691521025719	8.36388474566821	18.9994148180236	15.7417843627411	2.140974614464	17.2796627009841	22.6751199513845	0	14.4638259712459	8.03117702922746	3.14525742359383	7.31875112830746	0	20.0897096854317	13.1889085047734	4.29673233505919	9.41767383456286	7.73243705796235	5.15158540040697	4.01033061165563	3.65355527463775	5.89702612972278	2.7114305778872	2.51705303430743	7.34975268082229	14.5970129645803	3.79655045425726	17.9533213644524	15.5913810845365	12.4767231134415	9.9720035998933	12.538210195571	3.84525908394393	10.8943933820192	7.2781263191604	7.51721442102415	0	2.83605878582651	8.42613787970284	4.73305566073457	13.1380723820201	19.5948567420024
5730455P16Rik	63.6711512380855	0	48.6364290744682	70.6370850839046	27.2295931218048	0	26.0637937415618	54.9492482637564	33.4555389826728	30.3990637088378	3.14835687254822	17.127796915712	47.5190724277062	4.53502399027691	30.4447367139169	0	6.0233827719206	47.1788613539075	29.2750045132299	15.037774890525	0	30.1460765823393	17.1869293402367	34.5314707267305	10.3099160772831	10.3031708008139	4.01033061165563	0	47.1762090377822	0	10.0682121372297	36.7487634041115	82.7164067992886	53.1517063596017	33.3418825339831	36.3798891972518	24.953446226883	64.8180233993064	12.538210195571	23.0715545036636	36.3146446067306	7.2781263191604	50.1147628068276	12.1155581940549	53.8851169307037	70.2178156641903	0	8.75871492134674	23.5138280904028
5730507C01Rik	48.8145492825322	27.999596805806	85.600115171064	58.3523746345299	36.3061241624064	30.3202905550129	46.9148287348113	45.791040219797	83.638847456682	68.397893344885	28.335211852934	49.2424161326719	51.8389881029522	9.07004798055382	24.3557893711335	39.2589562076675	54.2104449472854	34.5978316595322	65.8687601547672	36.09065973726	42.0057566149935	33.9143361551317	64.4509850258878	56.5060430073772	59.282017444378	61.8190248048837	72.1859510098013	73.071105492755	64.8672874269506	59.6514727135184	60.4092728233784	51.448268765756	41.3582033996443	26.5758531798008	66.6837650679661	145.519556789007	62.3836155672074	102.213036898906	75.229261173426	86.5183293887384	76.2607536741342	46.0948000213492	42.5975483858035	45.4333432277059	31.1966466440916	89.8788040501636	56.7966679288148	83.207791752794	101.893255058412
5730559C18Rik	12.7342302476171	27.999596805806	5.83637148893619	27.6405985110931	11.345663800752	0	10.4255174966247	9.1582080439594	27.879615818894	41.7987125996519	6.29671374509643	0	21.5995783762301	0	30.4447367139169	41.3252170607026	6.0233827719206	28.3073168123445	7.31875112830746	0	14.6106979530412	54.63976380549	55.8575203557694	50.2275937843353	2.57747901932078	0	12.0309918349669	21.9213316478265	0	2.7114305778872	0	0	29.1940259291607	37.9655045425726	66.6837650679661	31.1827621690729	0	19.9440071997866	20.0611363129136	5.76788862591589	36.3146446067306	29.1125052766416	7.51721442102415	9.08666864554117	39.7048230015712	0	4.73305566073457	8.75871492134674	39.1897134840047
5830417I10Rik	14.8566019555533	0	23.3454859557447	0	13.6147965609024	8.66294015857512	15.6382762449371	3.05273601465313	19.5157310732258	34.1989466724425	9.44507061764465	19.268771530176	4.31991567524602	6.80253598541536	24.3557893711335	8.26504341214052	16.0623540584549	25.1620593887507	36.5937556415373	12.03021991242	27.3950586619523	3.76825957279241	4.29673233505919	31.3922461152095	10.3099160772831	5.15158540040697	24.0619836699337	21.9213316478265	0	18.9800140452104	0	14.6995053616446	2.43283549409672	0	17.9533213644524	10.3942540563576	0	2.49300089997332	17.5534942737994	1.92262954197196	7.26292892134611	16.9822947447076	7.51721442102415	18.1733372910823	28.3605878582651	8.42613787970284	4.73305566073457	26.2761447640402	7.83794269680094
6030458C11Rik	84.8948683174474	111.998387223224	97.2728581489364	110.562394044372	24.9604603616544	54.1433759910945	88.6168987213103	125.162176600778	164.489733331475	56.9982444540708	144.824416137218	87.7799591930239	38.8792410772142	81.6304318249844	133.956841541234	92.9817383865809	80.3117702922746	53.4693762010952	65.8687601547672	177.445743708195	16.4370351971714	120.584306329357	120.308505381657	94.1767383456286	118.564034888756	77.2737810061046	36.0929755049006	91.3388818659437	44.2276959729209	130.148667738586	105.716227440912	80.8472794890452	107.044761740256	87.320660447917	38.4714029238266	36.3798891972518	127.886411912775	114.678041398773	95.2903974863396	44.2204794653552	58.1034313707689	106.745852681019	82.6893586312656	109.040023746494	28.3605878582651	98.3049419298664	18.9322226429383	70.0697193707739	70.5414842712085
6330416G13Rik	0	0	19.4545716297873	24.5694208987494	31.7678586421056	2.16573503964378	10.4255174966247	0	25.0916542370046	3.79988296360472	12.5934274901929	0	0	34.0126799270768	18.2668420283501	16.530086824281	10.0389712865343	6.29051484718767	9.75833483774329	9.022664934315	21.9160469295618	1.88412978639621	0	21.9745722806467	15.4648741159247	51.5158540040698	8.02066122331125	0	14.742565324307	8.1342917336616	0	22.0492580424669	0	0	5.12952038984355	10.3942540563576	0	34.9020125996265	0	26.9168135876075	18.1573223033653	0	0	6.05777909702745	0	19.6609883859733	0	13.1380723820201	7.83794269680094
6720489N17Rik	2.12237170793618	0	124.509258430639	0	4.5382655203008	2.16573503964378	0	0	0	3.79988296360472	56.6704237058679	2.140974614464	0	0	0	2.06626085303513	4.01558851461373	15.7262871179692	2.43958370943582	0	0	11.3047787183772	0	0	25.7747901932078	5.15158540040697	24.0619836699337	3.65355527463775	0	13.557152889436	0	0	90.0149132815788	0	2.56476019492177	25.9856351408941	3.11918077836037	0	20.0611363129136	0	0	60.65105265967	50.1147628068276	33.317785033651	2.83605878582651	0	0	0	35.2707421356042
6820431F20Rik	358.680818641215	307.995564863866	175.091144668086	175.05712390359	163.377558730829	545.765229990232	203.297591184182	271.693505304129	172.853618077143	129.196020762561	255.016906676406	261.198902964608	177.116542685087	551.005414818644	468.84894539432	78.517912415335	184.717071672232	147.82709890891	356.17922157763	327.823492613445	96.7958739388981	99.8588786789989	128.901970051776	156.961230576048	298.987566241211	386.368905030523	156.402893854569	464.001519878994	371.512646172535	208.780154497314	224.017720053362	323.389117956181	189.761168539545	193.62407316712	279.558861246473	72.7597783945035	177.793304366541	251.793090897306	170.519658659766	146.119845189869	272.359834550479	266.864631702548	408.435316875645	336.206739885023	229.720761651948	300.532251042735	539.568345323741	201.450443190975	160.677825284419
8030462N17Rik	21.2237170793618	5.5999193611612	23.3454859557447	9.21353283703103	20.4221948413536	38.983230713588	0	15.2636800732657	13.939807909447	3.79988296360472	18.8901412352893	19.268771530176	17.2796627009841	47.6177518979075	60.8894734278338	33.0601736485621	16.0623540584549	31.4525742359383	12.1979185471791	51.128434627785	14.6106979530412	11.3047787183772	17.1869293402367	3.13922461152095	28.3522692125286	30.9095124024419	20.0516530582781	0	2.94851306486139	2.7114305778872	22.6534773087669	29.3990107232892	4.86567098819345	53.1517063596017	15.3885611695307	15.5913810845365	18.7150846701622	54.8460197994131	35.1069885475988	17.3036658777477	7.26292892134611	7.2781263191604	15.0344288420483	15.1444477425686	19.8524115007856	25.2784136391085	23.6652783036728	26.2761447640402	11.7569140452014
9030624G23Rik	14.8566019555533	11.1998387223224	36.9636860965958	33.7829537357804	22.691327601504	12.9944102378627	20.8510349932495	15.2636800732657	22.3036926551152	26.599180745233	9.44507061764465	6.42292384339199	17.2796627009841	22.6751199513845	6.08894734278338	33.0601736485621	12.0467655438412	18.871544541563	12.1979185471791	30.07554978105	3.6526744882603	15.0730382911696	12.8901970051776	47.0883691728143	23.197311173887	0	24.0619836699337	14.614221098551	29.4851306486139	21.6914446230976	17.619371240152	14.6995053616446	12.1641774704836	26.5758531798008	17.9533213644524	25.9856351408941	15.5959038918019	19.9440071997866	20.0611363129136	57.6788862591589	47.2090379887497	14.5562526383208	30.0688576840966	51.4911223247333	22.6884702866121	22.4697010125409	4.73305566073457	35.034859685387	19.5948567420024
9030624J02Rik	46.6921775745961	44.7993548892896	171.200230342128	95.206505982654	79.4196466052639	188.418948449009	57.3403462314361	125.162176600778	50.1833084740092	45.5985955632567	69.2638511960608	111.330679952128	138.237301607873	90.7004798055382	121.778946855668	117.776868623002	82.3195645495815	182.424930568442	126.858352890663	99.249314277465	118.71192086846	73.481061669452	47.2640556856511	43.9491445612934	43.8171433284533	56.6674394044767	104.268595903046	157.102876809423	76.6613396863961	168.108695829006	100.682121372297	80.8472794890452	133.80595217532	68.3379081766307	128.238009746089	46.7741432536094	115.409688799334	67.3110242992798	200.611363129136	132.661438396066	101.681004898846	70.3552210852172	80.1836204909242	133.271140134604	124.786586576367	185.375033353462	99.394168875426	183.933013348282	141.082968542417
9130011E15Rik	0	11.1998387223224	7.78182865191491	12.2847104493747	13.6147965609024	6.49720511893134	0	12.2109440586125	41.819423728341	34.1989466724425	0	12.845847686784	0	20.4076079562461	0	41.3252170607026	4.01558851461373	44.0336039303137	0	9.022664934315	0	0	68.747717360947	0	25.7747901932078	5.15158540040697	4.01033061165563	47.4962185702908	53.073235167505	0	7.5511591029223	0	0	26.5758531798008	38.4714029238266	0	31.1918077836037	0	0	24.9941840456355	25.4202512247114	48.520842127736	42.5975483858035	9.08666864554117	19.8524115007856	0	66.262779250284	17.5174298426935	23.5138280904028
9130401M01Rik	118.852815644426	50.3992742504508	134.236544245532	55.2811970221862	88.4961776458655	69.303521268601	78.1913812246855	143.478592688697	97.5786553661291	132.995903726165	144.824416137218	130.599451482304	73.4385664791823	138.318231703446	109.601052170101	101.246781798721	134.52221523956	66.0504058954705	82.9458461208179	78.19642943073	74.8798270093362	105.511268038188	85.9346467011838	65.92371684194	74.7468915603027	46.3642686036628	132.340910184636	94.9924371405815	138.580114048485	108.457223115488	90.6139092350676	102.896537531512	138.671623163513	94.9137613564316	76.9428058476532	129.928175704471	46.7877116754056	144.594052198453	137.920312151281	146.119845189869	108.943933820192	152.840652702368	100.229525613655	151.444477425686	65.2293520740098	129.20078082211	70.9958349110186	83.207791752794	121.488111800415
9430015G10Rik	10.6118585396809	39.1994355281284	29.1818574446809	70.6370850839046	2.2691327601504	0	114.680692462872	18.3164160879188	64.1231163834562	7.59976592720944	34.6319255980304	2.140974614464	38.8792410772142	61.2228238687383	12.1778946855668	0	60.233827719206	0	82.9458461208179	9.022664934315	18.2633724413015	48.9873744463014	12.8901970051776	25.1137968921676	51.5495803864157	20.6063416016279	16.0413224466225	47.4962185702908	23.5881045188911	13.557152889436	30.2046364116892	0	0	60.7448072681162	66.6837650679661	15.5913810845365	21.8342654485226	57.3390206993865	32.5993465084846	28.8394431295795	0	60.65105265967	7.51721442102415	81.7800178098705	65.2293520740098	84.2613787970284	66.262779250284	52.5522895280804	35.2707421356042
9430016H08Rik	72.1606380698303	78.3988710562568	70.0364578672342	73.7082626962483	58.9974517639103	34.6517606343005	78.1913812246855	24.4218881172251	92.0027322023503	68.397893344885	78.7089218137054	25.691695373568	51.8389881029522	56.6877998784614	73.0673681134006	103.313042651757	36.1402966315236	72.3409207426582	29.2750045132299	102.25686925557	87.6641877182473	35.7984659415279	73.0444496960062	84.7590645110658	30.9297482318494	46.3642686036628	120.309918349669	36.5355527463775	50.1247221026436	27.114305778872	55.3751667547635	80.8472794890452	14.5970129645803	72.134458630888	84.6370864324186	41.5770162254306	68.6219771239282	72.2970260992264	52.6604828213982	69.2146635109907	36.3146446067306	87.3375158299248	85.195096771607	96.9244655524392	48.2129993590507	39.3219767719466	104.127224536161	35.034859685387	74.460455619609
9430020K01Rik	12.7342302476171	5.5999193611612	35.0182289336171	0	4.5382655203008	15.1601452775065	15.6382762449371	0	80.8508858747926	22.7992977816283	37.7802824705786	83.4980099640959	0	11.3375599756923	24.3557893711335	0	0	3.14525742359383	17.0770859660508	45.113324671575	0	20.7254276503583	68.747717360947	37.6706953382514	28.3522692125286	25.7579270020349	28.0723142815894	10.9606658239132	0	2.7114305778872	22.6534773087669	88.1970321698675	0	34.1689540883154	53.8599640933573	0	49.9068924537659	82.2690296991197	0	0	0	55.7989684468964	10.0229525613655	18.1733372910823	5.67211757165302	28.0871262656761	23.6652783036728	13.1380723820201	11.7569140452014
9430038I01Rik	21.2237170793618	5.5999193611612	19.4545716297873	61.4235522468735	24.9604603616544	23.8230854360816	26.0637937415618	33.5800961611845	13.939807909447	18.9994148180236	28.335211852934	44.9604669037439	0	0	24.3557893711335	55.7890430319485	18.0701483157618	18.871544541563	31.7145882226657	33.083104759155	1.82633724413015	20.7254276503583	64.4509850258878	25.1137968921676	36.084706270491	36.0610978028488	20.0516530582781	32.8819974717398	23.5881045188911	51.5171809798568	45.3069546175338	29.3990107232892	29.1940259291607	30.3724036340581	58.9894844832008	57.168397309967	40.5493501186848	27.4230098997066	32.5993465084846	17.3036658777477	7.26292892134611	19.4083368510944	42.5975483858035	42.4044536791921	2.83605878582651	28.0871262656761	28.3983339644074	30.6555022247136	39.1897134840047
9530068E07Rik	74.2830097777665	0	35.0182289336171	55.2811970221862	40.8443896827072	6.49720511893134	36.4893112381866	39.6855681904907	72.4870011291244	41.7987125996519	78.7089218137054	40.6785176748159	116.637723231643	86.1654558152613	6.08894734278338	20.6626085303513	70.2727990057403	91.2124652842212	73.1875112830747	9.022664934315	32.8740703943427	82.9017106014331	47.2640556856511	18.8353476691257	15.4648741159247	103.03170800814	24.0619836699337	47.4962185702908	5.89702612972278	67.78576444718	55.3751667547635	14.6995053616446	0	37.9655045425726	71.8132854578097	31.1827621690729	81.0987002373697	9.9720035998933	0	51.910997633243	65.366360292115	46.0948000213492	92.7123111926311	9.08666864554117	121.95052779054	22.4697010125409	28.3983339644074	74.4490768314473	39.1897134840047
9530082P21Rik	0	27.999596805806	15.5636573038298	39.9253089604678	13.6147965609024	6.49720511893134	10.4255174966247	33.5800961611845	2.7879615818894	22.7992977816283	6.29671374509643	2.140974614464	4.31991567524602	22.6751199513845	6.08894734278338	35.1264345015972	4.01558851461373	0	7.31875112830746	9.022664934315	23.742384173692	52.7556340190938	0	34.5314707267305	0	5.15158540040697	0	7.3071105492755	0	10.8457223115488	20.1364242744595	58.7980214465783	21.8955194468705	3.79655045425726	5.12952038984355	20.7885081127153	0	27.4230098997066	0	0	18.1573223033653	7.2781263191604	17.5401669823897	6.05777909702745	0	0	9.46611132146914	8.75871492134674	3.91897134840047
9630028I04Rik	59.4264078222132	11.1998387223224	64.200086378298	15.3558880617184	38.5752569225568	62.8063161496696	5.21275874831237	30.5273601465313	64.1231163834562	15.1995318544189	9.44507061764465	14.986822301248	0	40.8152159124922	30.4447367139169	55.7890430319485	6.0233827719206	28.3073168123445	41.472923060409	51.128434627785	23.742384173692	37.6825957279241	42.9673233505919	21.9745722806467	48.9721013670949	10.3031708008139	28.0723142815894	40.1891080210153	17.6910783891683	56.9400421356312	32.7216894459966	0	9.7313419763869	11.3896513627718	76.9428058476532	31.1827621690729	37.4301693403245	54.8460197994131	20.0611363129136	53.833627175215	54.4719669100958	0	7.51721442102415	57.5489014217608	28.3605878582651	73.0265282907579	0	65.6903619101005	15.6758853936019
9830147E19Rik	12.7342302476171	16.7997580834836	3.89091432595746	33.7829537357804	4.5382655203008	23.8230854360816	10.4255174966247	0	44.6073853102304	11.3996488908142	75.5605649411572	27.832669988032	8.63983135049204	4.53502399027691	0	22.7288693833864	86.3351530641952	44.0336039303137	43.9125067698448	42.10576969347	118.71192086846	30.1460765823393	21.4836616752959	116.151310626275	54.1270594057364	15.4547562012209	36.0929755049006	149.795766260148	47.1762090377822	16.2685834673232	27.6875833773818	66.1477741274006	21.8955194468705	26.5758531798008	23.082841754296	145.519556789007	21.8342654485226	47.3670170994932	92.7827554472254	5.76788862591589	0	7.2781263191604	45.1032865261449	51.4911223247333	5.67211757165302	25.2784136391085	42.5975009466111	4.37935746067337	58.7845702260071
9930021J03Rik	42.4474341587237	39.1994355281284	19.4545716297873	76.7794403085919	0	0	5.21275874831237	48.8437762344501	0	26.599180745233	9.44507061764465	0	0	11.3375599756923	42.6226313994837	6.19878255910539	4.01558851461373	31.4525742359383	0	24.06043982484	52.9637800797744	28.2619467959431	0	6.27844922304191	10.3099160772831	0	56.1446285631787	32.8819974717398	41.2791829080595	24.4028752009848	0	7.34975268082229	24.3283549409672	30.3724036340581	0	15.5913810845365	0	0	42.6299146649414	0	0	0	5.01147628068276	15.1444477425686	0	50.556827278217	42.5975009466111	48.1729320674071	3.91897134840047
9930104L06Rik	0	0	1.94545716297873	0	11.345663800752	12.9944102378627	26.0637937415618	0	0	7.59976592720944	28.335211852934	2.140974614464	0	2.26751199513845	18.2668420283501	12.3975651182108	20.0779425730687	28.3073168123445	12.1979185471791	21.052884846735	21.9160469295618	5.65238935918862	0	0	2.57747901932078	15.4547562012209	0	18.2677763731887	0	10.8457223115488	2.51705303430743	0	9.7313419763869	0	5.12952038984355	5.19712702817882	0	0	0	24.9941840456355	10.8943933820192	7.2781263191604	25.0573814034138	6.05777909702745	22.6884702866121	8.42613787970284	9.46611132146914	0	11.7569140452014
A130010J15Rik	0	61.5991129727732	36.9636860965958	21.4982432864057	2.2691327601504	0	5.21275874831237	21.3691521025719	44.6073853102304	68.397893344885	3.14835687254822	51.3833907471359	25.9194940514761	4.53502399027691	6.08894734278338	45.4577387667729	42.1636794034442	3.14525742359383	24.3958370943582	9.022664934315	21.9160469295618	0	12.8901970051776	0	30.9297482318494	0	16.0413224466225	25.5748869224642	0	16.2685834673232	20.1364242744595	29.3990107232892	38.9253679055476	11.3896513627718	28.2123621441395	109.139667591755	0	29.9160107996799	27.5840624302562	1.92262954197196	10.8943933820192	41.2427158085756	35.0803339647793	21.2022268395961	5.67211757165302	36.513264145379	0	0	27.4327994388033
A130077B15Rik	0	0	5.83637148893619	3.07117761234368	0	2.16573503964378	0	3.05273601465313	0	3.79988296360472	6.29671374509643	0	8.63983135049204	0	12.1778946855668	2.06626085303513	6.0233827719206	0	2.43958370943582	3.007554978105	5.47901173239046	3.76825957279241	4.29673233505919	6.27844922304191	5.15495803864157	0	4.01033061165563	0	0	5.4228611557744	0	0	0	3.79655045425726	5.12952038984355	0	3.11918077836037	7.47900269991997	2.5076420391142	3.84525908394393	0	19.4083368510944	5.01147628068276	6.05777909702745	2.83605878582651	2.80871262656761	4.73305566073457	17.5174298426935	0
A230046K03Rik	184.646338590448	106.398467862063	66.1455435412768	39.9253089604678	156.570160450377	160.26439293364	130.318968707809	58.0019842784095	131.034194348802	75.9976592720944	160.566200499959	79.2160607351679	112.317807556397	65.7578478590152	170.490525597935	72.3191298562296	144.561186526094	66.0504058954705	75.6270949925105	159.400413839565	153.412328506933	116.816046756565	77.3411820310654	25.1137968921676	95.366723714869	118.48646420936	32.082644893245	109.606658239132	103.197957270149	108.457223115488	118.301492612449	102.896537531512	53.5223808701279	75.9310090851452	110.284688381636	109.139667591755	65.5027963455678	109.692039598826	107.828607681911	11.5357772518318	141.627113966249	77.6333474043776	70.1606679295587	127.213361037576	260.917408296039	33.7045515188114	23.6652783036728	96.3458641348141	101.893255058412
A230050P20Rik	23.346088787298	5.5999193611612	3.89091432595746	9.21353283703103	45.382655203008	10.8286751982189	5.21275874831237	0	8.36388474566821	0	18.8901412352893	19.268771530176	0	13.6050719708307	0	8.26504341214052	2.00779425730687	22.0168019651568	4.87916741887164	15.037774890525	0	20.7254276503583	17.1869293402367	12.5568984460838	0	10.3031708008139	0	7.3071105492755	0	10.8457223115488	20.1364242744595	7.34975268082229	0	15.186201817029	15.3885611695307	25.9856351408941	21.8342654485226	12.4650044998666	2.5076420391142	15.3810363357757	0	4.8520842127736	0	3.02888954851372	11.344235143306	8.42613787970284	0	4.37935746067337	7.83794269680094
A230072C01Rik	14.8566019555533	0	21.400028792766	0	20.4221948413536	0	0	9.1582080439594	2.7879615818894	18.9994148180236	9.44507061764465	10.70487307232	12.9597470257381	2.26751199513845	6.08894734278338	14.4638259712459	10.0389712865343	12.5810296943753	2.43958370943582	6.01510995621	7.30534897652061	7.53651914558482	12.8901970051776	6.27844922304191	2.57747901932078	20.6063416016279	0	0	2.94851306486139	0	5.03410606861487	7.34975268082229	4.86567098819345	3.79655045425726	15.3885611695307	0	3.11918077836037	27.4230098997066	15.0458522346852	3.84525908394393	3.63146446067306	2.4260421063868	5.01147628068276	3.02888954851372	14.1802939291326	0	28.3983339644074	0	3.91897134840047
A330069E16Rik	4.24474341587237	5.5999193611612	11.6727429778724	6.14235522468735	4.5382655203008	2.16573503964378	5.21275874831237	12.2109440586125	5.5759231637788	22.7992977816283	15.7417843627411	10.70487307232	12.9597470257381	9.07004798055382	0	12.3975651182108	0	9.4357722707815	17.0770859660508	15.037774890525	5.47901173239046	11.3047787183772	12.8901970051776	9.41767383456286	12.8873950966039	25.7579270020349	0	10.9606658239132	5.89702612972278	8.1342917336616	10.0682121372297	7.34975268082229	17.0298484586771	3.79655045425726	0	20.7885081127153	9.35754233508111	2.49300089997332	10.0305681564568	5.76788862591589	0	2.4260421063868	0	12.1155581940549	19.8524115007856	33.7045515188114	0	13.1380723820201	11.7569140452014
A430005L14Rik	61.5487795301493	83.998790417418	66.1455435412768	46.0676641851552	97.5727086864671	4.33147007928756	26.0637937415618	24.4218881172251	25.0916542370046	87.3973081629086	88.1539924313501	57.8063145905279	64.7987351286903	154.190815669415	24.3557893711335	35.1264345015972	32.1247081169098	18.871544541563	58.5500090264597	51.128434627785	27.3950586619523	43.3349850871127	60.1542526908286	53.3668183958562	79.9018495989443	30.9095124024419	56.1446285631787	51.1497738449285	47.1762090377822	24.4028752009848	85.5798031664527	73.4975268082229	38.9253679055476	34.1689540883154	48.7304437035137	25.9856351408941	9.35754233508111	67.3110242992798	55.1681248605124	19.2262954197196	65.366360292115	33.9645894894152	70.1606679295587	45.4333432277059	8.50817635747954	81.4526661704608	28.3983339644074	48.1729320674071	31.3517707872038
A4galt	93.3843551491921	22.3996774446448	81.7092008451066	42.9964865728115	88.4961776458655	147.269982695777	41.702069986499	64.1074563077158	117.094386439355	56.9982444540708	44.076996215675	47.1014415182079	64.7987351286903	47.6177518979075	109.601052170101	47.523999619808	88.3429473215021	66.0504058954705	63.4291764453314	75.188874452625	87.6641877182473	54.63976380549	55.8575203557694	43.9491445612934	100.521681753511	97.8801226077325	28.0723142815894	84.0317713166682	41.2791829080595	43.3828892461952	55.3751667547635	0	60.8208873524181	91.1172109021743	110.284688381636	51.9712702817882	127.886411912775	54.8460197994131	90.2751134081112	117.28040206029	101.681004898846	38.8166737021888	82.6893586312656	81.7800178098705	56.7211757165302	101.113654556434	108.860280196895	17.5174298426935	78.3794269680094
A630089N07Rik	125.219930768235	123.198225945546	134.236544245532	125.918282106091	88.4961776458655	71.4692563082447	31.2765524898742	36.6328321758376	117.094386439355	64.5980103812803	132.230988647025	68.5111876628479	99.3580605306584	149.655791679138	133.956841541234	86.7829558274755	108.420889894571	44.0336039303137	102.462515796305	69.173764496415	65.7481407886855	99.8588786789989	146.088899392012	87.8982891225867	108.254118811473	200.911830615872	60.1549591748344	146.14221098551	224.086992929466	157.262973517458	88.0968562007601	117.596042893157	46.2238743878378	106.303412719203	79.507566042575	98.7454135353976	93.5754233508111	107.199038698853	228.195425559392	98.0541066405702	137.995649505576	109.171894787406	72.6664060699001	84.8089073583843	161.655350792111	84.2613787970284	141.991669822037	78.8284342921207	97.9742837100118
A830018L16Rik	8.48948683174474	5.5999193611612	1.94545716297873	15.3558880617184	2.2691327601504	0	5.21275874831237	3.05273601465313	0	0	0	0	0	20.4076079562461	54.8005260850504	35.1264345015972	4.01558851461373	0	2.43958370943582	39.098214715365	1.82633724413015	30.1460765823393	8.59346467011837	6.27844922304191	0	0	4.01033061165563	0	17.6910783891683	18.9800140452104	0	0	7.29850648229017	7.59310090851452	41.0361631187484	0	3.11918077836037	19.9440071997866	10.0305681564568	3.84525908394393	0	0	0	12.1155581940549	5.67211757165302	2.80871262656761	66.262779250284	0	19.5948567420024
A830080D01Rik	120.975187352363	39.1994355281284	83.6546580080853	61.4235522468735	249.604603616544	179.756008290434	62.5531049797484	152.636800732657	100.366616948018	144.395552616979	110.192490539188	141.304324554624	112.317807556397	131.51569571803	213.113156997418	78.517912415335	196.763837216073	191.860702839224	95.143764667997	159.400413839565	118.71192086846	175.224070134847	116.011773046598	125.568984460838	157.226220178568	164.850732813023	224.578514252715	138.835100436234	88.4553919458417	78.6314867587288	75.511591029223	44.0985160849337	77.8507358110952	60.7448072681162	82.0723262374968	150.716683817186	90.4562425724508	129.636046798613	140.427954190395	132.661438396066	105.312469359519	196.509410617331	145.3328121398	139.328919231631	113.44235143306	103.922367183002	265.051117001136	197.071085730302	156.758853936019
AA388235	4.24474341587237	11.1998387223224	0	0	6.80739828045119	0	0	0	0	7.59976592720944	0	0	17.2796627009841	9.07004798055382	0	2.06626085303513	4.01558851461373	6.29051484718767	0	3.007554978105	3.6526744882603	9.42064893198103	0	6.27844922304191	5.15495803864157	0	4.01033061165563	3.65355527463775	5.89702612972278	5.4228611557744	2.51705303430743	0	17.0298484586771	0	5.12952038984355	0	0	4.98600179994665	2.5076420391142	1.92262954197196	0	0	0	3.02888954851372	2.83605878582651	5.61742525313523	9.46611132146914	17.5174298426935	7.83794269680094
AA414768	4.24474341587237	5.5999193611612	0	6.14235522468735	0	0	0	30.5273601465313	0	0	0	8.56389845785598	0	6.80253598541536	0	0	6.0233827719206	0	0	3.007554978105	16.4370351971714	5.65238935918862	0	18.8353476691257	2.57747901932078	0	0	0	0	13.557152889436	7.5511591029223	7.34975268082229	26.761190435064	0	0	0	0	0	0	15.3810363357757	0	0	0	0	0	16.8522757594057	0	13.1380723820201	19.5948567420024
AA467197	2.12237170793618	27.999596805806	0	21.4982432864057	13.6147965609024	10.8286751982189	20.8510349932495	0	0	7.59976592720944	0	10.70487307232	0	22.6751199513845	6.08894734278338	0	0	0	2.43958370943582	3.007554978105	0	3.76825957279241	0	0	12.8873950966039	0	8.02066122331125	3.65355527463775	2.94851306486139	10.8457223115488	7.5511591029223	14.6995053616446	0	30.3724036340581	2.56476019492177	0	12.4767231134415	14.9580053998399	20.0611363129136	13.4584067938037	0	19.4083368510944	40.0918102454621	9.08666864554117	11.344235143306	19.6609883859733	9.46611132146914	0	23.5138280904028
AI314180	46.6921775745961	27.999596805806	29.1818574446809	9.21353283703103	34.036991402256	0	5.21275874831237	9.1582080439594	25.0916542370046	45.5985955632567	34.6319255980304	12.845847686784	64.7987351286903	11.3375599756923	0	20.6626085303513	34.1325023742167	59.7598910482828	43.9125067698448	72.18131947452	0	47.1032446599052	4.29673233505919	0	18.0423531352455	20.6063416016279	0	0	0	0	20.1364242744595	0	4.86567098819345	7.59310090851452	33.3418825339831	5.19712702817882	0	17.4510062998133	42.6299146649414	0	43.5775735280767	16.9822947447076	5.01147628068276	15.1444477425686	17.0163527149591	16.8522757594057	0	8.75871492134674	3.91897134840047
AI413582	8.48948683174474	0	9.72728581489364	18.4270656740621	0	2.16573503964378	0	9.1582080439594	5.5759231637788	0	6.29671374509643	32.1146192169599	4.31991567524602	11.3375599756923	6.08894734278338	35.1264345015972	36.1402966315236	3.14525742359383	4.87916741887164	27.067994802945	52.9637800797744	5.65238935918862	8.59346467011837	3.13922461152095	2.57747901932078	0	24.0619836699337	40.1891080210153	32.4336437134753	0	0	0	12.1641774704836	15.186201817029	0	10.3942540563576	3.11918077836037	12.4650044998666	32.5993465084846	32.6847022135234	3.63146446067306	0	20.0459051227311	9.08666864554117	8.50817635747954	14.0435631328381	0	17.5174298426935	0
AI414108	16.9789736634895	11.1998387223224	0	24.5694208987494	9.07653104060159	6.49720511893134	26.0637937415618	15.2636800732657	16.7277694913364	3.79988296360472	18.8901412352893	66.3702130483839	8.63983135049204	40.8152159124922	0	20.6626085303513	62.2416219765128	0	2.43958370943582	0	1.82633724413015	5.65238935918862	0	25.1137968921676	28.3522692125286	5.15158540040697	12.0309918349669	43.842663295653	5.89702612972278	2.7114305778872	10.0682121372297	14.6995053616446	2.43283549409672	0	15.3885611695307	10.3942540563576	0	12.4650044998666	2.5076420391142	1.92262954197196	0	48.520842127736	5.01147628068276	0	39.7048230015712	19.6609883859733	9.46611132146914	30.6555022247136	27.4327994388033
AI450353	8.48948683174474	5.5999193611612	13.6182001408511	46.0676641851552	15.8839293210528	30.3202905550129	0	0	0	7.59976592720944	9.44507061764465	6.42292384339199	25.9194940514761	31.7451679319384	0	6.19878255910539	4.01558851461373	3.14525742359383	2.43958370943582	27.067994802945	31.0477331502126	0	17.1869293402367	3.13922461152095	18.0423531352455	25.7579270020349	12.0309918349669	18.2677763731887	0	5.4228611557744	12.5852651715372	22.0492580424669	12.1641774704836	22.7793027255436	10.2590407796871	5.19712702817882	15.5959038918019	14.9580053998399	10.0305681564568	3.84525908394393	32.6831801460575	0	2.50573814034138	15.1444477425686	39.7048230015712	30.8958388922437	4.73305566073457	17.5174298426935	0
AI467606	12.7342302476171	11.1998387223224	21.400028792766	36.8541313481241	4.5382655203008	0	15.6382762449371	0	13.939807909447	26.599180745233	15.7417843627411	0	8.63983135049204	0	18.2668420283501	12.3975651182108	16.0623540584549	0	46.3520904792806	6.01510995621	7.30534897652061	65.9445425238672	30.0771263454143	0	5.15495803864157	0	0	21.9213316478265	0	2.7114305778872	40.2728485489189	7.34975268082229	26.761190435064	7.59310090851452	74.3780456527315	0	15.5959038918019	4.98600179994665	52.6604828213982	11.5357772518318	0	19.4083368510944	17.5401669823897	24.2311163881098	14.1802939291326	19.6609883859733	0	43.7935746067337	15.6758853936019
AI506816	2.12237170793618	5.5999193611612	0	9.21353283703103	0	2.16573503964378	0	3.05273601465313	0	0	0	2.140974614464	0	0	18.2668420283501	4.13252170607026	0	6.29051484718767	0	6.01510995621	3.6526744882603	9.42064893198103	0	0	2.57747901932078	10.3031708008139	0	7.3071105492755	0	2.7114305778872	0	7.34975268082229	4.86567098819345	7.59310090851452	2.56476019492177	10.3942540563576	9.35754233508111	0	0	3.84525908394393	0	0	0	3.02888954851372	5.67211757165302	8.42613787970284	9.46611132146914	0	0
AI597479	2.12237170793618	67.1990323339344	25.2909431187235	0	54.4591862436096	45.4804358325194	52.1275874831237	94.6348164542471	108.730501693687	30.3990637088378	22.0384981078375	66.3702130483839	30.2394097267221	113.375599756923	54.8005260850504	20.6626085303513	68.2650047484334	3.14525742359383	31.7145882226657	60.1510995621	5.47901173239046	50.8715042326976	12.8901970051776	28.2530215036886	2.57747901932078	46.3642686036628	60.1549591748344	25.5748869224642	0	16.2685834673232	40.2728485489189	22.0492580424669	19.4626839527738	26.5758531798008	61.5542446781226	72.7597783945035	56.1452540104867	77.2830278991731	32.5993465084846	57.6788862591589	36.3146446067306	126.154189532114	72.6664060699001	106.01113419798	0	56.1742525313523	52.0636122680803	17.5174298426935	11.7569140452014
AI837181	8.48948683174474	11.1998387223224	19.4545716297873	9.21353283703103	11.345663800752	10.8286751982189	0	6.10547202930627	0	53.1983614904661	0	4.28194922892799	25.9194940514761	0	18.2668420283501	12.3975651182108	4.01558851461373	12.5810296943753	0	0	0	15.0730382911696	21.4836616752959	0	15.4648741159247	10.3031708008139	0	7.3071105492755	0	21.6914446230976	0	7.34975268082229	21.8955194468705	0	17.9533213644524	10.3942540563576	0	0	0	7.69051816788786	7.26292892134611	9.70416842554719	17.5401669823897	6.05777909702745	0	25.2784136391085	28.3983339644074	43.7935746067337	0
AI846148	27.5908322031704	11.1998387223224	25.2909431187235	3.07117761234368	20.4221948413536	28.1545555153691	36.4893112381866	30.5273601465313	33.4555389826728	3.79988296360472	15.7417843627411	21.40974614464	25.9194940514761	15.8725839659692	42.6226313994837	26.8613910894567	48.1870621753648	12.5810296943753	4.87916741887164	24.06043982484	18.2633724413015	37.6825957279241	47.2640556856511	3.13922461152095	48.9721013670949	0	16.0413224466225	29.228442197102	23.5881045188911	35.2485975125336	17.619371240152	7.34975268082229	36.4925324114509	30.3724036340581	20.5180815593742	10.3942540563576	56.1452540104867	79.7760287991464	47.6451987431698	30.7620726715514	7.26292892134611	36.390631595802	12.5286907017069	54.520011873247	19.8524115007856	16.8522757594057	52.0636122680803	52.5522895280804	43.1086848324052
AI987944	12.7342302476171	16.7997580834836	1.94545716297873	3.07117761234368	9.07653104060159	32.4860255946567	20.8510349932495	18.3164160879188	0	0	0	29.9736446024959	0	2.26751199513845	0	76.4516515622998	6.0233827719206	3.14525742359383	0	0	21.9160469295618	1.88412978639621	0	0	30.9297482318494	0	0	32.8819974717398	2.94851306486139	5.4228611557744	0	0	0	0	0	25.9856351408941	0	24.9300089997332	30.0917044693704	1.92262954197196	0	0	0	0	8.50817635747954	2.80871262656761	37.8644452858766	4.37935746067337	15.6758853936019
AK010878	50.9369209904684	50.3992742504508	71.9819150302129	73.7082626962483	31.7678586421056	38.983230713588	125.106209959497	61.0547202930627	64.1231163834562	68.397893344885	50.3737099607715	40.6785176748159	34.5593254019682	45.3502399027691	24.3557893711335	61.9878255910539	46.1792679180579	59.7598910482828	34.1541719321015	21.052884846735	54.7901173239046	96.0906191062065	21.4836616752959	37.6706953382514	54.1270594057364	46.3642686036628	32.082644893245	80.3782160420305	64.8672874269506	122.014376004924	55.3751667547635	73.4975268082229	82.7164067992886	49.3551559053444	74.3780456527315	51.9712702817882	40.5493501186848	32.4090116996532	50.152840782284	55.756256717187	108.943933820192	111.597936893793	20.0459051227311	96.9244655524392	102.098116289754	36.513264145379	42.5975009466111	74.4490768314473	74.460455619609
AU018091	817.113107555431	531.992339310314	519.43706251532	476.03252991327	583.167119358652	277.214085074404	349.254836136929	482.332290315195	276.008196607051	368.588647469658	358.912683470497	659.420181254911	306.714012942467	462.572447008245	340.981051195869	194.228520185302	578.244746104377	301.944712665008	168.331275951072	306.77060776671	637.391698201423	401.319644502392	369.51898081509	288.808664259928	701.074293255253	391.52049043093	397.022730553907	398.237524935515	471.762090377822	740.220547763205	208.915401847517	242.541838467136	498.731276289829	618.837724043934	477.04539625545	374.193146028875	486.592201424218	847.620305990931	739.754401538689	417.210610607916	610.086029393073	300.829221191963	699.100941155246	324.091181690968	635.277168025139	370.750066706925	700.492237788716	569.316469887538	497.70936124686
AU019823	10.6118585396809	61.5991129727732	19.4545716297873	6.14235522468735	36.3061241624064	21.6573503964378	31.2765524898742	3.05273601465313	8.36388474566821	18.9994148180236	72.412208068609	49.2424161326719	8.63983135049204	45.3502399027691	18.2668420283501	22.7288693833864	0	22.0168019651568	107.341683215176	48.12087964968	32.8740703943427	41.4508553007165	12.8901970051776	40.8099199497724	41.2396643091325	10.3031708008139	20.0516530582781	25.5748869224642	91.4039050107031	29.8257363567592	12.5852651715372	7.34975268082229	17.0298484586771	30.3724036340581	30.7771223390613	46.7741432536094	12.4767231134415	0	0	34.6073317554954	0	9.70416842554719	65.1491916488759	21.2022268395961	22.6884702866121	19.6609883859733	42.5975009466111	17.5174298426935	0
AU022252	6.36711512380855	22.3996774446448	70.0364578672342	18.4270656740621	47.6517879631584	12.9944102378627	15.6382762449371	0	47.3953468921198	18.9994148180236	18.8901412352893	14.986822301248	4.31991567524602	54.4202878833229	30.4447367139169	14.4638259712459	60.233827719206	22.0168019651568	7.31875112830746	27.067994802945	21.9160469295618	18.8412978639621	60.1542526908286	18.8353476691257	38.6621852898117	5.15158540040697	12.0309918349669	3.65355527463775	17.6910783891683	8.1342917336616	22.6534773087669	14.6995053616446	14.5970129645803	3.79655045425726	28.2123621441395	15.5913810845365	12.4767231134415	19.9440071997866	20.0611363129136	30.7620726715514	18.1573223033653	9.70416842554719	20.0459051227311	21.2022268395961	14.1802939291326	47.7481146516494	23.6652783036728	35.034859685387	0
AU040320	0	33.5995161669672	38.9091432595746	18.4270656740621	4.5382655203008	12.9944102378627	0	9.1582080439594	0	3.79988296360472	3.14835687254822	0	17.2796627009841	0	18.2668420283501	49.5902604728431	0	0	0	0	5.47901173239046	24.4936872231507	0	0	0	0	20.0516530582781	0	20.6395914540297	2.7114305778872	0	0	24.3283549409672	18.9827522712863	0	5.19712702817882	15.5959038918019	0	0	13.4584067938037	0	21.8343789574812	7.51721442102415	9.08666864554117	8.50817635747954	53.3655399047846	14.1991669822037	17.5174298426935	15.6758853936019
AW146154	8.48948683174474	0	0	6.14235522468735	2.2691327601504	38.983230713588	31.2765524898742	6.10547202930627	13.939807909447	49.3984785268614	3.14835687254822	12.845847686784	0	0	12.1778946855668	20.6626085303513	6.0233827719206	3.14525742359383	26.835420803794	9.022664934315	25.5687214178221	1.88412978639621	30.0771263454143	3.13922461152095	7.73243705796235	15.4547562012209	16.0413224466225	65.7639949434795	44.2276959729209	8.1342917336616	12.5852651715372	0	0	41.7620549968299	2.56476019492177	0	24.953446226883	4.98600179994665	2.5076420391142	5.76788862591589	29.0517156853844	2.4260421063868	5.01147628068276	6.05777909702745	2.83605878582651	2.80871262656761	47.3305566073457	13.1380723820201	7.83794269680094
AW209491	29.7132039111066	22.3996774446448	50.5818862374469	110.562394044372	81.6887793654143	25.9888204757254	0	21.3691521025719	33.4555389826728	0	6.29671374509643	25.691695373568	0	0	24.3557893711335	55.7890430319485	14.0545598011481	25.1620593887507	4.87916741887164	66.16620951831	1.82633724413015	88.5540999606217	12.8901970051776	15.6961230576048	30.9297482318494	56.6674394044767	40.1033061165562	73.071105492755	44.2276959729209	40.671458668308	0	44.0985160849337	94.8805842697723	15.186201817029	0	15.5913810845365	43.6685308970452	4.98600179994665	0	36.5299612974673	18.1573223033653	24.260421063868	50.1147628068276	3.02888954851372	31.1966466440916	36.513264145379	14.1991669822037	13.1380723820201	3.91897134840047
AW549877	44.5698058666599	111.998387223224	42.800057585532	33.7829537357804	70.3431155646623	177.59027325079	20.8510349932495	39.6855681904907	92.0027322023503	18.9994148180236	47.2253530882233	96.3438576508798	38.8792410772142	111.108087761784	12.1778946855668	86.7829558274755	28.1091196022961	47.1788613539075	82.9458461208179	60.1510995621	294.040296304954	20.7254276503583	42.9673233505919	72.202166064982	36.084706270491	82.4253664065116	136.351240796291	47.4962185702908	153.322679372792	100.322931381826	40.2728485489189	124.945795573979	31.6268614232574	49.3551559053444	66.6837650679661	31.1827621690729	49.9068924537659	72.2970260992264	42.6299146649414	90.3635884726823	116.206862741538	67.9291789788304	47.6090246664862	202.935599750419	133.294762933846	182.566320726895	179.856115107914	105.104579056161	35.2707421356042
Aaas	186.768710298384	352.794919753156	239.291231046384	297.904228397337	161.108425970678	67.1377862289572	198.08483243587	320.537281538579	289.948004516498	243.192509670702	56.6704237058679	289.03157295264	470.870808601816	208.611103552738	207.024209654635	212.824867862618	196.763837216073	264.201623581882	202.485447883173	171.430633751985	91.3168622065076	275.082948813846	210.5398844179	122.429759849317	211.353279584304	97.8801226077325	136.351240796291	248.441758675367	551.37194312908	235.894460276186	337.285106597196	146.995053616446	141.10445865761	140.472366807519	297.512182610926	109.139667591755	371.182512624884	214.398077397706	310.947612850161	346.073317554954	232.413725483076	528.877179192322	177.907407964238	199.906710201906	85.0817635747954	337.045515188114	198.788337750852	267.140805101076	211.624452813625
Aacs	110.363328812682	50.3992742504508	5.83637148893619	0	18.1530620812032	8.66294015857512	20.8510349932495	18.3164160879188	11.1518463275576	49.3984785268614	22.0384981078375	59.9472892049919	69.1186508039363	34.0126799270768	0	74.3853907092647	2.00779425730687	0	41.472923060409	45.113324671575	5.47901173239046	7.53651914558482	12.8901970051776	81.6198398995448	67.0144545023404	25.7579270020349	8.02066122331125	21.9213316478265	17.6910783891683	2.7114305778872	27.6875833773818	0	17.0298484586771	18.9827522712863	58.9894844832008	57.168397309967	15.5959038918019	32.4090116996532	55.1681248605124	65.3694044270468	61.7348958314419	55.7989684468964	37.5860721051207	45.4333432277059	0	67.4091030376227	47.3305566073457	78.8284342921207	15.6758853936019
Aaed1	10.6118585396809	27.999596805806	5.83637148893619	0	0	17.3258803171502	10.4255174966247	6.10547202930627	11.1518463275576	0	0	17.127796915712	38.8792410772142	24.942631946523	30.4447367139169	0	22.0857368303755	3.14525742359383	14.6375022566149	12.03021991242	43.8320938591236	1.88412978639621	21.4836616752959	6.27844922304191	23.197311173887	0	4.01033061165563	0	23.5881045188911	18.9800140452104	0	0	0	11.3896513627718	7.69428058476533	5.19712702817882	6.23836155672074	9.9720035998933	30.0917044693704	1.92262954197196	29.0517156853844	9.70416842554719	12.5286907017069	0	0	2.80871262656761	33.131389625142	21.8967873033668	15.6758853936019
Aagab	72.1606380698303	16.7997580834836	91.4364866600002	46.0676641851552	65.8048500443615	32.4860255946567	26.0637937415618	9.1582080439594	47.3953468921198	34.1989466724425	40.9286393431268	72.7931368917759	56.1589037781983	24.942631946523	91.3342101417507	24.7951302364216	50.1948564326716	66.0504058954705	51.2312578981523	54.13598960589	40.1794193708634	16.9571680775659	4.29673233505919	40.8099199497724	41.2396643091325	15.4547562012209	52.1342979515231	149.795766260148	20.6395914540297	75.9200561808416	5.03410606861487	58.7980214465783	34.0596969173541	22.7793027255436	17.9533213644524	36.3798891972518	74.8603386806489	27.4230098997066	62.691050977855	99.9767361825421	21.7887867640383	36.390631595802	25.0573814034138	30.2888954851372	19.8524115007856	148.861769208083	23.6652783036728	43.7935746067337	27.4327994388033
Aak1	23.346088787298	0	11.6727429778724	15.3558880617184	0	0	0	0	0	0	9.44507061764465	2.140974614464	30.2394097267221	54.4202878833229	0	0	12.0467655438412	0	21.9562533849224	0	27.3950586619523	13.1889085047734	0	6.27844922304191	2.57747901932078	0	16.0413224466225	14.614221098551	0	27.114305778872	30.2046364116892	0	14.5970129645803	0	17.9533213644524	36.3798891972518	3.11918077836037	27.4230098997066	0	1.92262954197196	10.8943933820192	21.8343789574812	5.01147628068276	0	0	0	4.73305566073457	17.5174298426935	3.91897134840047
Aamdc	16.9789736634895	33.5995161669672	21.400028792766	21.4982432864057	18.1530620812032	15.1601452775065	15.6382762449371	0	0	30.3990637088378	6.29671374509643	42.8194922892799	25.9194940514761	4.53502399027691	0	8.26504341214052	24.0935310876824	12.5810296943753	7.31875112830746	30.07554978105	40.1794193708634	30.1460765823393	4.29673233505919	37.6706953382514	15.4648741159247	61.8190248048837	4.01033061165563	36.5355527463775	70.7643135566734	48.8057504019696	47.8240076518412	0	21.8955194468705	0	69.2485252628879	46.7741432536094	56.1452540104867	37.3950134995999	85.2598293298828	42.2978499233832	0	21.8343789574812	22.5516432630724	42.4044536791921	14.1802939291326	30.8958388922437	47.3305566073457	21.8967873033668	15.6758853936019
Aamp	335.334729853917	307.995564863866	346.291375010214	242.623031375151	290.448993299251	298.871435470842	260.637937415618	293.062657406701	398.678506210184	368.588647469658	330.577471617563	348.978862157631	224.635615112793	455.769911022829	207.024209654635	332.667997338656	277.075607508347	352.268831442509	282.991710294555	342.86126750397	246.555527957571	278.851208386639	335.145122134617	232.302621252551	291.255129183248	195.760245215465	264.681820369271	383.623303836964	162.168218567376	341.640252813787	390.143220317652	264.591096509602	253.014891386059	250.572329980979	243.652218517569	379.390273057054	274.487908495713	291.681105296879	268.317698185219	257.632358624243	279.622763471825	257.160463277001	370.849244770525	436.160094985976	294.950113725957	233.123148005112	416.508898144642	197.071085730302	246.89519494923
Aar2	125.219930768235	134.398064667869	48.6364290744682	52.2100194098425	49.9209207233088	21.6573503964378	41.702069986499	48.8437762344501	66.9110779653456	41.7987125996519	88.1539924313501	130.599451482304	82.0783978296744	92.9679918006766	48.711578742267	2.06626085303513	96.3741243507295	37.743089083126	41.472923060409	69.173764496415	100.448548427158	45.2191148735089	68.747717360947	97.3159629571496	159.803699197889	82.4253664065116	108.278926514702	14.614221098551	82.5583658161189	59.6514727135184	72.9945379949156	44.0985160849337	141.10445865761	64.5413577223735	102.590407796871	98.7454135353976	93.5754233508111	107.199038698853	15.0458522346852	73.0599225949346	79.8922181348072	50.9468842341228	60.1377153681932	36.3466745821647	73.7375284314893	112.348505062705	56.7966679288148	26.2761447640402	94.0553123616113
Aard	0	72.7989516950956	19.4545716297873	0	4.5382655203008	43.3147007928756	26.0637937415618	3.05273601465313	0	15.1995318544189	9.44507061764465	14.986822301248	17.2796627009841	0	12.1778946855668	2.06626085303513	30.116913859603	0	0	0	7.30534897652061	18.8412978639621	17.1869293402367	18.8353476691257	36.084706270491	0	4.01033061165563	0	0	8.1342917336616	0	7.34975268082229	0	53.1517063596017	7.69428058476533	0	31.1918077836037	24.9300089997332	67.7063350560834	28.8394431295795	0	4.8520842127736	0	3.02888954851372	0	50.556827278217	0	0	0
Aars	369.292677180896	436.793710170574	482.473376418725	423.822510503427	378.945170945117	353.014811461936	349.254836136929	271.693505304129	298.311889262166	341.989466724425	352.6159697254	453.886618266367	475.190724277062	566.877998784614	420.137366652053	388.457040370605	730.837109659699	380.576148254854	380.575058671988	354.89148741639	520.506114577093	207.254276503583	322.254925129439	480.301365562706	561.890426211931	303.943538624012	340.878101990728	295.937977245658	327.284950199614	303.680224723366	490.825341689949	220.492580424669	345.462640161735	341.689540883154	482.174916645294	291.039113578014	290.083812387515	351.513126896239	418.776220532071	384.525908394393	392.19816175269	235.326084319519	543.74517645408	308.9467339484	518.998757806252	365.13264145379	392.843619840969	306.555022247136	368.383306749644
Aars2	14.8566019555533	22.3996774446448	19.4545716297873	0	18.1530620812032	19.491615356794	20.8510349932495	27.4746241318782	25.0916542370046	18.9994148180236	15.7417843627411	21.40974614464	30.2394097267221	27.2101439416615	0	66.1203472971242	18.0701483157618	12.5810296943753	29.2750045132299	24.06043982484	31.0477331502126	60.2921531646786	12.8901970051776	0	41.2396643091325	46.3642686036628	52.1342979515231	0	17.6910783891683	29.8257363567592	55.3751667547635	7.34975268082229	14.5970129645803	26.5758531798008	17.9533213644524	31.1827621690729	6.23836155672074	7.47900269991997	65.1986930169692	26.9168135876075	29.0517156853844	31.5385473830284	27.5631195437552	75.7222387128431	31.1966466440916	0	61.5297235895494	13.1380723820201	66.622512922808
Aarsd1	184.646338590448	201.597097001803	215.945745090639	190.413011965308	226.91327601504	123.446897259695	125.106209959497	122.109440586125	245.340619206267	94.997074090118	185.753055480345	166.996019928192	129.597470257381	226.751199513845	109.601052170101	212.824867862618	126.491038210333	220.168019651568	158.572941113328	111.279534189885	129.669944333241	199.717757357998	193.352955077663	194.631925914299	170.113615275172	133.941220410581	184.475208136159	222.866871752903	179.859296956545	149.128681783796	145.989075989831	146.995053616446	82.7164067992886	197.420623621378	235.957937932803	161.110937873544	124.767231134415	149.580053998399	95.2903974863396	165.346140609589	94.4180759774994	201.361494830104	140.321335859117	148.415587877172	294.950113725957	227.505722751977	203.521393411587	170.794940966261	133.245025845616
Aasdh	0	33.5995161669672	9.72728581489364	6.14235522468735	22.691327601504	17.3258803171502	20.8510349932495	45.791040219797	22.3036926551152	0	28.335211852934	14.986822301248	0	18.1400959611076	0	14.4638259712459	0	0	12.1979185471791	24.06043982484	14.6106979530412	0	0	21.9745722806467	2.57747901932078	0	0	25.5748869224642	32.4336437134753	5.4228611557744	20.1364242744595	29.3990107232892	2.43283549409672	15.186201817029	5.12952038984355	36.3798891972518	15.5959038918019	24.9300089997332	0	1.92262954197196	14.5258578426922	38.8166737021888	0	0	25.5245290724386	14.0435631328381	0	0	70.5414842712085
Aasdhppt	133.70941759998	123.198225945546	136.182001408511	190.413011965308	127.071434568422	147.269982695777	244.999661170681	161.795008776616	139.39807909447	151.995318544189	261.313620421502	109.189705337664	38.8792410772142	72.5603838444305	121.778946855668	132.240694594248	84.3273588068883	207.586989957193	156.133357403893	111.279534189885	115.0592463802	105.511268038188	180.462758072486	147.543556741485	175.268573313813	118.48646420936	92.2376040680794	182.677763731887	153.322679372792	211.491585075202	156.057288127061	198.443322382202	111.910432728449	178.437871350091	184.662734034368	124.731048676292	121.648050356054	112.1850404988	120.366817877482	126.89354977015	177.94175857298	101.893768468246	147.838550280142	184.762262459337	110.606292647234	233.123148005112	132.525558500568	105.104579056161	145.001939890817
Aatf	135.831789307916	44.7993548892896	73.9273721931917	39.9253089604678	256.412001896995	64.9720511893134	203.297591184182	109.898496527513	78.0629242929032	170.994733362212	176.3079848627	40.6785176748159	43.1991567524602	129.248183722892	60.8894734278338	165.30086824281	234.911928104903	154.117613756098	112.220850634048	93.234204321255	45.6584311032538	79.1334510286406	133.198702386835	34.5314707267305	118.564034888756	87.5769518069186	116.299587738013	208.252650654352	173.962270826822	162.685834673232	85.5798031664527	110.246290212334	82.7164067992886	102.506862264946	38.4714029238266	0	121.648050356054	114.678041398773	110.336249721025	107.66725435043	36.3146446067306	63.0770947660568	62.6434535085345	84.8089073583843	187.17987986455	53.3655399047846	94.6611132146914	21.8967873033668	70.5414842712085
Abca1	0	0	0	0	4.5382655203008	25.9888204757254	46.9148287348113	97.6875524689003	0	30.3990637088378	50.3737099607715	0	0	0	6.08894734278338	74.3853907092647	4.01558851461373	0	0	0	0	0	0	34.5314707267305	20.6198321545663	20.6063416016279	8.02066122331125	0	0	10.8457223115488	0	0	7.29850648229017	22.7793027255436	79.507566042575	0	3.11918077836037	0	22.5687783520278	13.4584067938037	58.1034313707689	24.260421063868	45.1032865261449	6.05777909702745	14.1802939291326	44.9394020250818	0	0	7.83794269680094
Abca2	0	0	0	27.6405985110931	4.5382655203008	8.66294015857512	20.8510349932495	3.05273601465313	0	7.59976592720944	0	0	0	4.53502399027691	0	0	0	3.14525742359383	4.87916741887164	6.01510995621	23.742384173692	28.2619467959431	12.8901970051776	0	25.7747901932078	0	32.082644893245	0	0	10.8457223115488	0	0	0	7.59310090851452	23.082841754296	0	34.3109885619641	0	0	3.84525908394393	3.63146446067306	7.2781263191604	32.574595824438	0	0	11.2348505062705	0	13.1380723820201	27.4327994388033
Abcb10	40.3250624507875	27.999596805806	3.89091432595746	0	2.2691327601504	4.33147007928756	5.21275874831237	18.3164160879188	11.1518463275576	3.79988296360472	18.8901412352893	12.845847686784	47.5190724277062	29.4776559367999	18.2668420283501	26.8613910894567	4.01558851461373	6.29051484718767	46.3520904792806	42.10576969347	38.3530821267332	20.7254276503583	0	3.13922461152095	18.0423531352455	0	8.02066122331125	36.5355527463775	88.4553919458417	0	12.5852651715372	29.3990107232892	0	15.186201817029	33.3418825339831	57.168397309967	24.953446226883	7.47900269991997	2.5076420391142	13.4584067938037	10.8943933820192	48.520842127736	12.5286907017069	6.05777909702745	0	2.80871262656761	0	39.4142171460603	3.91897134840047
Abcb1b	16.9789736634895	11.1998387223224	5.83637148893619	15.3558880617184	0	17.3258803171502	5.21275874831237	18.3164160879188	0	22.7992977816283	6.29671374509643	44.9604669037439	77.7584821544283	0	6.08894734278338	4.13252170607026	6.0233827719206	12.5810296943753	0	0	31.0477331502126	24.4936872231507	12.8901970051776	12.5568984460838	25.7747901932078	0	4.01033061165563	21.9213316478265	8.84553919458417	0	0	0	0	0	15.3885611695307	0	0	24.9300089997332	10.0305681564568	46.1431090073271	10.8943933820192	63.0770947660568	45.1032865261449	0	2.83605878582651	73.0265282907579	4.73305566073457	21.8967873033668	19.5948567420024
Abcb6	59.4264078222132	22.3996774446448	58.3637148893619	30.7117761234368	49.9209207233088	73.6349913478885	0	0	0	30.3990637088378	47.2253530882233	59.9472892049919	25.9194940514761	43.0827279076306	24.3557893711335	64.0540864440891	24.0935310876824	31.4525742359383	2.43958370943582	33.083104759155	25.5687214178221	16.9571680775659	21.4836616752959	12.5568984460838	38.6621852898117	10.3031708008139	16.0413224466225	3.65355527463775	0	40.671458668308	40.2728485489189	29.3990107232892	38.9253679055476	37.9655045425726	0	57.168397309967	65.5027963455678	14.9580053998399	27.5840624302562	63.4467748850748	50.8405024494228	38.8166737021888	5.01147628068276	51.4911223247333	31.1966466440916	36.513264145379	14.1991669822037	91.9665066741408	19.5948567420024
Abcb7	110.363328812682	33.5995161669672	1.94545716297873	27.6405985110931	90.7653104060159	101.789546863258	57.3403462314361	70.212928337022	83.638847456682	87.3973081629086	62.9671374509643	49.2424161326719	146.877132958365	31.7451679319384	0	35.1264345015972	48.1870621753648	150.972356332504	85.3854298302538	87.219094365045	16.4370351971714	43.3349850871127	85.9346467011838	6.27844922304191	77.3243705796235	123.638049609767	24.0619836699337	105.953102964495	29.4851306486139	46.0943198240824	40.2728485489189	88.1970321698675	4.86567098819345	91.1172109021743	0	46.7741432536094	12.4767231134415	49.8600179994665	45.1375567040556	69.2146635109907	50.8405024494228	67.9291789788304	47.6090246664862	90.8666864554117	53.8851169307037	58.9829651579199	80.4619462324877	83.207791752794	47.0276561808057
Abcb8	42.4474341587237	55.999193611612	35.0182289336171	9.21353283703103	31.7678586421056	45.4804358325194	26.0637937415618	12.2109440586125	30.6675774007834	30.3990637088378	37.7802824705786	27.832669988032	47.5190724277062	18.1400959611076	48.711578742267	45.4577387667729	8.03117702922746	31.4525742359383	31.7145882226657	21.052884846735	5.47901173239046	45.2191148735089	12.8901970051776	59.6452676188981	30.9297482318494	36.0610978028488	4.01033061165563	62.1104396688417	0	32.5371669346464	0	44.0985160849337	24.3283549409672	22.7793027255436	28.2123621441395	62.3655243381459	3.11918077836037	29.9160107996799	42.6299146649414	13.4584067938037	32.6831801460575	26.6864631702548	22.5516432630724	18.1733372910823	68.0654108598363	25.2784136391085	0	13.1380723820201	62.7035415744076
Abcc1	57.304036114277	33.5995161669672	52.5273434004257	119.775926881403	18.1530620812032	58.4748460703821	20.8510349932495	64.1074563077158	64.1231163834562	30.3990637088378	100.747419921543	12.845847686784	47.5190724277062	43.0827279076306	54.8005260850504	61.9878255910539	34.1325023742167	34.5978316595322	17.0770859660508	99.249314277465	9.13168622065076	30.1460765823393	0	84.7590645110658	85.0568076375858	30.9095124024419	72.1859510098013	25.5748869224642	85.5068788809803	27.114305778872	15.1023182058446	7.34975268082229	17.0298484586771	60.7448072681162	17.9533213644524	20.7885081127153	37.4301693403245	152.073054898373	122.874459916596	90.3635884726823	29.0517156853844	145.562526383208	117.769692596045	0	85.0817635747954	14.0435631328381	47.3305566073457	56.9316469887538	66.622512922808
Abcc4	80.650124901575	55.999193611612	75.8728293561704	132.060637330778	106.649239727069	205.744828766159	36.4893112381866	64.1074563077158	86.4268090385714	60.7981274176755	85.0056355588019	51.3833907471359	77.7584821544283	86.1654558152613	127.867894198451	117.776868623002	50.1948564326716	72.3409207426582	109.781266924612	117.294644146095	224.639481028009	75.3651914558482	30.0771263454143	62.7844922304191	61.8594964636988	82.4253664065116	60.1549591748344	80.3782160420305	50.1247221026436	59.6514727135184	151.023182058446	36.7487634041115	136.238787669417	125.28616499049	146.191331110541	20.7885081127153	252.65364304719	77.2830278991731	55.1681248605124	263.400247250159	72.6292892134611	24.260421063868	82.6893586312656	193.848931104878	62.3932932881833	103.922367183002	66.262779250284	65.6903619101005	47.0276561808057
Abcc5	244.072746412661	151.197822751352	276.254917142979	135.131814943122	195.145417372934	346.517606343005	31.2765524898742	216.744257040372	276.008196607051	41.7987125996519	166.862914245056	124.176527638912	90.7182291801664	272.101439416614	164.401578255151	202.493563597443	186.724865929538	138.391326638129	251.27712207189	369.929262306915	259.339888666482	246.821002017903	158.97909639719	134.986658295401	188.155968410417	360.610978028488	144.371902019603	325.16641944276	117.940522594456	219.625876808863	138.437916886909	257.24134382878	187.328333045448	360.67229315444	207.745575788664	181.899445986259	346.229066398001	164.538059398239	183.057868855337	174.959288319449	210.624938719037	305.681305404737	230.527908911407	278.657838463263	459.441523303895	117.96593031584	208.254449072321	201.450443190975	286.084908433234
Abcd1	27.5908322031704	39.1994355281284	21.400028792766	0	0	0	5.21275874831237	0	52.9712700558986	18.9994148180236	0	17.127796915712	0	18.1400959611076	12.1778946855668	18.5963476773162	0	40.8883465067198	2.43958370943582	27.067994802945	32.8740703943427	16.9571680775659	8.59346467011837	0	5.15495803864157	30.9095124024419	0	0	17.6910783891683	8.1342917336616	0	0	55.9552163642247	22.7793027255436	48.7304437035137	0	6.23836155672074	49.8600179994665	0	3.84525908394393	14.5258578426922	33.9645894894152	17.5401669823897	0	22.6884702866121	16.8522757594057	33.131389625142	4.37935746067337	50.9466275292061
Abcd3	87.0172400253836	78.3988710562568	87.5455723340428	89.0641507579666	120.264036287971	75.8007263875323	41.702069986499	94.6348164542471	44.6073853102304	144.395552616979	138.527702392122	83.4980099640959	4.31991567524602	81.6304318249844	213.113156997418	47.523999619808	18.0701483157618	116.374524672972	7.31875112830746	63.158654540205	71.2271525210759	90.4382297470179	38.6705910155327	21.9745722806467	136.606388024001	77.2737810061046	32.082644893245	62.1104396688417	97.3009311404259	62.3629032914056	93.130962269375	29.3990107232892	92.4477487756755	41.7620549968299	89.7666068222621	72.7597783945035	71.7411579022885	99.720035998933	175.534942737994	80.7504407628225	87.1551470561533	72.7812631916039	142.827073999459	54.520011873247	113.44235143306	5.61742525313523	75.7288905717531	78.8284342921207	94.0553123616113
Abcd4	31.8355756190428	0	31.1273146076597	39.9253089604678	15.8839293210528	64.9720511893134	31.2765524898742	12.2109440586125	11.1518463275576	18.9994148180236	28.335211852934	47.1014415182079	30.2394097267221	83.8979438201228	0	4.13252170607026	40.1558851461373	0	80.5062624113821	27.067994802945	34.7004076384729	39.5667255143203	4.29673233505919	18.8353476691257	28.3522692125286	66.9706102052907	36.0929755049006	25.5748869224642	135.631600983624	35.2485975125336	7.5511591029223	7.34975268082229	7.29850648229017	3.79655045425726	30.7771223390613	0	0	2.49300089997332	22.5687783520278	48.0657385492991	25.4202512247114	33.9645894894152	22.5516432630724	21.2022268395961	68.0654108598363	0	4.73305566073457	8.75871492134674	35.2707421356042
Abce1	462.677032330088	481.593065059863	570.018948752767	463.747819463895	492.401808952636	422.318332730537	375.318629878491	518.965122491033	381.950736718848	467.385604523381	434.473248411654	430.335897507263	591.828447508705	591.820630731137	152.223683569584	557.890430319485	369.434143344463	780.023841051271	617.214678487263	514.291901255955	297.692970793215	480.453095531033	287.881066448966	527.38973473552	492.298492690269	633.645004250058	328.847110155761	511.497738449285	386.255211496842	658.877630426589	422.864909763649	580.630461784961	479.268592337055	671.989430403535	428.314952551936	368.996019000696	577.048443996669	204.426073797813	280.85590838079	513.342087706514	366.777910527979	482.782379170973	541.239438313738	433.131205437463	524.670875377905	286.488687909896	246.118894358198	534.281610202151	384.059192143246
Abcf1	214.359542501555	100.798548500902	79.7637436821279	135.131814943122	152.031894930077	149.435717735421	140.744486204434	125.162176600778	256.492465533825	193.794031143841	119.637561156832	199.110639145152	64.7987351286903	131.51569571803	103.512104827317	140.505738006389	148.576775040708	116.374524672972	112.220850634048	144.36263894904	127.843607089111	192.181238212413	171.869293402368	144.404332129964	79.9018495989443	123.638049609767	92.2376040680794	65.7639949434795	135.631600983624	105.745792537601	173.676659367213	227.842333105491	235.985042927382	113.896513627718	151.320851500385	83.1540324508612	180.912485144902	24.9300089997332	102.813323603682	136.506697480009	94.4180759774994	111.597936893793	145.3328121398	160.531146071227	133.294762933846	106.731079809569	108.860280196895	56.9316469887538	86.2173696648104
Abcf2	216.481914209491	179.197419557158	182.87297332	168.914768678902	301.794657100003	294.539965391554	208.510349932495	256.429825230863	359.647044063733	391.387945251286	229.83005169602	344.696912928703	142.557217283119	235.821247494399	249.646841054119	231.421215539935	263.021047707199	345.978316595322	268.35420803794	228.57417833598	262.992563154742	267.546429668261	197.649687412723	295.08711348297	216.508237622946	262.730855420756	284.733473427549	193.638429555801	56.0217482323664	349.774544547449	171.159606332905	286.640354552069	335.731298185348	178.437871350091	282.123621441395	259.856351408941	414.851043521929	201.933072897839	178.042584777108	209.566620074944	214.25640317971	145.562526383208	238.045123332431	181.733372910823	238.228938009427	207.844734366003	222.453616054525	157.656868584241	180.272682026422
Abcf3	67.9158946539579	78.3988710562568	89.4910294970215	21.4982432864057	86.2270448857151	71.4692563082447	10.4255174966247	64.1074563077158	41.819423728341	60.7981274176755	3.14835687254822	81.3570353496319	34.5593254019682	31.7451679319384	24.3557893711335	51.6565213258783	8.03117702922746	37.743089083126	107.341683215176	36.09065973726	16.4370351971714	43.3349850871127	30.0771263454143	25.1137968921676	108.254118811473	82.4253664065116	68.1756203981456	91.3388818659437	32.4336437134753	46.0943198240824	47.8240076518412	88.1970321698675	51.0895453760312	30.3724036340581	102.590407796871	72.7597783945035	21.8342654485226	72.2970260992264	105.320965642796	171.114029235505	50.8405024494228	36.390631595802	67.6549297892173	66.6355700673019	39.7048230015712	87.070091423596	14.1991669822037	35.034859685387	58.7845702260071
Abcg2	110.363328812682	72.7989516950956	107.00014396383	6.14235522468735	115.72577076767	108.286751982189	114.680692462872	140.425856674044	89.2147706204609	212.793445961864	160.566200499959	68.5111876628479	60.4788194534443	176.865935620799	176.579472940718	175.632172507986	96.3741243507295	66.0504058954705	126.858352890663	93.234204321255	147.933316774542	50.8715042326976	116.011773046598	122.429759849317	110.831597830794	61.8190248048837	0	84.0317713166682	88.4553919458417	111.168653693375	156.057288127061	66.1477741274006	65.6865583406116	75.9310090851452	17.9533213644524	46.7741432536094	146.601496582937	7.47900269991997	67.7063350560834	126.89354977015	79.8922181348072	2.4260421063868	82.6893586312656	45.4333432277059	48.2129993590507	98.3049419298664	104.127224536161	13.1380723820201	0
Abhd10	46.6921775745961	95.1986291397404	89.4910294970215	125.918282106091	54.4591862436096	69.303521268601	46.9148287348113	51.8965122491033	170.065656495253	113.996488908142	47.2253530882233	100.625806879808	34.5593254019682	90.7004798055382	18.2668420283501	183.897215920127	58.2260334618991	56.614633624689	92.7041809585612	60.1510995621	32.8740703943427	88.5540999606217	51.5607880207102	56.5060430073772	97.9442027341897	87.5769518069186	76.1962816214569	36.5355527463775	106.14647033501	86.7657784923904	30.2046364116892	88.1970321698675	141.10445865761	49.3551559053444	35.9066427289048	77.9569054226823	81.0987002373697	62.3250224993331	140.427954190395	53.833627175215	87.1551470561533	48.520842127736	57.6319772278518	81.7800178098705	113.44235143306	134.818206075245	141.991669822037	105.104579056161	78.3794269680094
Abhd11	48.8145492825322	55.999193611612	83.6546580080853	89.0641507579666	68.0739828045119	73.6349913478885	26.0637937415618	36.6328321758376	192.369349150369	83.5974251993039	94.4507061764465	94.2028830364158	116.637723231643	131.51569571803	36.5336840567003	43.3914779137377	70.2727990057403	44.0336039303137	80.5062624113821	87.219094365045	52.9637800797744	90.4382297470179	64.4509850258878	59.6452676188981	82.4793286182651	118.48646420936	36.0929755049006	135.181545161597	120.889035659317	89.4772090702776	67.9604319263007	44.0985160849337	87.5820777874821	87.320660447917	58.9894844832008	46.7741432536094	62.3836155672074	72.2970260992264	112.843891760139	38.4525908394393	32.6831801460575	41.2427158085756	42.5975483858035	54.520011873247	65.2293520740098	98.3049419298664	14.1991669822037	78.8284342921207	90.1363410132109
Abhd12	25.4684604952342	50.3992742504508	91.4364866600002	24.5694208987494	90.7653104060159	147.269982695777	52.1275874831237	15.2636800732657	19.5157310732258	75.9976592720944	66.1154943235126	130.599451482304	69.1186508039363	11.3375599756923	0	12.3975651182108	120.467655438412	37.743089083126	58.5500090264597	9.022664934315	49.3111055915141	32.0302063687355	85.9346467011838	69.062941453461	72.1694125409819	36.0610978028488	24.0619836699337	40.1891080210153	82.5583658161189	40.671458668308	55.3751667547635	88.1970321698675	43.791038893741	11.3896513627718	46.1656835085919	77.9569054226823	15.5959038918019	79.7760287991464	107.828607681911	32.6847022135234	83.5236825954803	72.7812631916039	50.1147628068276	66.6355700673019	42.5408817873977	14.0435631328381	42.5975009466111	70.0697193707739	109.731197755213
Abhd13	23.346088787298	78.3988710562568	56.4182577263831	61.4235522468735	47.6517879631584	51.9776409514507	72.9786224763732	76.3184003663283	25.0916542370046	34.1989466724425	97.5990630489947	85.6389845785599	0	72.5603838444305	18.2668420283501	117.776868623002	12.0467655438412	28.3073168123445	58.5500090264597	39.098214715365	94.9695366947679	22.6095574367545	8.59346467011837	31.3922461152095	38.6621852898117	0	68.1756203981456	18.2677763731887	73.7128266215348	89.4772090702776	60.4092728233784	88.1970321698675	150.835800633997	41.7620549968299	48.7304437035137	10.3942540563576	46.7877116754056	2.49300089997332	30.0917044693704	61.5241453431029	83.5236825954803	24.260421063868	75.1721442102415	112.068913295008	68.0654108598363	30.8958388922437	0	0	129.326054497216
Abhd14a	84.8948683174474	27.999596805806	87.5455723340428	82.9217955332793	131.609700088723	67.1377862289572	52.1275874831237	45.791040219797	30.6675774007834	56.9982444540708	18.8901412352893	96.3438576508798	21.5995783762301	52.1527758881845	30.4447367139169	39.2589562076675	82.3195645495815	59.7598910482828	53.6708416075881	75.188874452625	47.484768347384	79.1334510286406	42.9673233505919	12.5568984460838	38.6621852898117	25.7579270020349	36.0929755049006	40.1891080210153	50.1247221026436	54.228611557744	42.7899015832264	29.3990107232892	43.791038893741	45.5586054510871	82.0723262374968	25.9856351408941	59.2644347888471	42.3810152995465	60.1834089387408	82.6730703047945	68.997824752788	111.597936893793	65.1491916488759	63.6066805187882	45.3769405732242	33.7045515188114	14.1991669822037	35.034859685387	35.2707421356042
Abhd16a	21.2237170793618	22.3996774446448	13.6182001408511	27.6405985110931	22.691327601504	4.33147007928756	0	12.2109440586125	41.819423728341	11.3996488908142	31.4835687254822	14.986822301248	0	6.80253598541536	18.2668420283501	24.7951302364216	0	15.7262871179692	0	15.037774890525	0	13.1889085047734	21.4836616752959	9.41767383456286	7.73243705796235	5.15158540040697	40.1033061165562	32.8819974717398	35.3821567783367	27.114305778872	37.7557955146115	14.6995053616446	2.43283549409672	45.5586054510871	15.3885611695307	20.7885081127153	6.23836155672074	62.3250224993331	70.2139770951976	36.5299612974673	32.6831801460575	16.9822947447076	30.0688576840966	45.4333432277059	2.83605878582651	0	23.6652783036728	35.034859685387	58.7845702260071
Abhd17a	23.346088787298	50.3992742504508	66.1455435412768	18.4270656740621	34.036991402256	112.618222061477	31.2765524898742	42.7383042051439	97.5786553661291	26.599180745233	66.1154943235126	68.5111876628479	34.5593254019682	38.5477039173537	60.8894734278338	37.1926953546324	30.116913859603	6.29051484718767	97.5833483774329	45.113324671575	21.9160469295618	73.481061669452	21.4836616752959	53.3668183958562	51.5495803864157	56.6674394044767	44.1136367282119	51.1497738449285	5.89702612972278	75.9200561808416	27.6875833773818	95.5467848506898	31.6268614232574	49.3551559053444	51.2952038984355	41.5770162254306	96.6946041291715	34.9020125996265	67.7063350560834	24.9941840456355	14.5258578426922	38.8166737021888	82.6893586312656	36.3466745821647	42.5408817873977	33.7045515188114	42.5975009466111	35.034859685387	23.5138280904028
Abhd17b	70.0382663618941	0	38.9091432595746	36.8541313481241	0	28.1545555153691	36.4893112381866	24.4218881172251	5.5759231637788	68.397893344885	25.1868549803857	4.28194922892799	73.4385664791823	47.6177518979075	48.711578742267	37.1926953546324	58.2260334618991	18.871544541563	2.43958370943582	9.022664934315	25.5687214178221	22.6095574367545	4.29673233505919	62.7844922304191	18.0423531352455	36.0610978028488	12.0309918349669	87.685326591306	8.84553919458417	51.5171809798568	55.3751667547635	7.34975268082229	14.5970129645803	64.5413577223735	2.56476019492177	51.9712702817882	15.5959038918019	0	27.5840624302562	46.1431090073271	54.4719669100958	53.3729263405096	35.0803339647793	15.1444477425686	0	58.9829651579199	61.5297235895494	48.1729320674071	7.83794269680094
Abhd17c	118.852815644426	78.3988710562568	71.9819150302129	79.8506179209356	117.994903527821	45.4804358325194	46.9148287348113	167.900480805922	41.819423728341	45.5985955632567	81.8572786862536	74.9341115062399	17.2796627009841	83.8979438201228	42.6226313994837	68.1866081501593	58.2260334618991	103.793494978597	121.979185471791	48.12087964968	42.0057566149935	79.1334510286406	34.3738586804735	125.568984460838	103.099160772831	87.5769518069186	48.1239673398675	65.7639949434795	41.2791829080595	100.322931381826	88.0968562007601	132.295548254801	99.7462552579657	140.472366807519	76.9428058476532	62.3655243381459	15.5959038918019	127.14304589864	95.2903974863396	71.1372930529627	76.2607536741342	70.3552210852172	70.1606679295587	66.6355700673019	90.7538811464484	75.8352409173255	66.262779250284	131.380723820201	66.622512922808
Abhd2	8.48948683174474	0	0	6.14235522468735	0	0	20.8510349932495	15.2636800732657	0	0	9.44507061764465	4.28194922892799	0	4.53502399027691	0	10.3313042651757	4.01558851461373	3.14525742359383	0	9.022664934315	9.13168622065076	0	0	6.27844922304191	12.8873950966039	15.4547562012209	0	0	97.3009311404259	0	7.5511591029223	0	0	0	0	0	0	0	15.0458522346852	0	25.4202512247114	41.2427158085756	12.5286907017069	0	31.1966466440916	0	9.46611132146914	0	0
Abhd4	144.321276139661	195.997177640642	40.8546004225533	132.060637330778	99.8418414466175	30.3202905550129	88.6168987213103	122.109440586125	92.0027322023503	56.9982444540708	88.1539924313501	96.3438576508798	509.75004967903	95.2355037958151	97.4231574845341	171.499650801916	64.2494162338197	75.486178166252	119.539601762355	99.249314277465	142.454305042152	58.4080233782824	30.0771263454143	91.0375137341077	136.606388024001	30.9095124024419	12.0309918349669	171.717097907974	321.387924069892	105.745792537601	186.26192453875	0	21.8955194468705	79.7275595394025	66.6837650679661	41.5770162254306	77.9795194590093	59.8320215993598	22.5687783520278	411.442721982	50.8405024494228	368.758400170793	50.1147628068276	90.8666864554117	79.4096460031423	109.539792436137	108.860280196895	201.450443190975	43.1086848324052
Abhd5	2.12237170793618	16.7997580834836	36.9636860965958	18.4270656740621	11.345663800752	0	0	3.05273601465313	58.5471932196774	49.3984785268614	44.076996215675	27.832669988032	43.1991567524602	22.6751199513845	48.711578742267	0	0	0	73.1875112830747	42.10576969347	0	35.7984659415279	8.59346467011837	6.27844922304191	10.3099160772831	10.3031708008139	40.1033061165562	0	0	16.2685834673232	45.3069546175338	14.6995053616446	0	15.186201817029	61.5542446781226	36.3798891972518	43.6685308970452	0	22.5687783520278	19.2262954197196	3.63146446067306	7.2781263191604	5.01147628068276	9.08666864554117	8.50817635747954	8.42613787970284	0	13.1380723820201	3.91897134840047
Abhd6	33.957947326979	22.3996774446448	42.800057585532	61.4235522468735	34.036991402256	64.9720511893134	0	12.2109440586125	47.3953468921198	26.599180745233	47.2253530882233	17.127796915712	17.2796627009841	2.26751199513845	91.3342101417507	30.993912795527	8.03117702922746	3.14525742359383	2.43958370943582	24.06043982484	43.8320938591236	7.53651914558482	12.8901970051776	47.0883691728143	30.9297482318494	15.4547562012209	12.0309918349669	32.8819974717398	14.742565324307	24.4028752009848	32.7216894459966	22.0492580424669	48.6567098819345	15.186201817029	38.4714029238266	10.3942540563576	53.0260732321263	69.8040251992531	5.0152840782284	5.76788862591589	7.26292892134611	21.8343789574812	25.0573814034138	12.1155581940549	0	0	14.1991669822037	0	11.7569140452014
Abhd8	4.24474341587237	11.1998387223224	9.72728581489364	0	34.036991402256	8.66294015857512	0	3.05273601465313	22.3036926551152	11.3996488908142	12.5934274901929	14.986822301248	12.9597470257381	0	6.08894734278338	6.19878255910539	16.0623540584549	22.0168019651568	14.6375022566149	18.04532986863	16.4370351971714	20.7254276503583	0	6.27844922304191	7.73243705796235	15.4547562012209	4.01033061165563	10.9606658239132	58.9702612972278	10.8457223115488	32.7216894459966	0	14.5970129645803	0	0	36.3798891972518	3.11918077836037	9.9720035998933	12.538210195571	15.3810363357757	39.9461090674036	55.7989684468964	7.51721442102415	3.02888954851372	5.67211757165302	28.0871262656761	0	56.9316469887538	3.91897134840047
Abi1	29.7132039111066	100.798548500902	13.6182001408511	42.9964865728115	113.45663800752	25.9888204757254	135.531727456122	27.4746241318782	92.0027322023503	132.995903726165	129.082631774477	49.2424161326719	336.953422669189	117.9106237472	60.8894734278338	103.313042651757	30.116913859603	254.765851311101	70.7479275736388	105.264424233675	42.0057566149935	109.27952761098	68.747717360947	94.1767383456286	33.5072272511702	41.2126832032558	120.309918349669	87.685326591306	112.043496464733	32.5371669346464	60.4092728233784	146.995053616446	14.5970129645803	45.5586054510871	105.155167991793	51.9712702817882	93.5754233508111	4.98600179994665	85.2598293298828	94.2088475566262	61.7348958314419	169.822947447076	62.6434535085345	72.6933491643294	59.5572345023568	19.6609883859733	94.6611132146914	166.415583505588	62.7035415744076
Abi2	154.933134679341	72.7989516950956	97.2728581489364	70.6370850839046	38.5752569225568	77.9664614271761	88.6168987213103	39.6855681904907	111.518463275576	7.59976592720944	53.5220668333197	55.6653399760639	21.5995783762301	9.07004798055382	66.9784207706172	49.5902604728431	14.0545598011481	31.4525742359383	109.781266924612	72.18131947452	29.2213959060824	97.9747488926027	51.5607880207102	87.8982891225867	41.2396643091325	77.2737810061046	36.0929755049006	14.614221098551	14.742565324307	43.3828892461952	35.2387424803041	132.295548254801	29.1940259291607	56.9482568138589	17.9533213644524	83.1540324508612	0	4.98600179994665	15.0458522346852	49.9883680912711	43.5775735280767	0	72.6664060699001	48.4622327762196	136.130821719673	56.1742525313523	37.8644452858766	83.207791752794	27.4327994388033
Abl1	14.8566019555533	0	35.0182289336171	0	0	38.983230713588	10.4255174966247	9.1582080439594	83.638847456682	56.9982444540708	18.8901412352893	17.127796915712	8.63983135049204	52.1527758881845	30.4447367139169	0	30.116913859603	18.871544541563	29.2750045132299	9.022664934315	34.7004076384729	16.9571680775659	0	56.5060430073772	18.0423531352455	20.6063416016279	24.0619836699337	18.2677763731887	44.2276959729209	10.8457223115488	5.03410606861487	7.34975268082229	12.1641774704836	15.186201817029	10.2590407796871	46.7741432536094	43.6685308970452	19.9440071997866	82.7521872907686	49.9883680912711	21.7887867640383	43.6687579149624	22.5516432630724	0	53.8851169307037	14.0435631328381	18.9322226429383	26.2761447640402	19.5948567420024
Abl2	27.5908322031704	5.5999193611612	9.72728581489364	15.3558880617184	24.9604603616544	2.16573503964378	46.9148287348113	15.2636800732657	11.1518463275576	30.3990637088378	9.44507061764465	6.42292384339199	0	34.0126799270768	0	26.8613910894567	4.01558851461373	44.0336039303137	29.2750045132299	27.067994802945	34.7004076384729	7.53651914558482	4.29673233505919	0	23.197311173887	0	28.0723142815894	25.5748869224642	0	32.5371669346464	20.1364242744595	29.3990107232892	51.0895453760312	30.3724036340581	0	15.5913810845365	3.11918077836037	39.8880143995732	15.0458522346852	13.4584067938037	43.5775735280767	26.6864631702548	10.0229525613655	0	25.5245290724386	8.42613787970284	9.46611132146914	43.7935746067337	7.83794269680094
Abr	46.6921775745961	11.1998387223224	75.8728293561704	21.4982432864057	27.2295931218048	43.3147007928756	20.8510349932495	24.4218881172251	8.36388474566821	45.5985955632567	107.044133666639	0	17.2796627009841	0	73.0673681134006	14.4638259712459	42.1636794034442	47.1788613539075	14.6375022566149	75.188874452625	87.6641877182473	7.53651914558482	0	37.6706953382514	36.084706270491	30.9095124024419	36.0929755049006	76.7246607673927	11.7940522594456	24.4028752009848	30.2046364116892	22.0492580424669	19.4626839527738	75.9310090851452	20.5180815593742	98.7454135353976	34.3109885619641	12.4650044998666	60.1834089387408	32.6847022135234	36.3146446067306	46.0948000213492	50.1147628068276	30.2888954851372	36.8687642157447	42.1306893985142	47.3305566073457	30.6555022247136	47.0276561808057
Abracl	93.3843551491921	55.999193611612	29.1818574446809	24.5694208987494	31.7678586421056	41.1489657532318	0	18.3164160879188	5.5759231637788	87.3973081629086	50.3737099607715	47.1014415182079	56.1589037781983	0	54.8005260850504	18.5963476773162	0	40.8883465067198	12.1979185471791	39.098214715365	56.6164545680347	39.5667255143203	25.7803940103551	43.9491445612934	18.0423531352455	30.9095124024419	24.0619836699337	7.3071105492755	0	16.2685834673232	65.4433788919932	80.8472794890452	12.1641774704836	41.7620549968299	56.424724288279	0	18.7150846701622	52.3530188994398	45.1375567040556	15.3810363357757	18.1573223033653	16.9822947447076	47.6090246664862	39.3755641306784	2.83605878582651	0	14.1991669822037	4.37935746067337	23.5138280904028
Abt1	63.6711512380855	67.1990323339344	70.0364578672342	95.206505982654	45.382655203008	49.8119059118069	46.9148287348113	76.3184003663283	122.670309603134	26.599180745233	56.6704237058679	47.1014415182079	56.1589037781983	38.5477039173537	48.711578742267	80.5841732683701	82.3195645495815	40.8883465067198	58.5500090264597	48.12087964968	47.484768347384	94.2064893198103	90.2313790362429	15.6961230576048	51.5495803864157	87.5769518069186	56.1446285631787	131.527989886959	29.4851306486139	86.7657784923904	78.0286440635304	66.1477741274006	85.1492422933854	41.7620549968299	51.2952038984355	36.3798891972518	49.9068924537659	34.9020125996265	82.7521872907686	59.6015158011309	36.3146446067306	55.7989684468964	70.1606679295587	69.6644596158156	62.3932932881833	75.8352409173255	85.1950018932223	78.8284342921207	101.893255058412
Abtb1	19.1013453714257	100.798548500902	99.2183153119151	82.9217955332793	45.382655203008	23.8230854360816	31.2765524898742	70.212928337022	69.699039547235	15.1995318544189	3.14835687254822	47.1014415182079	30.2394097267221	72.5603838444305	18.2668420283501	37.1926953546324	84.3273588068883	34.5978316595322	24.3958370943582	36.09065973726	34.7004076384729	39.5667255143203	0	59.6452676188981	95.366723714869	46.3642686036628	80.2066122331125	36.5355527463775	109.094983399871	37.9600280904208	0	88.1970321698675	36.4925324114509	34.1689540883154	82.0723262374968	31.1827621690729	46.7877116754056	29.9160107996799	45.1375567040556	88.4409589307104	87.1551470561533	82.4854316171511	100.229525613655	15.1444477425686	39.7048230015712	56.1742525313523	33.131389625142	21.8967873033668	82.2983983164099
Acaa1a	12.7342302476171	39.1994355281284	38.9091432595746	21.4982432864057	18.1530620812032	51.9776409514507	26.0637937415618	45.791040219797	33.4555389826728	11.3996488908142	12.5934274901929	62.0882638194559	17.2796627009841	45.3502399027691	66.9784207706172	66.1203472971242	78.3039760349677	37.743089083126	9.75833483774329	9.022664934315	34.7004076384729	18.8412978639621	12.8901970051776	31.3922461152095	48.9721013670949	20.6063416016279	24.0619836699337	14.614221098551	58.9702612972278	43.3828892461952	22.6534773087669	7.34975268082229	24.3283549409672	7.59310090851452	35.9066427289048	5.19712702817882	21.8342654485226	24.9300089997332	20.0611363129136	48.0657385492991	18.1573223033653	29.1125052766416	55.1262390875104	21.2022268395961	36.8687642157447	36.513264145379	9.46611132146914	26.2761447640402	54.8655988776066
Acaa2	14.8566019555533	55.999193611612	64.200086378298	3.07117761234368	58.9974517639103	73.6349913478885	15.6382762449371	42.7383042051439	16.7277694913364	98.7969570537227	28.335211852934	107.0487307232	60.4788194534443	11.3375599756923	30.4447367139169	47.523999619808	58.2260334618991	40.8883465067198	39.0333393509732	24.06043982484	85.8378504741172	64.060412737471	17.1869293402367	31.3922461152095	61.8594964636988	92.7285372073255	52.1342979515231	54.8033291195662	73.7128266215348	105.745792537601	17.619371240152	7.34975268082229	31.6268614232574	49.3551559053444	58.9894844832008	72.7597783945035	31.1918077836037	52.3530188994398	95.2903974863396	19.2262954197196	10.8943933820192	116.450021106566	57.6319772278518	51.4911223247333	51.0490581448772	78.6439535438932	70.9958349110186	96.3458641348141	141.082968542417
Acaca	40.3250624507875	0	23.3454859557447	0	74.8813810849631	6.49720511893134	31.2765524898742	15.2636800732657	0	60.7981274176755	88.1539924313501	32.1146192169599	21.5995783762301	68.0253598541536	0	59.9215647380188	16.0623540584549	3.14525742359383	4.87916741887164	9.022664934315	10.9580234647809	16.9571680775659	8.59346467011837	15.6961230576048	2.57747901932078	41.2126832032558	0	36.5355527463775	2.94851306486139	2.7114305778872	35.2387424803041	14.6995053616446	19.4626839527738	11.3896513627718	0	10.3942540563576	18.7150846701622	37.3950134995999	42.6299146649414	48.0657385492991	32.6831801460575	0	10.0229525613655	12.1155581940549	19.8524115007856	0	0	39.4142171460603	15.6758853936019
Acacb	33.957947326979	22.3996774446448	40.8546004225533	21.4982432864057	13.6147965609024	58.4748460703821	5.21275874831237	0	19.5157310732258	22.7992977816283	3.14835687254822	21.40974614464	17.2796627009841	9.07004798055382	0	10.3313042651757	28.1091196022961	3.14525742359383	9.75833483774329	18.04532986863	0	32.0302063687355	21.4836616752959	65.92371684194	38.6621852898117	5.15158540040697	12.0309918349669	3.65355527463775	0	0	20.1364242744595	7.34975268082229	0	26.5758531798008	23.082841754296	10.3942540563576	12.4767231134415	9.9720035998933	20.0611363129136	0	7.26292892134611	0	22.5516432630724	27.2600059366235	25.5245290724386	16.8522757594057	47.3305566073457	13.1380723820201	27.4327994388033
Acad11	48.8145492825322	22.3996774446448	44.7455147485108	21.4982432864057	56.72831900376	0	26.0637937415618	70.212928337022	69.699039547235	41.7987125996519	56.6704237058679	21.40974614464	51.8389881029522	56.6877998784614	12.1778946855668	39.2589562076675	28.1091196022961	40.8883465067198	7.31875112830746	0	80.3588387417267	18.8412978639621	4.29673233505919	34.5314707267305	5.15495803864157	30.9095124024419	0	40.1891080210153	120.889035659317	40.671458668308	0	22.0492580424669	34.0596969173541	30.3724036340581	41.0361631187484	57.168397309967	46.7877116754056	47.3670170994932	70.2139770951976	78.8278112208505	14.5258578426922	87.3375158299248	20.0459051227311	0	53.8851169307037	67.4091030376227	14.1991669822037	65.6903619101005	39.1897134840047
Acad8	103.996213688873	55.999193611612	31.1273146076597	79.8506179209356	11.345663800752	49.8119059118069	26.0637937415618	67.1601923223689	75.2749627110138	72.1977763084897	15.7417843627411	94.2028830364158	90.7182291801664	86.1654558152613	30.4447367139169	43.3914779137377	36.1402966315236	37.743089083126	97.5833483774329	42.10576969347	40.1794193708634	37.6825957279241	51.5607880207102	12.5568984460838	36.084706270491	10.3031708008139	32.082644893245	25.5748869224642	165.116731632238	21.6914446230976	105.716227440912	0	17.0298484586771	22.7793027255436	46.1656835085919	51.9712702817882	18.7150846701622	64.8180233993064	50.152840782284	80.7504407628225	47.2090379887497	133.432315851274	35.0803339647793	27.2600059366235	76.5735872173158	92.6875166767312	23.6652783036728	70.0697193707739	43.1086848324052
Acad9	67.9158946539579	27.999596805806	75.8728293561704	119.775926881403	99.8418414466175	60.6405811100258	93.8296574696226	85.4766084102877	100.366616948018	72.1977763084897	125.934274901929	98.4848322653438	138.237301607873	138.318231703446	24.3557893711335	59.9215647380188	42.1636794034442	59.7598910482828	41.472923060409	60.1510995621	104.101222915419	73.481061669452	124.605237716716	94.1767383456286	118.564034888756	97.8801226077325	52.1342979515231	65.7639949434795	109.094983399871	97.6115008039392	55.3751667547635	22.0492580424669	34.0596969173541	75.9310090851452	120.543729161323	83.1540324508612	18.7150846701622	47.3670170994932	157.981448464195	109.589883892402	58.1034313707689	143.136484276821	20.0459051227311	72.6933491643294	70.9014696456628	168.522757594057	123.059447179099	96.3458641348141	70.5414842712085
Acadl	0	106.398467862063	17.5091144668086	24.5694208987494	13.6147965609024	36.8174956739443	5.21275874831237	18.3164160879188	0	3.79988296360472	40.9286393431268	29.9736446024959	21.5995783762301	77.0954078347074	0	10.3313042651757	6.0233827719206	0	9.75833483774329	27.067994802945	89.4905249623774	18.8412978639621	0	15.6961230576048	28.3522692125286	25.7579270020349	8.02066122331125	14.614221098551	0	0	78.0286440635304	66.1477741274006	19.4626839527738	30.3724036340581	5.12952038984355	57.168397309967	21.8342654485226	39.8880143995732	7.5229261173426	3.84525908394393	25.4202512247114	26.6864631702548	0	0	22.6884702866121	0	0	35.034859685387	62.7035415744076
Acadm	231.338516165044	240.796532529932	196.491173460852	162.772413454215	215.567612214288	320.528785867279	177.233797442621	183.164160879188	175.641579659032	136.79578668977	239.275122313664	192.68771530176	220.315699437547	156.458327664553	298.358419796386	231.421215539935	208.810602759914	239.039564193131	141.495855147278	156.39285886146	153.412328506933	243.052742445111	141.792167056953	141.265107518443	136.606388024001	108.183293408546	172.444216301192	138.835100436234	138.580114048485	154.55154293957	208.915401847517	161.69455897809	126.50744569303	170.844770441577	182.097973839446	301.433367634372	140.363135026217	144.594052198453	178.042584777108	144.197215647897	185.204687494326	220.769831681199	145.3328121398	236.25338478407	187.17987986455	292.106113163032	250.851950018932	162.036226044915	282.165937084834
Acads	12.7342302476171	16.7997580834836	27.2364002817022	39.9253089604678	49.9209207233088	56.3091110307383	20.8510349932495	6.10547202930627	19.5157310732258	34.1989466724425	53.5220668333197	36.3965684458879	25.9194940514761	34.0126799270768	42.6226313994837	28.9276519424918	72.2805932630472	0	19.5166696754866	24.06043982484	60.269129056295	35.7984659415279	4.29673233505919	31.3922461152095	28.3522692125286	61.8190248048837	32.082644893245	32.8819974717398	47.1762090377822	43.3828892461952	30.2046364116892	29.3990107232892	48.6567098819345	22.7793027255436	69.2485252628879	31.1827621690729	28.0726270052433	9.9720035998933	40.1222726258272	28.8394431295795	65.366360292115	50.9468842341228	72.6664060699001	21.2022268395961	36.8687642157447	53.3655399047846	52.0636122680803	39.4142171460603	58.7845702260071
Acadsb	27.5908322031704	50.3992742504508	11.6727429778724	0	0	32.4860255946567	10.4255174966247	0	22.3036926551152	34.1989466724425	59.8187805784161	8.56389845785598	4.31991567524602	29.4776559367999	6.08894734278338	0	26.1013253449892	15.7262871179692	26.835420803794	15.037774890525	56.6164545680347	16.9571680775659	64.4509850258878	0	38.6621852898117	56.6674394044767	48.1239673398675	76.7246607673927	0	32.5371669346464	22.6534773087669	7.34975268082229	31.6268614232574	68.3379081766307	30.7771223390613	10.3942540563576	28.0726270052433	52.3530188994398	20.0611363129136	48.0657385492991	87.1551470561533	0	12.5286907017069	30.2888954851372	17.0163527149591	0	0	4.37935746067337	3.91897134840047
Acadvl	29.7132039111066	106.398467862063	38.9091432595746	70.6370850839046	11.345663800752	23.8230854360816	15.6382762449371	0	8.36388474566821	83.5974251993039	37.7802824705786	44.9604669037439	17.2796627009841	22.6751199513845	42.6226313994837	20.6626085303513	2.00779425730687	6.29051484718767	29.2750045132299	18.04532986863	54.7901173239046	24.4936872231507	0	6.27844922304191	15.4648741159247	0	44.1136367282119	76.7246607673927	97.3009311404259	40.671458668308	45.3069546175338	7.34975268082229	12.1641774704836	22.7793027255436	23.082841754296	5.19712702817882	77.9795194590093	74.7900269991997	47.6451987431698	44.2204794653552	39.9461090674036	55.7989684468964	20.0459051227311	18.1733372910823	11.344235143306	39.3219767719466	52.0636122680803	13.1380723820201	54.8655988776066
Acap2	70.0382663618941	11.1998387223224	54.4728005634044	18.4270656740621	36.3061241624064	73.6349913478885	36.4893112381866	45.791040219797	0	3.79988296360472	50.3737099607715	12.845847686784	43.1991567524602	79.3629198298459	6.08894734278338	66.1203472971242	24.0935310876824	53.4693762010952	121.979185471791	57.143544583995	27.3950586619523	26.3778170095469	30.0771263454143	53.3668183958562	20.6198321545663	41.2126832032558	48.1239673398675	87.685326591306	103.197957270149	59.6514727135184	93.130962269375	14.6995053616446	34.0596969173541	49.3551559053444	25.6476019492177	20.7885081127153	53.0260732321263	99.720035998933	80.2445452516544	94.2088475566262	68.997824752788	94.6156421490851	52.620500947169	36.3466745821647	34.0327054299182	64.6003904110551	61.5297235895494	39.4142171460603	82.2983983164099
Acap3	6.36711512380855	5.5999193611612	7.78182865191491	0	0	10.8286751982189	0	0	8.36388474566821	7.59976592720944	3.14835687254822	8.56389845785598	0	24.942631946523	18.2668420283501	4.13252170607026	0	0	17.0770859660508	15.037774890525	0	13.1889085047734	12.8901970051776	15.6961230576048	0	0	32.082644893245	0	23.5881045188911	10.8457223115488	17.619371240152	0	24.3283549409672	22.7793027255436	12.8238009746089	20.7885081127153	9.35754233508111	0	15.0458522346852	0	0	24.260421063868	25.0573814034138	15.1444477425686	0	5.61742525313523	0	4.37935746067337	7.83794269680094
Acat1	57.304036114277	0	62.2546292153193	0	38.5752569225568	41.1489657532318	20.8510349932495	30.5273601465313	2.7879615818894	60.7981274176755	75.5605649411572	25.691695373568	73.4385664791823	77.0954078347074	12.1778946855668	20.6626085303513	76.2961817776609	6.29051484718767	21.9562533849224	0	0	0	8.59346467011837	21.9745722806467	5.15495803864157	10.3031708008139	0	29.228442197102	0	0	27.6875833773818	14.6995053616446	2.43283549409672	0	33.3418825339831	67.5626513663247	62.3836155672074	0	20.0611363129136	21.1489249616916	43.5775735280767	72.7812631916039	47.6090246664862	18.1733372910823	34.0327054299182	14.0435631328381	18.9322226429383	70.0697193707739	23.5138280904028
Acat2	97.6290985650645	50.3992742504508	64.200086378298	52.2100194098425	58.9974517639103	58.4748460703821	57.3403462314361	143.478592688697	131.034194348802	91.1971911265133	107.044133666639	66.3702130483839	103.677976205904	47.6177518979075	30.4447367139169	107.445564357827	98.3819186080364	28.3073168123445	90.2645972491254	78.19642943073	73.0534897652061	64.060412737471	60.1542526908286	59.6452676188981	46.3946223477741	41.2126832032558	64.16528978649	127.874434612321	97.3009311404259	54.228611557744	98.1650683379899	80.8472794890452	116.776103716643	37.9655045425726	48.7304437035137	83.1540324508612	56.1452540104867	54.8460197994131	22.5687783520278	34.6073317554954	61.7348958314419	84.911473723538	102.735263753997	24.2311163881098	48.2129993590507	78.6439535438932	23.6652783036728	35.034859685387	31.3517707872038
Acbd3	0	0	23.3454859557447	132.060637330778	15.8839293210528	2.16573503964378	5.21275874831237	24.4218881172251	22.3036926551152	49.3984785268614	28.335211852934	29.9736446024959	4.31991567524602	22.6751199513845	48.711578742267	0	14.0545598011481	6.29051484718767	21.9562533849224	57.143544583995	14.6106979530412	7.53651914558482	17.1869293402367	0	2.57747901932078	20.6063416016279	12.0309918349669	36.5355527463775	5.89702612972278	10.8457223115488	17.619371240152	88.1970321698675	51.0895453760312	3.79655045425726	17.9533213644524	46.7741432536094	0	12.4650044998666	0	0	18.1573223033653	58.2250105532832	52.620500947169	63.6066805187882	42.5408817873977	50.556827278217	37.8644452858766	26.2761447640402	0
Acbd4	27.5908322031704	0	23.3454859557447	9.21353283703103	18.1530620812032	10.8286751982189	15.6382762449371	0	11.1518463275576	11.3996488908142	6.29671374509643	34.2555938314239	8.63983135049204	11.3375599756923	6.08894734278338	6.19878255910539	0	6.29051484718767	12.1979185471791	15.037774890525	32.8740703943427	7.53651914558482	8.59346467011837	0	2.57747901932078	10.3031708008139	16.0413224466225	3.65355527463775	47.1762090377822	24.4028752009848	12.5852651715372	7.34975268082229	24.3283549409672	26.5758531798008	28.2123621441395	10.3942540563576	0	17.4510062998133	15.0458522346852	0	36.3146446067306	21.8343789574812	22.5516432630724	0	8.50817635747954	8.42613787970284	18.9322226429383	8.75871492134674	3.91897134840047
Acbd5	16.9789736634895	67.1990323339344	33.0727717706384	3.07117761234368	43.1135224428576	19.491615356794	0	9.1582080439594	25.0916542370046	22.7992977816283	40.9286393431268	10.70487307232	56.1589037781983	13.6050719708307	0	0	14.0545598011481	0	9.75833483774329	39.098214715365	43.8320938591236	20.7254276503583	42.9673233505919	21.9745722806467	10.3099160772831	15.4547562012209	72.1859510098013	14.614221098551	67.815800491812	0	12.5852651715372	22.0492580424669	17.0298484586771	102.506862264946	12.8238009746089	36.3798891972518	46.7877116754056	32.4090116996532	30.0917044693704	15.3810363357757	50.8405024494228	0	92.7123111926311	45.4333432277059	22.6884702866121	67.4091030376227	28.3983339644074	39.4142171460603	15.6758853936019
Acbd6	44.5698058666599	27.999596805806	62.2546292153193	52.2100194098425	70.3431155646623	6.49720511893134	46.9148287348113	21.3691521025719	44.6073853102304	45.5985955632567	78.7089218137054	79.2160607351679	43.1991567524602	24.942631946523	42.6226313994837	24.7951302364216	60.233827719206	81.7766930134397	70.7479275736388	54.13598960589	82.1851759858568	52.7556340190938	73.0444496960062	43.9491445612934	43.8171433284533	41.2126832032558	12.0309918349669	43.842663295653	38.3306698431981	29.8257363567592	37.7557955146115	66.1477741274006	55.9552163642247	26.5758531798008	43.6009233136702	62.3655243381459	56.1452540104867	47.3670170994932	57.6757668996266	36.5299612974673	43.5775735280767	12.130210531934	50.1147628068276	90.8666864554117	42.5408817873977	44.9394020250818	18.9322226429383	17.5174298426935	35.2707421356042
Acd	44.5698058666599	78.3988710562568	75.8728293561704	33.7829537357804	24.9604603616544	60.6405811100258	46.9148287348113	91.582080439594	89.2147706204609	18.9994148180236	85.0056355588019	68.5111876628479	43.1991567524602	111.108087761784	54.8005260850504	35.1264345015972	42.1636794034442	84.9219504370335	19.5166696754866	51.128434627785	62.0954663004252	45.2191148735089	51.5607880207102	84.7590645110658	46.3946223477741	41.2126832032558	56.1446285631787	58.456884394204	109.094983399871	70.4971950250672	17.619371240152	36.7487634041115	43.791038893741	41.7620549968299	51.2952038984355	77.9569054226823	68.6219771239282	59.8320215993598	65.1986930169692	76.9051816788786	32.6831801460575	133.432315851274	57.6319772278518	66.6355700673019	73.7375284314893	67.4091030376227	14.1991669822037	39.4142171460603	19.5948567420024
Acer2	14.8566019555533	61.5991129727732	46.6909719114895	18.4270656740621	38.5752569225568	10.8286751982189	31.2765524898742	18.3164160879188	44.6073853102304	45.5985955632567	22.0384981078375	0	12.9597470257381	43.0827279076306	12.1778946855668	30.993912795527	20.0779425730687	47.1788613539075	39.0333393509732	90.22664934315	10.9580234647809	24.4936872231507	47.2640556856511	50.2275937843353	7.73243705796235	10.3031708008139	16.0413224466225	14.614221098551	5.89702612972278	43.3828892461952	22.6534773087669	29.3990107232892	21.8955194468705	18.9827522712863	5.12952038984355	10.3942540563576	15.5959038918019	19.9440071997866	52.6604828213982	36.5299612974673	39.9461090674036	33.9645894894152	27.5631195437552	15.1444477425686	8.50817635747954	25.2784136391085	14.1991669822037	4.37935746067337	31.3517707872038
Acer3	0	0	7.78182865191491	42.9964865728115	72.6122483248127	60.6405811100258	52.1275874831237	6.10547202930627	11.1518463275576	53.1983614904661	12.5934274901929	64.2292384339199	34.5593254019682	0	6.08894734278338	64.0540864440891	16.0623540584549	15.7262871179692	0	18.04532986863	25.5687214178221	58.4080233782824	12.8901970051776	37.6706953382514	0	61.8190248048837	28.0723142815894	21.9213316478265	64.8672874269506	0	88.0968562007601	22.0492580424669	80.2835713051919	83.5241099936598	7.69428058476533	36.3798891972518	43.6685308970452	62.3250224993331	0	59.6015158011309	0	0	12.5286907017069	18.1733372910823	70.9014696456628	36.513264145379	66.262779250284	35.034859685387	11.7569140452014
Acin1	59.4264078222132	39.1994355281284	54.4728005634044	58.3523746345299	90.7653104060159	62.8063161496696	46.9148287348113	36.6328321758376	69.699039547235	75.9976592720944	78.7089218137054	42.8194922892799	73.4385664791823	86.1654558152613	18.2668420283501	72.3191298562296	80.3117702922746	37.743089083126	70.7479275736388	33.083104759155	62.0954663004252	37.6825957279241	81.6379143661246	59.6452676188981	25.7747901932078	51.5158540040698	60.1549591748344	168.063542633336	47.1762090377822	37.9600280904208	83.0627501321453	22.0492580424669	60.8208873524181	83.5241099936598	76.9428058476532	31.1827621690729	37.4301693403245	49.8600179994665	42.6299146649414	82.6730703047945	47.2090379887497	41.2427158085756	27.5631195437552	45.4333432277059	76.5735872173158	28.0871262656761	85.1950018932223	48.1729320674071	43.1086848324052
Ackr3	0	0	0	0	18.1530620812032	36.8174956739443	10.4255174966247	24.4218881172251	0	37.9988296360472	0	14.986822301248	21.5995783762301	47.6177518979075	48.711578742267	0	0	0	0	6.01510995621	0	0	0	3.13922461152095	5.15495803864157	72.1221956056977	0	18.2677763731887	0	16.2685834673232	25.1705303430743	0	0	30.3724036340581	12.8238009746089	0	12.4767231134415	0	22.5687783520278	0	3.63146446067306	2.4260421063868	0	12.1155581940549	0	0	23.6652783036728	8.75871492134674	0
Acly	585.774591390387	431.193790809412	517.491605352342	565.096680671237	460.633950310531	428.815537849468	276.276213660556	430.435778066092	593.835816942443	406.587477105705	661.154943235126	366.106659073343	509.75004967903	428.559767081168	328.803156510303	638.474603587855	678.63445896972	657.358801531111	475.718823339985	472.186131562485	485.80570693862	589.732623142013	451.156895181215	392.403076440119	549.003031115327	576.977564845581	445.146697893774	621.104396688418	409.843316015733	504.326087487019	644.365576782703	507.132934976738	406.283527514153	341.689540883154	682.226211849192	400.178781169769	464.757935975695	378.936136795945	584.280595113609	305.698097173542	395.829626213363	395.444863341048	491.124675506911	457.362321825572	422.57275908815	384.793629839763	539.568345323741	437.935746067337	321.355650568839
Aco1	99.7514702730007	151.197822751352	140.072915734468	18.4270656740621	0	49.8119059118069	125.106209959497	91.582080439594	52.9712700558986	83.5974251993039	53.5220668333197	119.894578409984	82.0783978296744	54.4202878833229	6.08894734278338	134.306955447283	68.2650047484334	31.4525742359383	65.8687601547672	93.234204321255	84.011513229987	69.7128020966596	111.715040711539	116.151310626275	157.226220178568	20.6063416016279	100.258265291391	54.8033291195662	0	81.342917336616	98.1650683379899	102.896537531512	85.1492422933854	49.3551559053444	66.6837650679661	62.3655243381459	77.9795194590093	92.241033299013	50.152840782284	86.5183293887384	79.8922181348072	87.3375158299248	17.5401669823897	136.300029683118	65.2293520740098	50.556827278217	94.6611132146914	91.9665066741408	86.2173696648104
Aco2	301.376782526938	128.798145306708	350.182289336171	288.690695560306	322.216851941357	435.3127429684	338.829318640304	283.904449362741	295.523927680277	292.590988197563	232.978408568568	331.851065241919	289.434350241483	428.559767081168	292.269472453602	349.198084162937	445.730325122124	339.687801748134	265.914624328505	252.63461816082	434.668264102976	433.349850871127	189.056222742604	414.377648720766	417.551601129967	391.52049043093	433.115706058807	314.205753618846	300.748332615862	273.854488366607	291.978151979662	257.24134382878	355.193982138122	250.572329980979	353.936906899205	259.856351408941	246.415281490469	391.401141295812	270.825340224334	288.394431295795	519.299417876247	329.941726468605	353.309077788135	514.911223247333	419.736700302324	339.854227814681	293.449450965543	302.175664786463	501.62833259526
Acot1	0	33.5995161669672	23.3454859557447	24.5694208987494	13.6147965609024	23.8230854360816	0	3.05273601465313	19.5157310732258	0	0	12.845847686784	0	0	0	12.3975651182108	6.0233827719206	9.4357722707815	0	9.022664934315	0	39.5667255143203	0	0	2.57747901932078	0	0	0	0	0	0	0	26.761190435064	0	15.3885611695307	31.1827621690729	12.4767231134415	47.3670170994932	0	0	0	0	30.0688576840966	3.02888954851372	0	11.2348505062705	18.9322226429383	4.37935746067337	15.6758853936019
Acot13	25.4684604952342	44.7993548892896	68.0910007042555	61.4235522468735	34.036991402256	82.2979315064636	57.3403462314361	21.3691521025719	92.0027322023503	53.1983614904661	25.1868549803857	29.9736446024959	56.1589037781983	38.5477039173537	79.1563154561839	57.8553038849837	26.1013253449892	34.5978316595322	34.1541719321015	24.06043982484	63.9218035445553	62.1762829510748	25.7803940103551	81.6198398995448	43.8171433284533	15.4547562012209	44.1136367282119	36.5355527463775	103.197957270149	70.4971950250672	42.7899015832264	7.34975268082229	36.4925324114509	45.5586054510871	79.507566042575	103.942540563576	37.4301693403245	19.9440071997866	65.1986930169692	71.1372930529627	76.2607536741342	55.7989684468964	7.51721442102415	18.1733372910823	70.9014696456628	58.9829651579199	75.7288905717531	78.8284342921207	39.1897134840047
Acot2	6.36711512380855	33.5995161669672	9.72728581489364	30.7117761234368	6.80739828045119	0	5.21275874831237	0	5.5759231637788	30.3990637088378	3.14835687254822	17.127796915712	12.9597470257381	6.80253598541536	6.08894734278338	6.19878255910539	16.0623540584549	0	4.87916741887164	18.04532986863	0	7.53651914558482	0	0	12.8873950966039	5.15158540040697	0	7.3071105492755	2.94851306486139	5.4228611557744	2.51705303430743	0	9.7313419763869	0	28.2123621441395	0	0	4.98600179994665	12.538210195571	1.92262954197196	7.26292892134611	9.70416842554719	17.5401669823897	0	0	25.2784136391085	0	26.2761447640402	23.5138280904028
Acot7	163.422621511086	134.398064667869	182.87297332	221.124788088745	204.221948413536	264.219674836541	114.680692462872	164.847744791269	186.79342598659	212.793445961864	170.011271117604	261.198902964608	116.637723231643	92.9679918006766	121.778946855668	169.433389948881	176.685894643004	207.586989957193	126.858352890663	303.763052788605	321.435354966907	346.679880696902	240.617010763314	219.745722806467	149.493783120605	180.305489014244	136.351240796291	109.606658239132	97.3009311404259	246.740182587735	183.744871504443	88.1970321698675	160.567142610384	182.234421804349	200.051295203898	140.322429760828	274.487908495713	147.087053098426	115.351533799253	165.346140609589	181.573223033653	89.7635579363115	197.953313086969	236.25338478407	201.360173793682	165.714044967489	94.6611132146914	144.518796202221	160.677825284419
Acot8	29.7132039111066	50.3992742504508	17.5091144668086	49.1388417974988	43.1135224428576	25.9888204757254	78.1913812246855	24.4218881172251	19.5157310732258	22.7992977816283	18.8901412352893	68.5111876628479	47.5190724277062	24.942631946523	30.4447367139169	33.0601736485621	48.1870621753648	6.29051484718767	41.472923060409	6.01510995621	20.0897096854317	65.9445425238672	55.8575203557694	34.5314707267305	90.2117656762274	10.3031708008139	28.0723142815894	32.8819974717398	8.84553919458417	43.3828892461952	55.3751667547635	29.3990107232892	31.6268614232574	26.5758531798008	61.5542446781226	20.7885081127153	15.5959038918019	32.4090116996532	12.538210195571	23.0715545036636	18.1573223033653	31.5385473830284	25.0573814034138	15.1444477425686	36.8687642157447	64.6003904110551	23.6652783036728	21.8967873033668	43.1086848324052
Acot9	169.789736634895	190.397258279481	243.182145372341	144.345347780153	224.644143254889	331.357461065498	203.297591184182	146.53132870335	203.521195477926	235.592743743493	103.895776794091	199.110639145152	155.516964308857	140.585743698584	231.379999025768	299.607823690094	158.615746327242	169.843900874067	239.079203524711	168.42307877388	270.297912131263	327.83858283294	150.385631727072	166.378904410611	247.437985854795	231.821343018314	204.526861194437	200.945540105076	141.528627113347	260.297335477171	128.369704749679	161.69455897809	323.567120714864	205.013724529892	192.357014619133	145.519556789007	171.55494280982	112.1850404988	300.917044693704	148.042474731841	170.678829651634	308.107347511123	155.355764701166	287.744507108804	269.425584653519	235.931860631679	208.254449072321	197.071085730302	219.462395510426
Acox1	4.24474341587237	5.5999193611612	42.800057585532	33.7829537357804	0	25.9888204757254	10.4255174966247	0	30.6675774007834	0	37.7802824705786	2.140974614464	0	31.7451679319384	36.5336840567003	4.13252170607026	0	0	26.835420803794	33.083104759155	38.3530821267332	26.3778170095469	4.29673233505919	0	0	41.2126832032558	20.0516530582781	36.5355527463775	32.4336437134753	43.3828892461952	15.1023182058446	14.6995053616446	38.9253679055476	26.5758531798008	2.56476019492177	5.19712702817882	21.8342654485226	79.7760287991464	62.691050977855	38.4525908394393	39.9461090674036	0	12.5286907017069	21.2022268395961	39.7048230015712	39.3219767719466	61.5297235895494	65.6903619101005	3.91897134840047
Acp1	295.00966740313	173.597500195997	190.654801971915	171.985946291246	260.950267417296	225.236444122953	286.70173115718	372.433793787682	284.372081352719	334.389700797215	201.494839843086	244.071106048896	254.875024839515	242.623783479815	97.4231574845341	196.294781038337	198.77163147338	257.911108734694	312.266714807785	318.80082767913	98.6222111830282	227.979704153941	274.990869443788	188.353476691257	175.268573313813	262.730855420756	264.681820369271	423.812411857979	206.395914540297	300.968794145479	246.671197362128	176.394064339735	299.238765773897	201.217174075635	287.253141831239	171.505191929901	212.104292928505	209.412075597759	198.103721090022	221.102397326776	232.413725483076	203.787536936491	220.504956350042	212.022268395961	399.884288801538	356.706503574087	94.6611132146914	201.450443190975	168.51576798122
Acp2	27.5908322031704	27.999596805806	25.2909431187235	0	43.1135224428576	19.491615356794	5.21275874831237	30.5273601465313	16.7277694913364	34.1989466724425	0	0	12.9597470257381	27.2101439416615	30.4447367139169	28.9276519424918	14.0545598011481	0	4.87916741887164	12.03021991242	14.6106979530412	3.76825957279241	12.8901970051776	34.5314707267305	30.9297482318494	5.15158540040697	20.0516530582781	0	0	0	10.0682121372297	7.34975268082229	17.0298484586771	0	0	36.3798891972518	6.23836155672074	32.4090116996532	12.538210195571	17.3036658777477	29.0517156853844	0	32.574595824438	0	0	36.513264145379	33.131389625142	17.5174298426935	39.1897134840047
Acp6	171.912108342831	134.398064667869	346.291375010214	242.623031375151	251.873736376694	316.197315787992	88.6168987213103	204.53331298176	393.102583046406	170.994733362212	232.978408568568	216.238436060864	185.756374035579	247.158807470092	140.045788884018	328.535475632586	156.607952069935	204.441732533599	239.079203524711	171.430633751985	153.412328506933	163.91929141647	116.011773046598	197.77115052582	105.676639792152	56.6674394044767	140.361571407947	222.866871752903	88.4553919458417	227.760168542525	183.744871504443	242.541838467136	255.447726880156	205.013724529892	174.403693254681	119.533921648113	252.65364304719	204.426073797813	388.684516062701	146.119845189869	116.206862741538	264.438589596161	112.758216315362	278.657838463263	144.638998077152	129.20078082211	194.055282090117	240.864660337035	242.976223600829
Acrbp	10.6118585396809	5.5999193611612	11.6727429778724	12.2847104493747	22.691327601504	0	41.702069986499	30.5273601465313	2.7879615818894	37.9988296360472	22.0384981078375	87.7799591930239	0	6.80253598541536	0	0	44.171473660751	47.1788613539075	48.7916741887164	12.03021991242	12.7843607089111	13.1889085047734	0	40.8099199497724	5.15495803864157	15.4547562012209	8.02066122331125	3.65355527463775	2.94851306486139	0	67.9604319263007	7.34975268082229	9.7313419763869	30.3724036340581	43.6009233136702	15.5913810845365	18.7150846701622	119.66404319872	0	5.76788862591589	25.4202512247114	0	110.252478175021	9.08666864554117	0	0	18.9322226429383	43.7935746067337	54.8655988776066
Acsf3	33.957947326979	50.3992742504508	19.4545716297873	12.2847104493747	31.7678586421056	4.33147007928756	15.6382762449371	3.05273601465313	78.0629242929032	7.59976592720944	47.2253530882233	27.832669988032	21.5995783762301	31.7451679319384	6.08894734278338	28.9276519424918	20.0779425730687	6.29051484718767	7.31875112830746	27.067994802945	0	18.8412978639621	4.29673233505919	12.5568984460838	20.6198321545663	5.15158540040697	8.02066122331125	29.228442197102	35.3821567783367	16.2685834673232	22.6534773087669	0	34.0596969173541	3.79655045425726	30.7771223390613	51.9712702817882	6.23836155672074	52.3530188994398	12.538210195571	9.61314770985982	7.26292892134611	21.8343789574812	22.5516432630724	6.05777909702745	5.67211757165302	11.2348505062705	0	0	11.7569140452014
Acsl1	0	27.999596805806	54.4728005634044	0	18.1530620812032	4.33147007928756	10.4255174966247	12.2109440586125	0	22.7992977816283	72.412208068609	12.845847686784	0	72.5603838444305	6.08894734278338	6.19878255910539	78.3039760349677	12.5810296943753	29.2750045132299	9.022664934315	0	16.9571680775659	4.29673233505919	37.6706953382514	25.7747901932078	5.15158540040697	8.02066122331125	0	29.4851306486139	10.8457223115488	88.0968562007601	66.1477741274006	43.791038893741	98.7103118106888	58.9894844832008	46.7741432536094	0	19.9440071997866	32.5993465084846	15.3810363357757	83.5236825954803	36.390631595802	47.6090246664862	18.1733372910823	0	78.6439535438932	9.46611132146914	8.75871492134674	19.5948567420024
Acsl3	203.747683961874	218.396855085287	200.382087786809	141.274170167809	197.414550133085	116.949692140764	135.531727456122	106.84576051286	58.5471932196774	159.595084471398	132.230988647025	72.7931368917759	120.957638906889	122.445647737477	73.0673681134006	169.433389948881	78.3039760349677	103.793494978597	78.0666787019463	117.294644146095	124.19093260085	137.541474406923	21.4836616752959	97.3159629571496	95.366723714869	128.789635010174	136.351240796291	94.9924371405815	29.4851306486139	32.5371669346464	108.23328047522	110.246290212334	111.910432728449	144.268917261776	66.6837650679661	129.928175704471	102.932965685892	231.849083697519	57.6757668996266	119.203031602262	90.7866115168264	63.0770947660568	177.907407964238	169.617814716769	73.7375284314893	36.513264145379	75.7288905717531	192.691728269628	58.7845702260071
Acsl4	21.2237170793618	22.3996774446448	23.3454859557447	39.9253089604678	36.3061241624064	15.1601452775065	20.8510349932495	0	13.939807909447	0	31.4835687254822	62.0882638194559	4.31991567524602	0	30.4447367139169	26.8613910894567	16.0623540584549	56.614633624689	65.8687601547672	6.01510995621	47.484768347384	28.2619467959431	4.29673233505919	28.2530215036886	10.3099160772831	41.2126832032558	4.01033061165563	0	47.1762090377822	32.5371669346464	27.6875833773818	36.7487634041115	46.2238743878378	45.5586054510871	100.025647601949	15.5913810845365	9.35754233508111	22.4370080997599	37.614630586713	7.69051816788786	21.7887867640383	2.4260421063868	20.0459051227311	21.2022268395961	31.1966466440916	25.2784136391085	4.73305566073457	17.5174298426935	7.83794269680094
Acsl5	55.1816644063408	27.999596805806	46.6909719114895	15.3558880617184	13.6147965609024	0	20.8510349932495	0	0	37.9988296360472	25.1868549803857	17.127796915712	38.8792410772142	24.942631946523	24.3557893711335	72.3191298562296	24.0935310876824	0	0	18.04532986863	51.1374428356443	32.0302063687355	0	0	59.282017444378	25.7579270020349	4.01033061165563	36.5355527463775	70.7643135566734	21.6914446230976	30.2046364116892	0	85.1492422933854	34.1689540883154	2.56476019492177	0	0	0	32.5993465084846	24.9941840456355	61.7348958314419	0	30.0688576840966	18.1733372910823	68.0654108598363	0	4.73305566073457	0	23.5138280904028
Acsl6	0	0	25.2909431187235	12.2847104493747	15.8839293210528	8.66294015857512	0	27.4746241318782	19.5157310732258	15.1995318544189	28.335211852934	6.42292384339199	34.5593254019682	0	24.3557893711335	0	20.0779425730687	0	2.43958370943582	21.052884846735	51.1374428356443	28.2619467959431	0	25.1137968921676	12.8873950966039	30.9095124024419	24.0619836699337	36.5355527463775	0	16.2685834673232	0	7.34975268082229	14.5970129645803	26.5758531798008	7.69428058476533	41.5770162254306	0	0	42.6299146649414	26.9168135876075	68.997824752788	0	17.5401669823897	0	0	0	4.73305566073457	13.1380723820201	7.83794269680094
Acss1	10.6118585396809	11.1998387223224	89.4910294970215	0	20.4221948413536	103.955281902901	5.21275874831237	12.2109440586125	0	41.7987125996519	0	10.70487307232	34.5593254019682	104.305551776369	48.711578742267	0	22.0857368303755	0	0	33.083104759155	166.196689215844	107.395397824584	0	12.5568984460838	18.0423531352455	30.9095124024419	4.01033061165563	0	0	10.8457223115488	0	0	0	11.3896513627718	61.5542446781226	72.7597783945035	0	12.4650044998666	47.6451987431698	13.4584067938037	50.8405024494228	0	2.50573814034138	42.4044536791921	11.344235143306	36.513264145379	0	0	101.893255058412
Acss2	82.7724966095112	27.999596805806	33.0727717706384	0	2.2691327601504	2.16573503964378	5.21275874831237	0	89.2147706204609	30.3990637088378	12.5934274901929	29.9736446024959	4.31991567524602	81.6304318249844	42.6226313994837	57.8553038849837	0	12.5810296943753	14.6375022566149	0	32.8740703943427	67.8286723102634	12.8901970051776	15.6961230576048	33.5072272511702	25.7579270020349	0	62.1104396688417	26.5366175837525	35.2485975125336	20.1364242744595	29.3990107232892	0	79.7275595394025	10.2590407796871	10.3942540563576	84.21788101573	82.2690296991197	35.1069885475988	0	14.5258578426922	19.4083368510944	5.01147628068276	75.7222387128431	11.344235143306	0	33.131389625142	0	7.83794269680094
Actb	2045.96632645048	2822.35935802524	1673.09316016171	2238.88847939854	1885.64932368498	1921.00698016403	2731.48558411568	1804.16698466	2196.91372652885	2317.92860779888	2342.37751317587	1905.46740687296	2384.5934527358	1714.23906832467	2995.76209264942	1595.15337854312	1802.99924306157	1959.49537489896	2051.68989963553	2036.11472017709	1614.48212381105	1445.12754616589	2397.57664296303	2448.59519698634	2154.77246015217	2338.81977178477	2325.99175476026	1958.30562720583	2187.79669412715	2201.68162924441	1963.3013667598	3439.68425462483	2138.46239931102	2501.92674935554	1962.04154911516	2531.00086272309	1908.93863635655	1927.08969567938	2126.48044916884	1457.35319281475	1960.99080876345	1918.99930615196	2027.14215553618	2162.6271376388	2024.94597308013	2123.38674568512	2262.40060583112	2189.67873033669	1892.86316127743
Actg1	532.715298691982	453.593468254057	733.437350442981	1351.31814943122	506.016605513539	848.968135540362	802.764847240105	1309.62375028619	2160.67022596429	163.394967435003	774.495790646861	496.706110555647	1887.80315008251	2122.39122744959	791.563154561839	692.197385766769	371.44193760177	669.939831225487	185.408361917122	375.944372263125	2069.24009759946	951.485542130084	2217.11388489054	1374.98037984618	170.113615275172	1607.29464492698	340.878101990728	2433.26781290874	1412.33775806861	1331.31241374261	1009.33826675728	242.541838467136	1182.35805013101	2437.38539163316	425.750192357015	935.482865072188	1497.20677361298	431.289155695385	1118.40834944493	1247.7865727398	1663.21072298826	577.398021320058	581.331248559201	1208.52692985698	1605.20927277781	547.698962180684	2054.1461567588	1594.08611568511	3013.68896691996
Actl6a	413.862483047556	543.192178032636	498.037033722554	405.395444829365	567.2831900376	480.793178800919	510.850357334612	512.859650461726	568.744162705438	604.181391213151	705.231939450801	524.538780543679	552.94920643149	585.018094745721	523.649471479371	636.40834273482	451.753707894045	732.844979697363	514.752162690958	574.443000818055	516.853440088833	550.165897627692	734.741229295121	404.959974886203	487.143534651628	576.977564845581	593.528930525032	643.025728336244	342.027515523921	569.400421356312	533.615243273176	690.876751997295	496.298440795732	561.889467230075	605.283406001539	540.501210930597	474.115478310776	658.152237592958	458.898493157899	365.299612974673	497.510631112209	359.054231745246	591.354201120566	466.448990471114	683.49016738419	345.471653067816	563.233623627414	626.248116876292	556.493931472867
Actn1	80.650124901575	95.1986291397404	77.8182865191491	52.2100194098425	102.110974206768	84.4636665461074	46.9148287348113	73.2656643516752	39.0314621464516	53.1983614904661	81.8572786862536	104.907756108736	60.4788194534443	40.8152159124922	73.0673681134006	74.3853907092647	60.233827719206	69.1956633190644	75.6270949925105	33.083104759155	82.1851759858568	113.047787183772	55.8575203557694	65.92371684194	56.7045384250572	61.8190248048837	96.247934679735	43.842663295653	53.073235167505	46.0943198240824	65.4433788919932	58.7980214465783	60.8208873524181	64.5413577223735	105.155167991793	51.9712702817882	74.8603386806489	34.9020125996265	72.7216191343118	49.9883680912711	98.0495404381725	82.4854316171511	95.2180493329725	66.6355700673019	56.7211757165302	50.556827278217	66.262779250284	61.3110044494272	62.7035415744076
Actn4	430.841456711045	145.597903390191	206.218459275745	310.188938846711	229.18240877519	101.789546863258	109.46793371456	268.640769289476	429.346083610968	148.195435580584	251.868549803857	226.943309133184	142.557217283119	154.190815669415	109.601052170101	252.083824070286	204.7950142453	88.0672078606273	487.916741887164	174.43818873009	173.502038192364	267.546429668261	236.320278428255	226.024172029509	301.565045260532	200.911830615872	264.681820369271	200.945540105076	232.93253212405	366.043128014772	261.773515567973	301.339859913714	284.641752809317	201.217174075635	218.004616568351	228.673589239868	243.296100712109	269.244097197119	315.962896928389	234.56080412058	170.678829651634	356.628189638859	207.976265648335	163.560035619741	113.44235143306	266.827699523923	246.118894358198	223.347230494342	262.571080342832
Actr10	146.443647847597	139.99798402903	83.6546580080853	171.985946291246	127.071434568422	168.927333092215	192.872073687558	216.744257040372	147.761963840138	148.195435580584	62.9671374509643	94.2028830364158	107.99789188115	229.018711508984	79.1563154561839	262.415128335462	158.615746327242	157.262871179692	161.012524822764	168.42307877388	166.196689215844	160.151031843678	98.8248437063613	91.0375137341077	43.8171433284533	133.941220410581	100.258265291391	270.363090323193	109.094983399871	176.242987562668	231.568879156284	80.8472794890452	180.029826563158	110.099963173461	92.3313670171839	36.3798891972518	146.601496582937	124.650044998666	120.366817877482	98.0541066405702	152.521507348268	58.2250105532832	102.735263753997	148.415587877172	172.999585935417	123.583355568975	156.190836804241	205.829800651648	184.191653374822
Actr1a	80.650124901575	44.7993548892896	79.7637436821279	73.7082626962483	122.533169048122	82.2979315064636	99.042416217935	122.109440586125	89.2147706204609	148.195435580584	144.824416137218	66.3702130483839	116.637723231643	113.375599756923	79.1563154561839	88.8492166805106	64.2494162338197	113.229267249378	97.5833483774329	102.25686925557	208.202445830837	169.571680775659	51.5607880207102	125.568984460838	56.7045384250572	139.092805810988	116.299587738013	138.835100436234	209.344427605159	130.148667738586	158.574341161368	73.4975268082229	153.268636128094	110.099963173461	89.7666068222621	109.139667591755	152.839858139658	77.2830278991731	50.152840782284	94.2088475566262	87.1551470561533	123.728147425727	142.827073999459	102.982244649467	87.9178223606219	61.7916777844875	113.59333585763	162.036226044915	94.0553123616113
Actr1b	103.996213688873	134.398064667869	147.854744386383	113.633571656716	95.3035759263167	101.789546863258	109.46793371456	39.6855681904907	172.853618077143	155.795201507794	78.7089218137054	117.75360379552	86.3983135049204	213.146127543015	18.2668420283501	84.7166949744403	104.405301379957	97.5029801314089	119.539601762355	174.43818873009	49.3111055915141	88.5540999606217	171.869293402368	122.429759849317	69.5919335216611	108.183293408546	108.278926514702	94.9924371405815	76.6613396863961	111.168653693375	83.0627501321453	124.945795573979	94.8805842697723	75.9310090851452	194.921774814055	88.35115947904	124.767231134415	92.241033299013	135.412670112167	78.8278112208505	148.890042887595	53.3729263405096	142.827073999459	51.4911223247333	87.9178223606219	103.922367183002	113.59333585763	100.725221595488	137.163997194017
Actr2	178.27922346664	223.996774446448	142.018372897447	178.128301515933	149.762762169926	227.402179162597	260.637937415618	259.482561245516	236.976734460599	151.995318544189	170.011271117604	132.740426096768	164.156795659349	108.840575766646	158.312630912368	204.559824450478	114.444272666491	163.553386026879	226.881284977531	156.39285886146	180.807387168885	114.931916970169	197.649687412723	166.378904410611	105.676639792152	226.669757617907	220.568183641059	164.409987358699	212.29294067002	178.954418140555	125.852651715372	146.995053616446	194.626839527738	265.758531798008	133.367530135932	150.716683817186	146.601496582937	122.157044098693	215.657215363821	149.965104273813	196.099080876345	160.118779021529	145.3328121398	157.502256522714	207.032291365335	233.123148005112	141.991669822037	240.864660337035	101.893255058412
Actr3	437.208571834854	543.192178032636	237.345773883405	359.32778064421	340.36991402256	383.335102016949	370.105871130178	369.381057773029	298.311889262166	353.389115615239	333.725828490111	306.159369868351	388.792410772142	410.41967112006	365.336840567003	241.75251980511	363.410760572543	355.414088866103	485.477158177729	324.81593763534	297.692970793215	493.642004035806	274.990869443788	386.124627217077	435.593954265212	376.065734229709	320.82644893245	263.055979773918	82.5583658161189	610.07188002462	500.893553827179	507.132934976738	450.074566407894	436.603302239585	205.180815593742	343.010383859802	508.426466872741	314.118113396639	351.069885475988	257.632358624243	261.46544116846	196.509410617331	405.929578735304	372.553414467188	445.261229374762	325.810664681843	407.042786823173	341.589881932523	344.869478659242
Actr3b	2.12237170793618	39.1994355281284	25.2909431187235	0	63.5357172842111	12.9944102378627	26.0637937415618	54.9492482637564	0	83.5974251993039	59.8187805784161	4.28194922892799	0	38.5477039173537	12.1778946855668	30.993912795527	56.2182392045922	56.614633624689	2.43958370943582	60.1510995621	0	47.1032446599052	34.3738586804735	34.5314707267305	33.5072272511702	51.5158540040698	80.2066122331125	54.8033291195662	14.742565324307	21.6914446230976	15.1023182058446	29.3990107232892	7.29850648229017	15.186201817029	17.9533213644524	15.5913810845365	3.11918077836037	27.4230098997066	0	0	58.1034313707689	14.5562526383208	2.50573814034138	30.2888954851372	25.5245290724386	0	4.73305566073457	0	3.91897134840047
Actr5	0	5.5999193611612	0	3.07117761234368	13.6147965609024	15.1601452775065	20.8510349932495	6.10547202930627	22.3036926551152	0	12.5934274901929	12.845847686784	30.2394097267221	40.8152159124922	0	20.6626085303513	34.1325023742167	15.7262871179692	12.1979185471791	9.022664934315	27.3950586619523	0	0	15.6961230576048	7.73243705796235	20.6063416016279	24.0619836699337	0	29.4851306486139	8.1342917336616	2.51705303430743	0	2.43283549409672	3.79655045425726	0	15.5913810845365	99.8137849075319	7.47900269991997	0	5.76788862591589	7.26292892134611	9.70416842554719	10.0229525613655	9.08666864554117	0	0	9.46611132146914	4.37935746067337	19.5948567420024
Actr6	65.7935229460217	27.999596805806	64.200086378298	49.1388417974988	120.264036287971	60.6405811100258	36.4893112381866	51.8965122491033	66.9110779653456	87.3973081629086	34.6319255980304	85.6389845785599	0	31.7451679319384	42.6226313994837	33.0601736485621	82.3195645495815	62.9051484718767	39.0333393509732	33.083104759155	32.8740703943427	28.2619467959431	12.8901970051776	81.6198398995448	51.5495803864157	103.03170800814	60.1549591748344	51.1497738449285	32.4336437134753	35.2485975125336	80.5456970978378	102.896537531512	87.5820777874821	113.896513627718	92.3313670171839	88.35115947904	37.4301693403245	54.8460197994131	52.6604828213982	19.2262954197196	105.312469359519	65.5031368724435	77.6778823505828	78.7511282613568	70.9014696456628	11.2348505062705	61.5297235895494	61.3110044494272	74.460455619609
Actr8	29.7132039111066	27.999596805806	112.836515452766	27.6405985110931	77.1505138451135	101.789546863258	88.6168987213103	61.0547202930627	58.5471932196774	106.396722980932	141.67605926467	98.4848322653438	146.877132958365	20.4076079562461	133.956841541234	84.7166949744403	124.483243953026	84.9219504370335	68.308343864203	45.113324671575	54.7901173239046	99.8588786789989	90.2313790362429	81.6198398995448	95.366723714869	56.6674394044767	100.258265291391	124.220879337683	29.4851306486139	89.4772090702776	133.403810818294	22.0492580424669	12.1641774704836	102.506862264946	92.3313670171839	25.9856351408941	65.5027963455678	144.594052198453	107.828607681911	105.744624808458	68.997824752788	109.171894787406	55.1262390875104	172.646704265282	48.2129993590507	81.4526661704608	70.9958349110186	39.4142171460603	39.1897134840047
Acvr2a	10.6118585396809	0	5.83637148893619	0	6.80739828045119	4.33147007928756	0	0	0	0	75.5605649411572	0	43.1991567524602	4.53502399027691	0	0	24.0935310876824	6.29051484718767	0	21.052884846735	1.82633724413015	0	38.6705910155327	50.2275937843353	30.9297482318494	15.4547562012209	8.02066122331125	0	0	8.1342917336616	37.7557955146115	0	0	7.59310090851452	5.12952038984355	36.3798891972518	3.11918077836037	0	0	0	3.63146446067306	0	15.0344288420483	0	28.3605878582651	11.2348505062705	23.6652783036728	21.8967873033668	11.7569140452014
Acvr2b	27.5908322031704	11.1998387223224	5.83637148893619	9.21353283703103	11.345663800752	0	5.21275874831237	9.1582080439594	8.36388474566821	0	9.44507061764465	27.832669988032	12.9597470257381	24.942631946523	42.6226313994837	10.3313042651757	18.0701483157618	25.1620593887507	19.5166696754866	39.098214715365	16.4370351971714	24.4936872231507	30.0771263454143	3.13922461152095	15.4648741159247	41.2126832032558	28.0723142815894	0	26.5366175837525	5.4228611557744	2.51705303430743	22.0492580424669	14.5970129645803	18.9827522712863	10.2590407796871	10.3942540563576	12.4767231134415	22.4370080997599	20.0611363129136	9.61314770985982	3.63146446067306	14.5562526383208	10.0229525613655	18.1733372910823	17.0163527149591	14.0435631328381	14.1991669822037	13.1380723820201	0
Acy1	110.363328812682	55.999193611612	177.036601831064	110.562394044372	97.5727086864671	80.1321964668199	57.3403462314361	6.10547202930627	47.3953468921198	68.397893344885	50.3737099607715	102.766781494272	51.8389881029522	102.03803978123	91.3342101417507	43.3914779137377	194.756042958766	91.2124652842212	87.8250135396896	69.173764496415	91.3168622065076	120.584306329357	90.2313790362429	91.0375137341077	90.2117656762274	72.1221956056977	76.1962816214569	94.9924371405815	97.3009311404259	143.705820628022	115.784439578142	14.6995053616446	53.5223808701279	37.9655045425726	141.061810720698	166.308064901722	215.223473706866	154.566055798346	142.935596229509	86.5183293887384	94.4180759774994	65.5031368724435	107.746740034679	90.8666864554117	59.5572345023568	117.96593031584	94.6611132146914	83.207791752794	192.029596071623
Acy3	0	0	19.4545716297873	9.21353283703103	4.5382655203008	21.6573503964378	5.21275874831237	42.7383042051439	22.3036926551152	34.1989466724425	0	21.40974614464	0	9.07004798055382	30.4447367139169	6.19878255910539	30.116913859603	6.29051484718767	43.9125067698448	0	0	13.1889085047734	0	0	2.57747901932078	0	4.01033061165563	29.228442197102	23.5881045188911	16.2685834673232	12.5852651715372	14.6995053616446	0	15.186201817029	0	0	0	12.4650044998666	10.0305681564568	0	3.63146446067306	29.1125052766416	32.574595824438	12.1155581940549	0	2.80871262656761	0	21.8967873033668	27.4327994388033
Acyp1	29.7132039111066	27.999596805806	23.3454859557447	42.9964865728115	27.2295931218048	58.4748460703821	15.6382762449371	9.1582080439594	64.1231163834562	22.7992977816283	25.1868549803857	21.40974614464	34.5593254019682	18.1400959611076	48.711578742267	22.7288693833864	24.0935310876824	66.0504058954705	9.75833483774329	18.04532986863	34.7004076384729	30.1460765823393	25.7803940103551	37.6706953382514	2.57747901932078	25.7579270020349	16.0413224466225	36.5355527463775	47.1762090377822	21.6914446230976	15.1023182058446	14.6995053616446	21.8955194468705	22.7793027255436	15.3885611695307	10.3942540563576	15.5959038918019	37.3950134995999	25.076420391142	5.76788862591589	32.6831801460575	29.1125052766416	37.5860721051207	15.1444477425686	39.7048230015712	22.4697010125409	33.131389625142	8.75871492134674	15.6758853936019
Acyp2	0	5.5999193611612	5.83637148893619	9.21353283703103	0	6.49720511893134	10.4255174966247	0	0	0	12.5934274901929	6.42292384339199	4.31991567524602	11.3375599756923	18.2668420283501	4.13252170607026	2.00779425730687	9.4357722707815	0	21.052884846735	0	9.42064893198103	0	9.41767383456286	7.73243705796235	5.15158540040697	4.01033061165563	0	5.89702612972278	0	7.5511591029223	0	0	0	0	0	3.11918077836037	2.49300089997332	15.0458522346852	0	0	4.8520842127736	12.5286907017069	0	0	0	4.73305566073457	0	7.83794269680094
Ada	21.2237170793618	33.5995161669672	35.0182289336171	9.21353283703103	20.4221948413536	75.8007263875323	10.4255174966247	18.3164160879188	0	15.1995318544189	59.8187805784161	27.832669988032	103.677976205904	56.6877998784614	30.4447367139169	0	26.1013253449892	37.743089083126	21.9562533849224	18.04532986863	0	13.1889085047734	0	18.8353476691257	12.8873950966039	15.4547562012209	52.1342979515231	0	79.6098527512575	2.7114305778872	15.1023182058446	29.3990107232892	0	3.79655045425726	12.8238009746089	67.5626513663247	9.35754233508111	0	32.5993465084846	61.5241453431029	7.26292892134611	254.734421170614	30.0688576840966	0	34.0327054299182	92.6875166767312	0	17.5174298426935	15.6758853936019
Adal	19.1013453714257	22.3996774446448	0	46.0676641851552	4.5382655203008	116.949692140764	52.1275874831237	39.6855681904907	8.36388474566821	22.7992977816283	56.6704237058679	64.2292384339199	43.1991567524602	2.26751199513845	6.08894734278338	113.644346916932	16.0623540584549	0	14.6375022566149	0	7.30534897652061	43.3349850871127	21.4836616752959	28.2530215036886	28.3522692125286	15.4547562012209	72.1859510098013	14.614221098551	0	46.0943198240824	27.6875833773818	0	12.1641774704836	37.9655045425726	53.8599640933573	25.9856351408941	31.1918077836037	94.7340341989863	0	49.9883680912711	68.997824752788	41.2427158085756	20.0459051227311	33.317785033651	56.7211757165302	89.8788040501636	99.394168875426	30.6555022247136	23.5138280904028
Adam10	31.8355756190428	0	15.5636573038298	12.2847104493747	24.9604603616544	110.452487021833	26.0637937415618	12.2109440586125	50.1833084740092	18.9994148180236	31.4835687254822	10.70487307232	51.8389881029522	22.6751199513845	6.08894734278338	18.5963476773162	12.0467655438412	22.0168019651568	4.87916741887164	15.037774890525	18.2633724413015	5.65238935918862	30.0771263454143	34.5314707267305	46.3946223477741	36.0610978028488	8.02066122331125	0	11.7940522594456	24.4028752009848	35.2387424803041	14.6995053616446	0	7.59310090851452	58.9894844832008	0	9.35754233508111	44.8740161995198	5.0152840782284	7.69051816788786	43.5775735280767	16.9822947447076	25.0573814034138	54.520011873247	11.344235143306	8.42613787970284	23.6652783036728	56.9316469887538	27.4327994388033
Adam15	12.7342302476171	5.5999193611612	33.0727717706384	24.5694208987494	6.80739828045119	12.9944102378627	5.21275874831237	45.791040219797	11.1518463275576	22.7992977816283	62.9671374509643	47.1014415182079	0	13.6050719708307	18.2668420283501	16.530086824281	6.0233827719206	15.7262871179692	14.6375022566149	18.04532986863	14.6106979530412	0	0	0	7.73243705796235	41.2126832032558	48.1239673398675	21.9213316478265	11.7940522594456	32.5371669346464	70.4774849606081	0	21.8955194468705	45.5586054510871	53.8599640933573	5.19712702817882	59.2644347888471	44.8740161995198	7.5229261173426	13.4584067938037	25.4202512247114	14.5562526383208	85.195096771607	45.4333432277059	2.83605878582651	28.0871262656761	37.8644452858766	26.2761447640402	27.4327994388033
Adam17	12.7342302476171	78.3988710562568	56.4182577263831	92.1353283703103	20.4221948413536	49.8119059118069	36.4893112381866	0	69.699039547235	0	75.5605649411572	8.56389845785598	17.2796627009841	24.942631946523	0	39.2589562076675	4.01558851461373	25.1620593887507	56.1104253170239	57.143544583995	36.526744882603	64.060412737471	17.1869293402367	28.2530215036886	48.9721013670949	10.3031708008139	0	43.842663295653	56.0217482323664	48.8057504019696	0	51.448268765756	24.3283549409672	22.7793027255436	51.2952038984355	46.7741432536094	40.5493501186848	22.4370080997599	15.0458522346852	103.821995266486	58.1034313707689	24.260421063868	25.0573814034138	45.4333432277059	87.9178223606219	30.8958388922437	56.7966679288148	35.034859685387	133.245025845616
Adam19	131.587045892043	83.998790417418	27.2364002817022	52.2100194098425	77.1505138451135	112.618222061477	109.46793371456	122.109440586125	105.942540111797	41.7987125996519	66.1154943235126	38.5375430603519	38.8792410772142	83.8979438201228	42.6226313994837	126.041912035143	10.0389712865343	53.4693762010952	60.9895927358955	156.39285886146	47.484768347384	47.1032446599052	34.3738586804735	0	72.1694125409819	108.183293408546	16.0413224466225	160.756432084061	120.889035659317	92.1886396481648	40.2728485489189	80.8472794890452	170.298484586771	79.7275595394025	0	93.5482865072188	18.7150846701622	134.62204859856	82.7521872907686	19.2262954197196	123.469791662884	0	35.0803339647793	87.837796906898	39.7048230015712	81.4526661704608	0	39.4142171460603	31.3517707872038
Adam23	188.89108200632	67.1990323339344	110.891058289788	205.768900027026	65.8048500443615	49.8119059118069	46.9148287348113	97.6875524689003	89.2147706204609	193.794031143841	116.489204284284	51.3833907471359	82.0783978296744	74.827895839569	30.4447367139169	169.433389948881	64.2494162338197	176.134415721255	92.7041809585612	27.067994802945	16.4370351971714	96.0906191062065	107.41830837648	100.455187568671	115.986555869435	154.547562012209	60.1549591748344	171.717097907974	123.837548724178	192.511571029991	113.267386543834	117.596042893157	218.955194468705	75.9310090851452	66.6837650679661	109.139667591755	43.6685308970452	102.213036898906	35.1069885475988	94.2088475566262	87.1551470561533	109.171894787406	67.6549297892173	202.935599750419	56.7211757165302	95.4962293032988	52.0636122680803	135.760081280874	58.7845702260071
Adam9	48.8145492825322	22.3996774446448	0	64.4947298592172	52.1900534834592	12.9944102378627	26.0637937415618	6.10547202930627	13.939807909447	22.7992977816283	6.29671374509643	14.986822301248	0	34.0126799270768	36.5336840567003	4.13252170607026	30.116913859603	0	17.0770859660508	30.07554978105	80.3588387417267	0	55.8575203557694	21.9745722806467	25.7747901932078	103.03170800814	4.01033061165563	10.9606658239132	35.3821567783367	24.4028752009848	35.2387424803041	0	114.343268222546	56.9482568138589	61.5542446781226	10.3942540563576	0	17.4510062998133	45.1375567040556	1.92262954197196	68.997824752788	67.9291789788304	0	54.520011873247	76.5735872173158	75.8352409173255	0	21.8967873033668	15.6758853936019
Adamts13	2.12237170793618	0	3.89091432595746	6.14235522468735	11.345663800752	2.16573503964378	5.21275874831237	0	0	18.9994148180236	9.44507061764465	0	12.9597470257381	24.942631946523	0	4.13252170607026	4.01558851461373	6.29051484718767	2.43958370943582	9.022664934315	16.4370351971714	3.76825957279241	0	0	0	10.3031708008139	4.01033061165563	10.9606658239132	11.7940522594456	2.7114305778872	22.6534773087669	0	2.43283549409672	11.3896513627718	7.69428058476533	5.19712702817882	6.23836155672074	4.98600179994665	12.538210195571	5.76788862591589	3.63146446067306	2.4260421063868	2.50573814034138	15.1444477425686	14.1802939291326	0	9.46611132146914	4.37935746067337	7.83794269680094
Adamts14	0	16.7997580834836	1.94545716297873	9.21353283703103	0	6.49720511893134	15.6382762449371	0	8.36388474566821	3.79988296360472	22.0384981078375	12.845847686784	21.5995783762301	22.6751199513845	12.1778946855668	4.13252170607026	12.0467655438412	0	2.43958370943582	15.037774890525	0	20.7254276503583	0	0	2.57747901932078	25.7579270020349	0	0	0	13.557152889436	27.6875833773818	14.6995053616446	9.7313419763869	7.59310090851452	0	20.7885081127153	9.35754233508111	19.9440071997866	12.538210195571	0	36.3146446067306	9.70416842554719	15.0344288420483	6.05777909702745	5.67211757165302	14.0435631328381	0	0	11.7569140452014
Adap1	10.6118585396809	16.7997580834836	48.6364290744682	52.2100194098425	6.80739828045119	41.1489657532318	41.702069986499	15.2636800732657	11.1518463275576	26.599180745233	44.076996215675	17.127796915712	0	0	6.08894734278338	43.3914779137377	0	12.5810296943753	0	12.03021991242	27.3950586619523	15.0730382911696	12.8901970051776	0	5.15495803864157	72.1221956056977	0	40.1891080210153	17.6910783891683	18.9800140452104	7.5511591029223	22.0492580424669	4.86567098819345	26.5758531798008	5.12952038984355	0	34.3109885619641	12.4650044998666	27.5840624302562	3.84525908394393	10.8943933820192	29.1125052766416	37.5860721051207	30.2888954851372	22.6884702866121	28.0871262656761	4.73305566073457	8.75871492134674	39.1897134840047
Adap2	2.12237170793618	0	0	39.9253089604678	0	6.49720511893134	0	0	13.939807909447	0	6.29671374509643	0	0	29.4776559367999	6.08894734278338	6.19878255910539	0	0	0	0	0	1.88412978639621	4.29673233505919	0	15.4648741159247	20.6063416016279	12.0309918349669	0	0	0	0	7.34975268082229	7.29850648229017	3.79655045425726	7.69428058476533	0	0	4.98600179994665	0	9.61314770985982	7.26292892134611	0	15.0344288420483	6.05777909702745	2.83605878582651	0	4.73305566073457	0	0
Adar	44.5698058666599	39.1994355281284	101.163772474894	18.4270656740621	77.1505138451135	0	57.3403462314361	6.10547202930627	66.9110779653456	22.7992977816283	66.1154943235126	44.9604669037439	77.7584821544283	20.4076079562461	79.1563154561839	45.4577387667729	74.288387520354	47.1788613539075	43.9125067698448	63.158654540205	38.3530821267332	18.8412978639621	4.29673233505919	28.2530215036886	33.5072272511702	25.7579270020349	80.2066122331125	87.685326591306	14.742565324307	35.2485975125336	60.4092728233784	51.448268765756	26.761190435064	41.7620549968299	28.2123621441395	67.5626513663247	46.7877116754056	52.3530188994398	42.6299146649414	21.1489249616916	61.7348958314419	43.6687579149624	32.574595824438	36.3466745821647	85.0817635747954	44.9394020250818	47.3305566073457	74.4490768314473	35.2707421356042
Adarb2	91.2619834412559	50.3992742504508	27.2364002817022	58.3523746345299	38.5752569225568	45.4804358325194	26.0637937415618	51.8965122491033	52.9712700558986	75.9976592720944	97.5990630489947	42.8194922892799	38.8792410772142	70.2928718492921	24.3557893711335	45.4577387667729	66.2572104911265	37.743089083126	51.2312578981523	57.143544583995	105.927560159549	81.0175808150369	60.1542526908286	56.5060430073772	28.3522692125286	56.6674394044767	40.1033061165562	32.8819974717398	150.374166307931	62.3629032914056	62.9263258576858	44.0985160849337	68.1193938347083	110.099963173461	53.8599640933573	31.1827621690729	68.6219771239282	67.3110242992798	25.076420391142	78.8278112208505	68.997824752788	31.5385473830284	55.1262390875104	21.2022268395961	17.0163527149591	28.0871262656761	28.3983339644074	30.6555022247136	78.3794269680094
Adat1	2.12237170793618	5.5999193611612	9.72728581489364	15.3558880617184	13.6147965609024	0	5.21275874831237	12.2109440586125	19.5157310732258	0	0	49.2424161326719	30.2394097267221	36.2801919222153	18.2668420283501	20.6626085303513	34.1325023742167	18.871544541563	12.1979185471791	6.01510995621	43.8320938591236	28.2619467959431	25.7803940103551	50.2275937843353	25.7747901932078	0	24.0619836699337	14.614221098551	0	16.2685834673232	0	51.448268765756	17.0298484586771	26.5758531798008	46.1656835085919	20.7885081127153	9.35754233508111	19.9440071997866	20.0611363129136	15.3810363357757	10.8943933820192	38.8166737021888	22.5516432630724	9.08666864554117	42.5408817873977	25.2784136391085	0	8.75871492134674	23.5138280904028
Adat2	21.2237170793618	5.5999193611612	0	0	9.07653104060159	34.6517606343005	20.8510349932495	0	8.36388474566821	7.59976592720944	34.6319255980304	4.28194922892799	21.5995783762301	86.1654558152613	24.3557893711335	33.0601736485621	44.171473660751	0	14.6375022566149	9.022664934315	25.5687214178221	28.2619467959431	21.4836616752959	0	10.3099160772831	25.7579270020349	0	25.5748869224642	5.89702612972278	24.4028752009848	22.6534773087669	14.6995053616446	0	15.186201817029	12.8238009746089	25.9856351408941	40.5493501186848	9.9720035998933	7.5229261173426	15.3810363357757	10.8943933820192	4.8520842127736	57.6319772278518	9.08666864554117	36.8687642157447	0	14.1991669822037	4.37935746067337	7.83794269680094
Adat3	8.48948683174474	0	42.800057585532	0	18.1530620812032	0	15.6382762449371	6.10547202930627	30.6675774007834	15.1995318544189	9.44507061764465	0	30.2394097267221	24.942631946523	0	41.3252170607026	18.0701483157618	0	0	6.01510995621	3.6526744882603	13.1889085047734	17.1869293402367	6.27844922304191	0	10.3031708008139	8.02066122331125	0	2.94851306486139	24.4028752009848	10.0682121372297	7.34975268082229	17.0298484586771	3.79655045425726	5.12952038984355	0	3.11918077836037	22.4370080997599	17.5534942737994	21.1489249616916	7.26292892134611	7.2781263191604	12.5286907017069	9.08666864554117	0	0	14.1991669822037	4.37935746067337	27.4327994388033
Adck1	36.0803190349151	33.5995161669672	54.4728005634044	12.2847104493747	34.036991402256	86.6294015857512	15.6382762449371	33.5800961611845	55.759231637788	0	40.9286393431268	40.6785176748159	12.9597470257381	36.2801919222153	66.9784207706172	78.517912415335	12.0467655438412	25.1620593887507	39.0333393509732	69.173764496415	12.7843607089111	1.88412978639621	4.29673233505919	40.8099199497724	61.8594964636988	36.0610978028488	36.0929755049006	116.913768788408	2.94851306486139	35.2485975125336	72.9945379949156	29.3990107232892	29.1940259291607	15.186201817029	51.2952038984355	51.9712702817882	0	37.3950134995999	70.2139770951976	49.9883680912711	32.6831801460575	80.0593895107644	57.6319772278518	63.6066805187882	51.0490581448772	44.9394020250818	9.46611132146914	30.6555022247136	0
Adck3	0	0	13.6182001408511	0	20.4221948413536	0	0	21.3691521025719	19.5157310732258	15.1995318544189	6.29671374509643	0	0	49.885263893046	0	0	0	0	0	15.037774890525	0	5.65238935918862	21.4836616752959	40.8099199497724	15.4648741159247	0	0	14.614221098551	0	18.9800140452104	7.5511591029223	14.6995053616446	0	3.79655045425726	7.69428058476533	5.19712702817882	0	69.8040251992531	0	26.9168135876075	14.5258578426922	0	22.5516432630724	0	5.67211757165302	70.2178156641903	9.46611132146914	0	7.83794269680094
Adck4	8.48948683174474	11.1998387223224	7.78182865191491	12.2847104493747	2.2691327601504	17.3258803171502	0	18.3164160879188	16.7277694913364	0	6.29671374509643	14.986822301248	0	18.1400959611076	0	26.8613910894567	0	12.5810296943753	0	0	43.8320938591236	22.6095574367545	42.9673233505919	15.6961230576048	15.4648741159247	0	0	21.9213316478265	2.94851306486139	5.4228611557744	5.03410606861487	7.34975268082229	0	15.186201817029	2.56476019492177	0	46.7877116754056	7.47900269991997	0	0	0	7.2781263191604	15.0344288420483	12.1155581940549	22.6884702866121	0	14.1991669822037	21.8967873033668	7.83794269680094
Adck5	19.1013453714257	33.5995161669672	50.5818862374469	27.6405985110931	24.9604603616544	51.9776409514507	10.4255174966247	0	27.879615818894	0	3.14835687254822	21.40974614464	4.31991567524602	13.6050719708307	12.1778946855668	8.26504341214052	60.233827719206	6.29051484718767	26.835420803794	24.06043982484	9.13168622065076	20.7254276503583	8.59346467011837	31.3922461152095	28.3522692125286	10.3031708008139	12.0309918349669	18.2677763731887	2.94851306486139	32.5371669346464	10.0682121372297	7.34975268082229	12.1641774704836	18.9827522712863	15.3885611695307	0	31.1918077836037	57.3390206993865	57.6757668996266	40.3752203814112	0	16.9822947447076	0	21.2022268395961	48.2129993590507	0	18.9322226429383	0	19.5948567420024
Add1	42.4474341587237	33.5995161669672	13.6182001408511	70.6370850839046	61.2665845240608	64.9720511893134	26.0637937415618	39.6855681904907	47.3953468921198	75.9976592720944	37.7802824705786	23.550720759104	21.5995783762301	108.840575766646	103.512104827317	78.517912415335	88.3429473215021	44.0336039303137	34.1541719321015	24.06043982484	135.148956065631	41.4508553007165	34.3738586804735	91.0375137341077	43.8171433284533	118.48646420936	48.1239673398675	3.65355527463775	259.469149707802	67.78576444718	65.4433788919932	124.945795573979	21.8955194468705	37.9655045425726	41.0361631187484	10.3942540563576	152.839858139658	44.8740161995198	112.843891760139	61.5241453431029	50.8405024494228	75.2073052979907	27.5631195437552	60.5777909702745	39.7048230015712	87.070091423596	33.131389625142	30.6555022247136	19.5948567420024
Add3	95.5067268571283	27.999596805806	85.600115171064	39.9253089604678	13.6147965609024	38.983230713588	83.4041399729979	42.7383042051439	58.5471932196774	22.7992977816283	31.4835687254822	55.6653399760639	142.557217283119	106.573063771507	97.4231574845341	28.9276519424918	72.2805932630472	66.0504058954705	17.0770859660508	42.10576969347	91.3168622065076	37.6825957279241	8.59346467011837	144.404332129964	48.9721013670949	72.1221956056977	88.2272734564237	36.5355527463775	100.249444205287	24.4028752009848	25.1705303430743	0	0	75.9310090851452	30.7771223390613	51.9712702817882	46.7877116754056	77.2830278991731	107.828607681911	30.7620726715514	50.8405024494228	21.8343789574812	22.5516432630724	33.317785033651	2.83605878582651	50.556827278217	123.059447179099	21.8967873033668	90.1363410132109
Adgra3	46.6921775745961	22.3996774446448	56.4182577263831	55.2811970221862	24.9604603616544	17.3258803171502	36.4893112381866	125.162176600778	16.7277694913364	0	9.44507061764465	34.2555938314239	0	40.8152159124922	12.1778946855668	57.8553038849837	2.00779425730687	31.4525742359383	65.8687601547672	75.188874452625	25.5687214178221	0	17.1869293402367	47.0883691728143	110.831597830794	15.4547562012209	56.1446285631787	40.1891080210153	67.815800491812	65.0743338692928	25.1705303430743	7.34975268082229	0	3.79655045425726	56.424724288279	98.7454135353976	0	49.8600179994665	67.7063350560834	26.9168135876075	47.2090379887497	43.6687579149624	102.735263753997	24.2311163881098	70.9014696456628	2.80871262656761	18.9322226429383	30.6555022247136	70.5414842712085
Adgre5	0	39.1994355281284	5.83637148893619	27.6405985110931	45.382655203008	41.1489657532318	0	0	11.1518463275576	18.9994148180236	6.29671374509643	21.40974614464	25.9194940514761	151.923303674276	48.711578742267	6.19878255910539	10.0389712865343	0	24.3958370943582	24.06043982484	153.412328506933	35.7984659415279	0	31.3922461152095	61.8594964636988	30.9095124024419	8.02066122331125	7.3071105492755	2.94851306486139	2.7114305778872	2.51705303430743	22.0492580424669	17.0298484586771	34.1689540883154	53.8599640933573	15.5913810845365	0	17.4510062998133	50.152840782284	19.2262954197196	36.3146446067306	33.9645894894152	20.0459051227311	57.5489014217608	48.2129993590507	56.1742525313523	0	13.1380723820201	23.5138280904028
Adgrl1	76.4053814857026	16.7997580834836	54.4728005634044	52.2100194098425	83.9579121255647	95.2923417443263	31.2765524898742	45.791040219797	13.939807909447	26.599180745233	25.1868549803857	53.5243653615999	17.2796627009841	18.1400959611076	85.2452627989673	59.9215647380188	88.3429473215021	37.743089083126	48.7916741887164	39.098214715365	67.5744780328156	77.2493212422444	21.4836616752959	25.1137968921676	38.6621852898117	56.6674394044767	100.258265291391	10.9606658239132	47.1762090377822	27.114305778872	62.9263258576858	22.0492580424669	102.179090752062	18.9827522712863	35.9066427289048	36.3798891972518	9.35754233508111	62.3250224993331	52.6604828213982	67.2920339690187	14.5258578426922	60.65105265967	17.5401669823897	21.2022268395961	59.5572345023568	42.1306893985142	33.131389625142	87.5871492134674	27.4327994388033
Adgrl2	25.4684604952342	44.7993548892896	0	0	2.2691327601504	0	10.4255174966247	0	11.1518463275576	18.9994148180236	0	21.40974614464	0	27.2101439416615	0	45.4577387667729	0	9.4357722707815	17.0770859660508	24.06043982484	0	39.5667255143203	21.4836616752959	0	30.9297482318494	15.4547562012209	0	25.5748869224642	11.7940522594456	0	30.2046364116892	0	12.1641774704836	37.9655045425726	28.2123621441395	10.3942540563576	21.8342654485226	0	0	42.2978499233832	58.1034313707689	0	40.0918102454621	0	22.6884702866121	2.80871262656761	14.1991669822037	26.2761447640402	0
Adgrv1	8.48948683174474	5.5999193611612	0	21.4982432864057	0	0	0	64.1074563077158	36.2435005645622	15.1995318544189	15.7417843627411	4.28194922892799	17.2796627009841	22.6751199513845	30.4447367139169	16.530086824281	0	0	2.43958370943582	24.06043982484	29.2213959060824	37.6825957279241	8.59346467011837	6.27844922304191	7.73243705796235	10.3031708008139	8.02066122331125	0	0	21.6914446230976	0	22.0492580424669	21.8955194468705	15.186201817029	25.6476019492177	0	15.5959038918019	24.9300089997332	15.0458522346852	55.756256717187	0	0	35.0803339647793	0	8.50817635747954	30.8958388922437	52.0636122680803	0	0
Adh5	539.082413815791	554.392016754959	538.891634145108	583.523746345299	549.130127956396	511.113469355932	578.616221062673	613.59993894528	708.142241799908	607.981274176755	648.561515744933	665.843105098303	872.622966399696	523.795270876983	481.026840079887	460.776170226834	576.23695184707	651.068286683924	568.423004298547	469.17857658438	500.416404891662	525.672210404541	665.993511934174	483.440590174227	546.425552096006	376.065734229709	585.508269301721	493.229962076096	831.480684290912	509.748948642793	513.478818998716	514.48268765756	608.208873524181	599.854971772647	746.345216722236	472.938559564273	589.52516711011	523.530188994398	556.696532683353	707.527671445683	475.72184434817	836.984526703445	636.457487646711	672.413479770047	655.129579525924	550.507674807252	392.843619840969	621.868759415619	646.630272486078
Adi1	258.929348368215	162.397661473675	126.454715593617	193.484189577652	120.264036287971	225.236444122953	166.808279945996	216.744257040372	83.638847456682	159.595084471398	160.566200499959	186.264791458368	371.512748071158	142.853255693723	249.646841054119	154.969563977635	244.950899391438	100.648237555003	151.254189985021	234.58928829219	281.255935596043	203.48601693079	154.682364062131	269.973316590802	275.790255067324	221.5181722175	268.692150980927	168.063542633336	286.005767291555	100.322931381826	188.778977573057	146.995053616446	119.20893921074	121.489614536232	200.051295203898	244.264970324405	121.648050356054	196.947071097893	155.47380642508	184.572436029309	167.047365190961	211.065663255651	182.918884244921	269.571169817721	473.621817233028	95.4962293032988	194.055282090117	148.898153662895	199.867538768424
Adipor1	318.355756190428	229.596693807609	245.12760253532	307.117761234368	247.335470856393	342.186136263717	406.595182368365	250.324353201557	287.160042934608	239.392626707097	264.46197729405	218.379410675328	380.15257942165	371.871967202707	426.226313994837	293.409041130989	242.943105134131	239.039564193131	204.925031592609	366.92170732881	288.561284572564	354.216399842487	141.792167056953	194.631925914299	332.494793492381	180.305489014244	244.630167310993	347.087751090586	283.057254226693	406.71458668308	259.256462533666	235.192085786313	306.537272256187	239.182678618207	202.61605539882	166.308064901722	302.560535500956	174.510062998133	245.748919833192	317.233874425374	239.676654404422	145.562526383208	268.113981016528	342.264518982051	289.277996154304	323.001952055275	359.712230215827	245.244017797709	305.679765175237
Adipor2	70.0382663618941	67.1990323339344	13.6182001408511	128.989459718434	24.9604603616544	93.1266067046825	36.4893112381866	122.109440586125	89.2147706204609	94.997074090118	53.5220668333197	222.661359904256	107.99789188115	27.2101439416615	18.2668420283501	68.1866081501593	72.2805932630472	56.614633624689	92.7041809585612	75.188874452625	138.801630553892	92.3223595334141	107.41830837648	25.1137968921676	46.3946223477741	113.334878808953	144.371902019603	43.842663295653	53.073235167505	32.5371669346464	93.130962269375	88.1970321698675	51.0895453760312	87.320660447917	51.2952038984355	57.168397309967	77.9795194590093	79.7760287991464	95.2903974863396	55.756256717187	76.2607536741342	72.7812631916039	122.781168876728	112.068913295008	96.4259987181014	98.3049419298664	23.6652783036728	17.5174298426935	97.9742837100118
Adk	57.304036114277	33.5995161669672	114.781972615745	184.270656740621	97.5727086864671	30.3202905550129	104.255174966247	51.8965122491033	64.1231163834562	64.5980103812803	135.379345519573	66.3702130483839	56.1589037781983	226.751199513845	18.2668420283501	287.210258571883	60.233827719206	53.4693762010952	331.783384483272	81.203984408835	47.484768347384	56.5238935918862	133.198702386835	109.872861403233	23.197311173887	231.821343018314	0	36.5355527463775	194.601862280852	260.297335477171	95.6480153036825	213.142827743846	294.373094785704	83.5241099936598	123.108489356245	114.336794619934	46.7877116754056	144.594052198453	67.7063350560834	63.4467748850748	61.7348958314419	2.4260421063868	57.6319772278518	115.097802843522	22.6884702866121	14.0435631328381	42.5975009466111	43.7935746067337	50.9466275292061
Adnp2	16.9789736634895	22.3996774446448	64.200086378298	42.9964865728115	43.1135224428576	32.4860255946567	36.4893112381866	73.2656643516752	75.2749627110138	37.9988296360472	9.44507061764465	42.8194922892799	17.2796627009841	34.0126799270768	36.5336840567003	18.5963476773162	6.0233827719206	31.4525742359383	70.7479275736388	24.06043982484	94.9695366947679	15.0730382911696	34.3738586804735	65.92371684194	23.197311173887	36.0610978028488	36.0929755049006	65.7639949434795	41.2791829080595	2.7114305778872	55.3751667547635	36.7487634041115	51.0895453760312	15.186201817029	2.56476019492177	20.7885081127153	28.0726270052433	32.4090116996532	67.7063350560834	111.512513434374	39.9461090674036	65.5031368724435	37.5860721051207	45.4333432277059	25.5245290724386	98.3049419298664	9.46611132146914	56.9316469887538	27.4327994388033
Ado	50.9369209904684	39.1994355281284	21.400028792766	73.7082626962483	11.345663800752	73.6349913478885	88.6168987213103	33.5800961611845	72.4870011291244	37.9988296360472	75.5605649411572	96.3438576508798	56.1589037781983	74.827895839569	0	126.041912035143	36.1402966315236	182.424930568442	36.5937556415373	42.10576969347	197.244422366056	30.1460765823393	34.3738586804735	87.8982891225867	108.254118811473	92.7285372073255	36.0929755049006	76.7246607673927	182.807810021406	40.671458668308	35.2387424803041	88.1970321698675	90.0149132815788	41.7620549968299	25.6476019492177	20.7885081127153	15.5959038918019	24.9300089997332	35.1069885475988	65.3694044270468	68.997824752788	65.5031368724435	120.275430736386	54.520011873247	119.114469004714	22.4697010125409	146.724725482772	52.5522895280804	58.7845702260071
Adpgk	48.8145492825322	61.5991129727732	182.87297332	79.8506179209356	122.533169048122	164.595863012927	104.255174966247	119.056704571472	64.1231163834562	94.997074090118	44.076996215675	94.2028830364158	77.7584821544283	68.0253598541536	176.579472940718	86.7829558274755	140.545598011481	59.7598910482828	90.2645972491254	48.12087964968	52.9637800797744	113.047787183772	60.1542526908286	94.1767383456286	185.578489391096	46.3642686036628	68.1756203981456	105.953102964495	168.065244697099	111.168653693375	47.8240076518412	146.995053616446	136.238787669417	60.7448072681162	92.3313670171839	15.5913810845365	59.2644347888471	34.9020125996265	67.7063350560834	59.6015158011309	112.575398280865	160.118779021529	115.263954455704	106.01113419798	110.606292647234	160.096619714354	4.73305566073457	35.034859685387	113.650169103614
Adprh	74.2830097777665	89.5987097785792	75.8728293561704	85.992973145623	165.646691490979	99.6238118236139	41.702069986499	42.7383042051439	128.246232766912	151.995318544189	103.895776794091	117.75360379552	120.957638906889	40.8152159124922	54.8005260850504	20.6626085303513	44.171473660751	72.3409207426582	46.3520904792806	99.249314277465	60.269129056295	94.2064893198103	60.1542526908286	43.9491445612934	128.873950966039	87.5769518069186	128.33057957298	149.795766260148	29.4851306486139	56.9400421356312	90.6139092350676	44.0985160849337	63.2537228465148	87.320660447917	74.3780456527315	135.125302732649	90.4562425724508	191.961069297946	135.412670112167	123.048290686206	72.6292892134611	114.02397900018	167.884455402873	136.300029683118	96.4259987181014	95.4962293032988	94.6611132146914	52.5522895280804	137.163997194017
Adprhl2	74.2830097777665	33.5995161669672	66.1455435412768	73.7082626962483	13.6147965609024	0	31.2765524898742	24.4218881172251	75.2749627110138	22.7992977816283	85.0056355588019	68.5111876628479	56.1589037781983	68.0253598541536	109.601052170101	57.8553038849837	80.3117702922746	12.5810296943753	85.3854298302538	78.19642943073	23.742384173692	22.6095574367545	68.747717360947	47.0883691728143	33.5072272511702	20.6063416016279	32.082644893245	51.1497738449285	20.6395914540297	13.557152889436	75.511591029223	88.1970321698675	75.4179003169985	26.5758531798008	84.6370864324186	15.5913810845365	49.9068924537659	22.4370080997599	57.6757668996266	82.6730703047945	65.366360292115	65.5031368724435	70.1606679295587	54.520011873247	56.7211757165302	28.0871262656761	37.8644452858766	52.5522895280804	11.7569140452014
Adprm	76.4053814857026	39.1994355281284	75.8728293561704	135.131814943122	52.1900534834592	47.6461708721632	20.8510349932495	76.3184003663283	55.759231637788	60.7981274176755	56.6704237058679	141.304324554624	64.7987351286903	45.3502399027691	97.4231574845341	43.3914779137377	76.2961817776609	44.0336039303137	92.7041809585612	39.098214715365	58.4427918121649	154.498642484489	25.7803940103551	59.6452676188981	51.5495803864157	41.2126832032558	36.0929755049006	18.2677763731887	100.249444205287	56.9400421356312	85.5798031664527	22.0492580424669	48.6567098819345	53.1517063596017	102.590407796871	51.9712702817882	68.6219771239282	84.762030599093	85.2598293298828	49.9883680912711	83.5236825954803	55.7989684468964	37.5860721051207	115.097802843522	62.3932932881833	44.9394020250818	99.394168875426	56.9316469887538	70.5414842712085
Adrb3	40.3250624507875	22.3996774446448	7.78182865191491	21.4982432864057	0	82.2979315064636	15.6382762449371	12.2109440586125	22.3036926551152	11.3996488908142	0	10.70487307232	34.5593254019682	52.1527758881845	0	2.06626085303513	0	22.0168019651568	7.31875112830746	12.03021991242	20.0897096854317	18.8412978639621	4.29673233505919	15.6961230576048	10.3099160772831	10.3031708008139	24.0619836699337	36.5355527463775	50.1247221026436	10.8457223115488	0	7.34975268082229	19.4626839527738	26.5758531798008	28.2123621441395	0	3.11918077836037	19.9440071997866	40.1222726258272	94.2088475566262	3.63146446067306	0	12.5286907017069	0	0	19.6609883859733	23.6652783036728	13.1380723820201	11.7569140452014
Adrbk1	14.8566019555533	22.3996774446448	7.78182865191491	24.5694208987494	0	23.8230854360816	36.4893112381866	21.3691521025719	25.0916542370046	3.79988296360472	28.335211852934	19.268771530176	21.5995783762301	27.2101439416615	0	12.3975651182108	6.0233827719206	28.3073168123445	7.31875112830746	12.03021991242	27.3950586619523	48.9873744463014	0	21.9745722806467	10.3099160772831	20.6063416016279	8.02066122331125	32.8819974717398	0	40.671458668308	20.1364242744595	14.6995053616446	12.1641774704836	7.59310090851452	25.6476019492177	10.3942540563576	62.3836155672074	12.4650044998666	5.0152840782284	11.5357772518318	39.9461090674036	31.5385473830284	17.5401669823897	6.05777909702745	5.67211757165302	11.2348505062705	4.73305566073457	13.1380723820201	27.4327994388033
Adrm1	144.321276139661	173.597500195997	190.654801971915	159.701235841871	206.491081173686	203.579093726515	135.531727456122	137.373120659391	150.549925422028	239.392626707097	217.236624205827	250.494029892288	215.995783762301	278.90397540203	127.867894198451	268.613910894567	267.036636221813	163.553386026879	246.397954653018	216.54395842356	175.328375436495	216.674925435564	197.649687412723	219.745722806467	188.155968410417	206.063416016279	244.630167310993	197.291984830438	132.683087918763	197.934432185766	188.778977573057	154.344806297268	162.999978104481	246.775779526722	125.673249551167	207.885081127153	265.130366160632	169.524061198186	223.180141481164	188.417695113252	268.728370089806	133.432315851274	265.608242876186	148.415587877172	155.983233220458	255.592849017653	170.390003786445	153.277511123568	215.543424162026
Adsl	532.715298691982	229.596693807609	297.654945935745	356.256603031867	458.36481755038	417.98686265125	354.467594885241	363.275585743723	337.343351408618	311.590403015587	352.6159697254	462.450516724223	302.394097267221	287.974023382584	213.113156997418	479.37251790415	401.558851461373	412.028722490792	500.114660434343	342.86126750397	215.507794807358	474.800706171844	528.49807721228	266.834091979281	430.438996226571	273.03402622157	332.857440767417	277.670200872469	232.93253212405	317.237377612802	324.699841425659	382.187139402759	325.999956208961	315.113687703353	238.522698127725	337.813256831623	336.87152406292	358.992129596159	273.332982263448	296.084949463683	355.883517145959	218.343789574812	165.378717262531	360.437856273133	482.129993590507	280.871262656761	227.186671715259	394.142171460603	364.464335401244
Adss	420.229598171365	475.993145698702	482.473376418725	540.527259772487	399.36736578647	387.666572096237	583.828979810985	354.117377699763	379.162775136959	490.184902305009	371.50611096069	293.313522181567	349.913169694928	346.929335256183	274.002630425252	373.993214399359	423.644588291749	390.011920525635	353.739637868194	409.02747702228	173.502038192364	444.654629589505	283.584334113906	320.200910375137	332.494793492381	381.217319630116	497.280995845298	449.387298780443	250.623610513218	477.211781708147	302.046364116892	485.083676934271	294.373094785704	440.399852693842	423.185432162093	493.727067676988	377.420874181605	436.275157495332	401.222726258272	334.537540303122	413.986948516728	230.474000106746	365.837768489842	324.091181690968	382.867936086579	460.628870757088	317.114729269216	376.62474161791	188.110624723223
Aebp2	91.2619834412559	95.1986291397404	25.2909431187235	24.5694208987494	36.3061241624064	32.4860255946567	20.8510349932495	45.791040219797	69.699039547235	15.1995318544189	75.5605649411572	2.140974614464	34.5593254019682	163.260863649969	0	30.993912795527	20.0779425730687	53.4693762010952	43.9125067698448	9.022664934315	65.7481407886855	60.2921531646786	34.3738586804735	65.92371684194	74.7468915603027	15.4547562012209	52.1342979515231	25.5748869224642	324.336437134753	81.342917336616	2.51705303430743	14.6995053616446	41.3582033996443	18.9827522712863	56.424724288279	36.3798891972518	56.1452540104867	122.157044098693	52.6604828213982	80.7504407628225	43.5775735280767	89.7635579363115	65.1491916488759	18.1733372910823	113.44235143306	162.905332340922	23.6652783036728	13.1380723820201	27.4327994388033
Aen	120.975187352363	179.197419557158	161.472944527234	73.7082626962483	154.301027690227	71.4692563082447	114.680692462872	45.791040219797	69.699039547235	75.9976592720944	207.791553588182	147.727248398016	77.7584821544283	58.9553118735998	60.8894734278338	183.897215920127	150.584569298015	191.860702839224	126.858352890663	156.39285886146	29.2213959060824	62.1762829510748	158.97909639719	194.631925914299	100.521681753511	242.124513819128	96.247934679735	215.559761203627	144.477140178208	241.317321431961	249.188250396436	132.295548254801	167.865649092674	121.489614536232	176.968453449602	192.293700042616	137.243954247856	311.625112496666	188.073152933565	230.715545036636	137.995649505576	31.5385473830284	75.1721442102415	245.340053429612	70.9014696456628	28.0871262656761	179.856115107914	43.7935746067337	223.381366858827
Aes	38.2026907428513	50.3992742504508	62.2546292153193	30.7117761234368	93.0344431661663	58.4748460703821	10.4255174966247	103.793024498207	50.1833084740092	79.7975422356991	47.2253530882233	72.7931368917759	64.7987351286903	45.3502399027691	48.711578742267	49.5902604728431	48.1870621753648	125.810296943753	24.3958370943582	69.173764496415	54.7901173239046	47.1032446599052	68.747717360947	50.2275937843353	36.084706270491	41.2126832032558	100.258265291391	51.1497738449285	35.3821567783367	32.5371669346464	37.7557955146115	7.34975268082229	14.5970129645803	30.3724036340581	64.1190048730444	36.3798891972518	43.6685308970452	62.3250224993331	37.614630586713	21.1489249616916	50.8405024494228	43.6687579149624	50.1147628068276	48.4622327762196	62.3932932881833	33.7045515188114	28.3983339644074	61.3110044494272	70.5414842712085
Aff1	40.3250624507875	5.5999193611612	13.6182001408511	0	11.345663800752	54.1433759910945	10.4255174966247	70.212928337022	80.8508858747926	83.5974251993039	44.076996215675	19.268771530176	38.8792410772142	47.6177518979075	0	37.1926953546324	8.03117702922746	3.14525742359383	0	72.18131947452	73.0534897652061	16.9571680775659	12.8901970051776	34.5314707267305	10.3099160772831	41.2126832032558	8.02066122331125	76.7246607673927	11.7940522594456	24.4028752009848	47.8240076518412	58.7980214465783	38.9253679055476	37.9655045425726	58.9894844832008	51.9712702817882	24.953446226883	29.9160107996799	62.691050977855	17.3036658777477	21.7887867640383	24.260421063868	70.1606679295587	9.08666864554117	53.8851169307037	33.7045515188114	42.5975009466111	83.207791752794	23.5138280904028
Aff4	184.646338590448	128.798145306708	54.4728005634044	104.420038819685	52.1900534834592	125.612632299339	52.1275874831237	39.6855681904907	175.641579659032	182.394382253027	141.67605926467	32.1146192169599	151.197048633611	113.375599756923	36.5336840567003	101.246781798721	106.413095637264	62.9051484718767	141.495855147278	120.3021991242	85.8378504741172	52.7556340190938	158.97909639719	43.9491445612934	103.099160772831	113.334878808953	64.16528978649	208.252650654352	159.219705502515	132.860098316473	123.335598681064	44.0985160849337	53.5223808701279	98.7103118106888	41.0361631187484	72.7597783945035	152.839858139658	236.835085497466	105.320965642796	169.191399693533	130.73272058423	82.4854316171511	117.769692596045	130.24225058609	76.5735872173158	28.0871262656761	189.322226429383	122.622008898854	78.3794269680094
Afg3l1	93.3843551491921	72.7989516950956	107.00014396383	101.348861207341	174.723222531581	129.944102378627	93.8296574696226	82.4238723956346	94.7906937842397	94.997074090118	125.934274901929	107.0487307232	64.7987351286903	131.51569571803	12.1778946855668	80.5841732683701	60.233827719206	103.793494978597	153.693773694457	72.18131947452	78.5325014975965	79.1334510286406	90.2313790362429	122.429759849317	123.718992927398	61.8190248048837	104.268595903046	62.1104396688417	156.271192437654	86.7657784923904	80.5456970978378	66.1477741274006	94.8805842697723	68.3379081766307	94.8961272121057	129.928175704471	102.932965685892	77.2830278991731	67.7063350560834	128.816179312122	72.6292892134611	135.858357957661	107.746740034679	115.097802843522	158.819292006285	165.714044967489	42.5975009466111	109.483936516834	70.5414842712085
Afg3l2	87.0172400253836	78.3988710562568	132.291087082554	165.843591066559	104.380106966918	162.430127973284	93.8296574696226	109.898496527513	136.610117512581	182.394382253027	135.379345519573	122.035553024448	77.7584821544283	83.8979438201228	97.4231574845341	128.108172888178	120.467655438412	141.536584061723	104.90209950574	186.46840864251	113.232909136069	103.627138251791	154.682364062131	138.125882906922	79.9018495989443	164.850732813023	128.33057957298	146.14221098551	47.1762090377822	119.302945427037	105.716227440912	117.596042893157	90.0149132815788	132.879265899004	143.626570915619	103.942540563576	115.409688799334	196.947071097893	75.229261173426	121.125661144234	137.995649505576	80.0593895107644	145.3328121398	109.040023746494	73.7375284314893	154.479194461219	175.123059447179	148.898153662895	129.326054497216
Aftph	50.9369209904684	39.1994355281284	23.3454859557447	21.4982432864057	27.2295931218048	36.8174956739443	93.8296574696226	0	22.3036926551152	3.79988296360472	15.7417843627411	70.6521622773119	21.5995783762301	13.6050719708307	12.1778946855668	37.1926953546324	34.1325023742167	69.1956633190644	36.5937556415373	24.06043982484	162.544014727584	50.8715042326976	8.59346467011837	0	15.4648741159247	20.6063416016279	52.1342979515231	80.3782160420305	0	2.7114305778872	40.2728485489189	22.0492580424669	41.3582033996443	22.7793027255436	7.69428058476533	5.19712702817882	37.4301693403245	12.4650044998666	30.0917044693704	0	36.3146446067306	53.3729263405096	0	0	34.0327054299182	81.4526661704608	47.3305566073457	30.6555022247136	50.9466275292061
Aga	19.1013453714257	5.5999193611612	40.8546004225533	15.3558880617184	27.2295931218048	49.8119059118069	0	33.5800961611845	27.879615818894	0	0	0	17.2796627009841	27.2101439416615	12.1778946855668	0	12.0467655438412	3.14525742359383	17.0770859660508	39.098214715365	16.4370351971714	96.0906191062065	0	6.27844922304191	23.197311173887	0	40.1033061165562	0	100.249444205287	8.1342917336616	32.7216894459966	0	0	0	12.8238009746089	10.3942540563576	0	7.47900269991997	30.0917044693704	34.6073317554954	0	36.390631595802	20.0459051227311	0	22.6884702866121	0	28.3983339644074	48.1729320674071	23.5138280904028
Agap1	14.8566019555533	16.7997580834836	3.89091432595746	30.7117761234368	4.5382655203008	4.33147007928756	20.8510349932495	6.10547202930627	8.36388474566821	18.9994148180236	12.5934274901929	6.42292384339199	12.9597470257381	31.7451679319384	12.1778946855668	8.26504341214052	4.01558851461373	9.4357722707815	7.31875112830746	48.12087964968	3.6526744882603	22.6095574367545	8.59346467011837	3.13922461152095	10.3099160772831	15.4547562012209	0	7.3071105492755	38.3306698431981	8.1342917336616	22.6534773087669	29.3990107232892	21.8955194468705	0	2.56476019492177	10.3942540563576	6.23836155672074	24.9300089997332	0	0	7.26292892134611	36.390631595802	2.50573814034138	24.2311163881098	22.6884702866121	8.42613787970284	4.73305566073457	13.1380723820201	3.91897134840047
Agap3	10.6118585396809	11.1998387223224	38.9091432595746	30.7117761234368	11.345663800752	19.491615356794	26.0637937415618	6.10547202930627	0	15.1995318544189	18.8901412352893	36.3965684458879	8.63983135049204	38.5477039173537	24.3557893711335	61.9878255910539	0	28.3073168123445	7.31875112830746	15.037774890525	0	3.76825957279241	8.59346467011837	25.1137968921676	7.73243705796235	5.15158540040697	0	18.2677763731887	11.7940522594456	24.4028752009848	20.1364242744595	0	2.43283549409672	26.5758531798008	5.12952038984355	5.19712702817882	37.4301693403245	2.49300089997332	25.076420391142	38.4525908394393	14.5258578426922	0	37.5860721051207	45.4333432277059	17.0163527149591	14.0435631328381	0	35.034859685387	0
Agbl5	14.8566019555533	0	0	39.9253089604678	6.80739828045119	8.66294015857512	0	3.05273601465313	2.7879615818894	7.59976592720944	0	12.845847686784	0	27.2101439416615	0	0	0	3.14525742359383	4.87916741887164	6.01510995621	10.9580234647809	20.7254276503583	0	18.8353476691257	2.57747901932078	0	4.01033061165563	18.2677763731887	14.742565324307	0	2.51705303430743	0	4.86567098819345	15.186201817029	0	20.7885081127153	12.4767231134415	22.4370080997599	7.5229261173426	38.4525908394393	0	16.9822947447076	7.51721442102415	0	0	14.0435631328381	9.46611132146914	0	23.5138280904028
Agfg1	101.873841980937	179.197419557158	97.2728581489364	273.334807498587	156.570160450377	60.6405811100258	166.808279945996	61.0547202930627	228.612849714931	163.394967435003	151.121129882314	100.625806879808	43.1991567524602	54.4202878833229	54.8005260850504	196.294781038337	80.3117702922746	135.246069214535	129.297936600099	138.34752899283	93.1431994506378	118.700176542961	38.6705910155327	69.062941453461	67.0144545023404	226.669757617907	116.299587738013	36.5355527463775	32.4336437134753	206.068723919427	166.125500264291	95.5467848506898	87.5820777874821	174.641320895834	0	129.928175704471	96.6946041291715	137.115049498533	132.905028073053	182.649806487337	98.0495404381725	48.520842127736	115.263954455704	190.820041556365	130.45870414802	202.227309112868	231.919727375994	175.174298426935	141.082968542417
Agfg2	44.5698058666599	5.5999193611612	17.5091144668086	9.21353283703103	15.8839293210528	6.49720511893134	0	27.4746241318782	13.939807909447	7.59976592720944	18.8901412352893	23.550720759104	12.9597470257381	45.3502399027691	0	28.9276519424918	16.0623540584549	31.4525742359383	7.31875112830746	21.052884846735	0	0	0	3.13922461152095	20.6198321545663	10.3031708008139	4.01033061165563	18.2677763731887	5.89702612972278	5.4228611557744	2.51705303430743	14.6995053616446	21.8955194468705	0	48.7304437035137	0	18.7150846701622	9.9720035998933	22.5687783520278	0	10.8943933820192	0	5.01147628068276	18.1733372910823	17.0163527149591	8.42613787970284	0	0	0
Aggf1	76.4053814857026	111.998387223224	130.345629919575	61.4235522468735	52.1900534834592	19.491615356794	88.6168987213103	85.4766084102877	80.8508858747926	159.595084471398	59.8187805784161	96.3438576508798	30.2394097267221	115.643111752061	54.8005260850504	64.0540864440891	36.1402966315236	100.648237555003	12.1979185471791	93.234204321255	91.3168622065076	37.6825957279241	111.715040711539	84.7590645110658	69.5919335216611	46.3642686036628	84.2169428447681	25.5748869224642	58.9702612972278	29.8257363567592	105.716227440912	169.044311658913	180.029826563158	98.7103118106888	25.6476019492177	72.7597783945035	18.7150846701622	69.8040251992531	47.6451987431698	28.8394431295795	65.366360292115	116.450021106566	95.2180493329725	60.5777909702745	150.311115648805	53.3655399047846	70.9958349110186	109.483936516834	74.460455619609
Agk	48.8145492825322	67.1990323339344	126.454715593617	113.633571656716	43.1135224428576	101.789546863258	78.1913812246855	79.3711363809815	142.186040676359	167.194850398608	97.5990630489947	100.625806879808	8.63983135049204	106.573063771507	36.5336840567003	134.306955447283	144.561186526094	188.71544541563	109.781266924612	111.279534189885	67.5744780328156	82.9017106014331	60.1542526908286	37.6706953382514	118.564034888756	103.03170800814	96.247934679735	69.4175502181172	70.7643135566734	178.954418140555	133.403810818294	29.3990107232892	53.5223808701279	34.1689540883154	146.191331110541	25.9856351408941	84.21788101573	72.2970260992264	132.905028073053	76.9051816788786	43.5775735280767	179.527115872623	60.1377153681932	54.520011873247	42.5408817873977	174.140182847192	118.326391518364	35.034859685387	39.1897134840047
Agl	6.36711512380855	16.7997580834836	27.2364002817022	27.6405985110931	9.07653104060159	58.4748460703821	36.4893112381866	27.4746241318782	2.7879615818894	18.9994148180236	18.8901412352893	2.140974614464	21.5995783762301	6.80253598541536	6.08894734278338	2.06626085303513	16.0623540584549	3.14525742359383	41.472923060409	12.03021991242	1.82633724413015	26.3778170095469	0	12.5568984460838	5.15495803864157	10.3031708008139	28.0723142815894	0	14.742565324307	18.9800140452104	22.6534773087669	22.0492580424669	31.6268614232574	7.59310090851452	2.56476019492177	0	34.3109885619641	19.9440071997866	0	26.9168135876075	36.3146446067306	0	15.0344288420483	30.2888954851372	36.8687642157447	58.9829651579199	4.73305566073457	17.5174298426935	27.4327994388033
Ago1	21.2237170793618	16.7997580834836	17.5091144668086	21.4982432864057	27.2295931218048	34.6517606343005	5.21275874831237	12.2109440586125	0	0	9.44507061764465	10.70487307232	0	4.53502399027691	30.4447367139169	10.3313042651757	34.1325023742167	0	9.75833483774329	33.083104759155	18.2633724413015	15.0730382911696	47.2640556856511	0	48.9721013670949	10.3031708008139	12.0309918349669	51.1497738449285	14.742565324307	8.1342917336616	0	44.0985160849337	12.1641774704836	3.79655045425726	2.56476019492177	10.3942540563576	6.23836155672074	7.47900269991997	0	1.92262954197196	10.8943933820192	46.0948000213492	0	48.4622327762196	14.1802939291326	47.7481146516494	18.9322226429383	8.75871492134674	0
Ago2	76.4053814857026	44.7993548892896	114.781972615745	55.2811970221862	138.417098369174	80.1321964668199	67.7658637280608	70.212928337022	39.0314621464516	56.9982444540708	40.9286393431268	44.9604669037439	34.5593254019682	40.8152159124922	18.2668420283501	92.9817383865809	46.1792679180579	37.743089083126	34.1541719321015	33.083104759155	60.269129056295	22.6095574367545	81.6379143661246	65.92371684194	36.084706270491	0	60.1549591748344	47.4962185702908	97.3009311404259	65.0743338692928	60.4092728233784	29.3990107232892	19.4626839527738	41.7620549968299	48.7304437035137	62.3655243381459	12.4767231134415	27.4230098997066	47.6451987431698	74.9825521369066	47.2090379887497	58.2250105532832	25.0573814034138	36.3466745821647	42.5408817873977	117.96593031584	75.7288905717531	30.6555022247136	47.0276561808057
Agpat1	42.4474341587237	16.7997580834836	23.3454859557447	30.7117761234368	15.8839293210528	23.8230854360816	15.6382762449371	12.2109440586125	44.6073853102304	34.1989466724425	22.0384981078375	51.3833907471359	30.2394097267221	36.2801919222153	30.4447367139169	33.0601736485621	68.2650047484334	28.3073168123445	14.6375022566149	30.07554978105	27.3950586619523	24.4936872231507	38.6705910155327	37.6706953382514	72.1694125409819	5.15158540040697	20.0516530582781	18.2677763731887	67.815800491812	67.78576444718	17.619371240152	22.0492580424669	34.0596969173541	7.59310090851452	15.3885611695307	25.9856351408941	65.5027963455678	39.8880143995732	0	13.4584067938037	25.4202512247114	43.6687579149624	55.1262390875104	18.1733372910823	65.2293520740098	33.7045515188114	18.9322226429383	30.6555022247136	39.1897134840047
Agpat2	123.097559060299	78.3988710562568	140.072915734468	27.6405985110931	120.264036287971	23.8230854360816	46.9148287348113	27.4746241318782	136.610117512581	45.5985955632567	85.0056355588019	81.3570353496319	69.1186508039363	29.4776559367999	12.1778946855668	99.1805209456863	104.405301379957	50.3241187775013	39.0333393509732	111.279534189885	113.232909136069	92.3223595334141	64.4509850258878	18.8353476691257	64.4369754830196	51.5158540040698	104.268595903046	29.228442197102	20.6395914540297	75.9200561808416	17.619371240152	0	46.2238743878378	91.1172109021743	48.7304437035137	140.322429760828	81.0987002373697	62.3250224993331	7.5229261173426	128.816179312122	39.9461090674036	55.7989684468964	75.1721442102415	75.7222387128431	110.606292647234	109.539792436137	52.0636122680803	48.1729320674071	133.245025845616
Agpat3	40.3250624507875	16.7997580834836	31.1273146076597	46.0676641851552	34.036991402256	6.49720511893134	5.21275874831237	12.2109440586125	22.3036926551152	94.997074090118	15.7417843627411	94.2028830364158	0	52.1527758881845	6.08894734278338	24.7951302364216	6.0233827719206	0	46.3520904792806	9.022664934315	0	39.5667255143203	4.29673233505919	15.6961230576048	0	5.15158540040697	8.02066122331125	18.2677763731887	32.4336437134753	0	0	7.34975268082229	58.3880518583214	3.79655045425726	46.1656835085919	20.7885081127153	24.953446226883	37.3950134995999	42.6299146649414	3.84525908394393	39.9461090674036	0	0	15.1444477425686	0	14.0435631328381	47.3305566073457	21.8967873033668	23.5138280904028
Agpat4	44.5698058666599	39.1994355281284	5.83637148893619	21.4982432864057	52.1900534834592	36.8174956739443	20.8510349932495	64.1074563077158	11.1518463275576	22.7992977816283	28.335211852934	4.28194922892799	95.0381448554124	58.9553118735998	18.2668420283501	47.523999619808	28.1091196022961	50.3241187775013	36.5937556415373	48.12087964968	56.6164545680347	50.8715042326976	30.0771263454143	28.2530215036886	43.8171433284533	51.5158540040698	24.0619836699337	14.614221098551	165.116731632238	59.6514727135184	22.6534773087669	51.448268765756	87.5820777874821	45.5586054510871	58.9894844832008	5.19712702817882	62.3836155672074	32.4090116996532	27.5840624302562	146.119845189869	54.4719669100958	87.3375158299248	27.5631195437552	27.2600059366235	48.2129993590507	11.2348505062705	33.131389625142	13.1380723820201	39.1897134840047
Agpat5	106.118585396809	162.397661473675	175.091144668086	334.758359745461	120.264036287971	110.452487021833	109.46793371456	137.373120659391	83.638847456682	121.596254835351	163.714557372507	164.855045313728	95.0381448554124	176.865935620799	121.778946855668	159.102085683705	48.1870621753648	37.743089083126	46.3520904792806	42.10576969347	27.3950586619523	130.004955261338	193.352955077663	72.202166064982	82.4793286182651	123.638049609767	100.258265291391	47.4962185702908	312.542384875307	135.57152889436	40.2728485489189	66.1477741274006	114.343268222546	113.896513627718	58.9894844832008	150.716683817186	121.648050356054	181.989065698053	75.229261173426	165.346140609589	214.25640317971	378.462568596341	115.263954455704	248.368942978125	130.45870414802	103.922367183002	189.322226429383	43.7935746067337	74.460455619609
Agps	63.6711512380855	11.1998387223224	64.200086378298	61.4235522468735	38.5752569225568	41.1489657532318	114.680692462872	27.4746241318782	33.4555389826728	3.79988296360472	56.6704237058679	79.2160607351679	25.9194940514761	79.3629198298459	66.9784207706172	49.5902604728431	50.1948564326716	12.5810296943753	102.462515796305	102.25686925557	69.4008152769458	41.4508553007165	77.3411820310654	28.2530215036886	43.8171433284533	82.4253664065116	48.1239673398675	91.3388818659437	14.742565324307	32.5371669346464	60.4092728233784	51.448268765756	80.2835713051919	49.3551559053444	15.3885611695307	67.5626513663247	162.197400474739	104.70603779888	60.1834089387408	48.0657385492991	105.312469359519	123.728147425727	110.252478175021	51.4911223247333	0	75.8352409173255	70.9958349110186	100.725221595488	82.2983983164099
Agrn	72.1606380698303	11.1998387223224	7.78182865191491	67.5659074715609	74.8813810849631	73.6349913478885	15.6382762449371	58.0019842784095	89.2147706204609	91.1971911265133	59.8187805784161	77.0750861207039	12.9597470257381	0	36.5336840567003	109.511825210862	52.2026506899785	25.1620593887507	85.3854298302538	33.083104759155	107.753897403679	35.7984659415279	73.0444496960062	62.7844922304191	67.0144545023404	51.5158540040698	72.1859510098013	76.7246607673927	5.89702612972278	24.4028752009848	0	0	70.552229328805	30.3724036340581	53.8599640933573	25.9856351408941	74.8603386806489	52.3530188994398	20.0611363129136	90.3635884726823	87.1551470561533	53.3729263405096	157.861502841507	42.4044536791921	53.8851169307037	30.8958388922437	70.9958349110186	109.483936516834	35.2707421356042
Agtpbp1	8.48948683174474	11.1998387223224	7.78182865191491	3.07117761234368	4.5382655203008	34.6517606343005	0	21.3691521025719	52.9712700558986	15.1995318544189	37.7802824705786	64.2292384339199	30.2394097267221	22.6751199513845	36.5336840567003	14.4638259712459	6.0233827719206	28.3073168123445	43.9125067698448	36.09065973726	40.1794193708634	5.65238935918862	17.1869293402367	12.5568984460838	28.3522692125286	5.15158540040697	0	43.842663295653	17.6910783891683	27.114305778872	15.1023182058446	22.0492580424669	0	0	0	31.1827621690729	43.6685308970452	64.8180233993064	5.0152840782284	24.9941840456355	18.1573223033653	12.130210531934	22.5516432630724	27.2600059366235	17.0163527149591	0	23.6652783036728	8.75871492134674	7.83794269680094
Agtrap	176.156851758703	106.398467862063	140.072915734468	221.124788088745	231.451541535341	205.744828766159	151.170003701059	85.4766084102877	139.39807909447	205.193680034655	207.791553588182	301.877420639424	146.877132958365	165.528375645107	213.113156997418	250.017563217251	126.491038210333	210.732247380787	180.529194498251	159.400413839565	250.208202445831	88.5540999606217	154.682364062131	241.720295087113	239.705548796833	159.699147412616	140.361571407947	193.638429555801	94.3524180755645	227.760168542525	140.954969921216	132.295548254801	396.552185537766	102.506862264946	233.393177737882	239.067843296226	96.6946041291715	231.849083697519	173.02730069888	134.584067938037	214.25640317971	53.3729263405096	217.9992182097	69.6644596158156	175.835644721244	275.253837403626	222.453616054525	100.725221595488	309.598736523637
Ahctf1	55.1816644063408	128.798145306708	105.054686800851	175.05712390359	74.8813810849631	17.3258803171502	125.106209959497	109.898496527513	47.3953468921198	182.394382253027	113.340847411736	119.894578409984	56.1589037781983	54.4202878833229	91.3342101417507	35.1264345015972	130.506626724946	125.810296943753	31.7145882226657	117.294644146095	89.4905249623774	84.7858403878293	154.682364062131	131.84743368388	56.7045384250572	46.3642686036628	56.1446285631787	91.3388818659437	5.89702612972278	111.168653693375	93.130962269375	36.7487634041115	36.4925324114509	193.62407316712	64.1190048730444	46.7741432536094	87.3370617940904	114.678041398773	32.5993465084846	92.2862180146543	54.4719669100958	60.65105265967	55.1262390875104	127.213361037576	102.098116289754	117.96593031584	113.59333585763	153.277511123568	66.622512922808
Ahcy	140.076532723788	145.597903390191	169.254773179149	132.060637330778	158.839293210528	108.286751982189	307.55276615043	143.478592688697	100.366616948018	167.194850398608	160.566200499959	256.91695373568	90.7182291801664	90.7004798055382	73.0673681134006	130.174433741213	194.756042958766	169.843900874067	97.5833483774329	78.19642943073	91.3168622065076	137.541474406923	223.430081423078	213.467273583425	103.099160772831	87.5769518069186	148.382232631258	171.717097907974	120.889035659317	92.1886396481648	156.057288127061	161.69455897809	119.20893921074	186.030972258606	230.82841754296	140.322429760828	127.886411912775	179.496064798079	100.305681564568	101.899365724514	134.364185044903	150.414610595981	165.378717262531	184.762262459337	133.294762933846	157.287907087786	89.9280575539568	157.656868584241	227.300338207227
Ahcyl1	76.4053814857026	95.1986291397404	62.2546292153193	33.7829537357804	77.1505138451135	86.6294015857512	114.680692462872	79.3711363809815	44.6073853102304	60.7981274176755	66.1154943235126	44.9604669037439	86.3983135049204	27.2101439416615	97.4231574845341	80.5841732683701	14.0545598011481	78.6314355898459	51.2312578981523	75.188874452625	49.3111055915141	28.2619467959431	51.5607880207102	94.1767383456286	20.6198321545663	103.03170800814	12.0309918349669	168.063542633336	126.78606178904	67.78576444718	47.8240076518412	73.4975268082229	70.552229328805	30.3724036340581	141.061810720698	98.7454135353976	62.3836155672074	52.3530188994398	92.7827554472254	94.2088475566262	79.8922181348072	48.520842127736	105.241001894338	93.8955760039254	68.0654108598363	33.7045515188114	37.8644452858766	65.6903619101005	70.5414842712085
Ahcyl2	16.9789736634895	27.999596805806	70.0364578672342	36.8541313481241	18.1530620812032	15.1601452775065	10.4255174966247	12.2109440586125	0	34.1989466724425	3.14835687254822	27.832669988032	0	0	30.4447367139169	76.4516515622998	16.0623540584549	0	0	30.07554978105	93.1431994506378	0	38.6705910155327	12.5568984460838	0	0	0	0	0	5.4228611557744	0	0	0	0	0	0	9.35754233508111	0	65.1986930169692	32.6847022135234	10.8943933820192	0	10.0229525613655	24.2311163881098	0	19.6609883859733	0	13.1380723820201	0
Ahdc1	2.12237170793618	5.5999193611612	1.94545716297873	6.14235522468735	6.80739828045119	15.1601452775065	0	9.1582080439594	16.7277694913364	26.599180745233	31.4835687254822	6.42292384339199	4.31991567524602	11.3375599756923	0	12.3975651182108	2.00779425730687	9.4357722707815	12.1979185471791	27.067994802945	5.47901173239046	11.3047787183772	17.1869293402367	3.13922461152095	10.3099160772831	15.4547562012209	8.02066122331125	3.65355527463775	35.3821567783367	5.4228611557744	2.51705303430743	0	17.0298484586771	0	0	10.3942540563576	6.23836155672074	14.9580053998399	7.5229261173426	7.69051816788786	10.8943933820192	14.5562526383208	2.50573814034138	15.1444477425686	0	2.80871262656761	14.1991669822037	17.5174298426935	11.7569140452014
Ahi1	0	0	5.83637148893619	0	13.6147965609024	32.4860255946567	0	21.3691521025719	61.3351548015668	15.1995318544189	3.14835687254822	2.140974614464	4.31991567524602	79.3629198298459	0	41.3252170607026	2.00779425730687	0	17.0770859660508	12.03021991242	21.9160469295618	30.1460765823393	8.59346467011837	9.41767383456286	0	41.2126832032558	0	0	5.89702612972278	5.4228611557744	27.6875833773818	66.1477741274006	31.6268614232574	11.3896513627718	0	10.3942540563576	31.1918077836037	0	40.1222726258272	1.92262954197196	3.63146446067306	26.6864631702548	0	15.1444477425686	28.3605878582651	0	0	8.75871492134674	19.5948567420024
Ahnak	14.8566019555533	0	15.5636573038298	42.9964865728115	2.2691327601504	10.8286751982189	15.6382762449371	3.05273601465313	8.36388474566821	15.1995318544189	3.14835687254822	38.5375430603519	21.5995783762301	0	24.3557893711335	20.6626085303513	22.0857368303755	40.8883465067198	0	21.052884846735	85.8378504741172	13.1889085047734	0	0	18.0423531352455	5.15158540040697	20.0516530582781	0	0	18.9800140452104	2.51705303430743	0	0	15.186201817029	7.69428058476533	36.3798891972518	24.953446226883	17.4510062998133	5.0152840782284	38.4525908394393	18.1573223033653	12.130210531934	55.1262390875104	9.08666864554117	5.67211757165302	5.61742525313523	18.9322226429383	35.034859685387	43.1086848324052
Ahsa1	475.411262577705	431.193790809412	381.309603943831	476.03252991327	444.750020989478	554.428170148808	448.297252354864	473.174082271236	476.741430503088	550.983029722684	425.028177794009	515.974882085823	341.273338344436	272.101439416614	316.625261824736	440.113561696483	532.065478186319	412.028722490792	456.202153664499	324.81593763534	496.763730403401	486.105484890221	421.0797688358	342.175482655784	515.495803864157	664.5545166525	605.559922359999	376.316193287688	303.696845680723	588.380435401522	455.586599209645	463.034418891804	474.402921348861	539.110164504531	430.879712746858	410.573035226127	511.545647651101	329.076118796479	564.219458800695	278.781283585935	493.879166651536	266.864631702548	486.113199226228	408.900089049353	592.736286237741	404.454618225736	591.631957591821	538.660967662825	411.49199158205
Ahsa2	46.6921775745961	50.3992742504508	44.7455147485108	67.5659074715609	120.264036287971	47.6461708721632	78.1913812246855	39.6855681904907	61.3351548015668	53.1983614904661	62.9671374509643	100.625806879808	30.2394097267221	15.8725839659692	48.711578742267	74.3853907092647	64.2494162338197	59.7598910482828	34.1541719321015	102.25686925557	40.1794193708634	94.2064893198103	17.1869293402367	65.92371684194	38.6621852898117	46.3642686036628	12.0309918349669	98.6459924152192	8.84553919458417	78.6314867587288	78.0286440635304	44.0985160849337	46.2238743878378	15.186201817029	20.5180815593742	31.1827621690729	49.9068924537659	52.3530188994398	72.7216191343118	9.61314770985982	29.0517156853844	65.5031368724435	27.5631195437552	69.6644596158156	51.0490581448772	39.3219767719466	18.9322226429383	17.5174298426935	82.2983983164099
Aida	38.2026907428513	16.7997580834836	13.6182001408511	12.2847104493747	34.036991402256	88.795136625395	26.0637937415618	36.6328321758376	30.6675774007834	49.3984785268614	59.8187805784161	49.2424161326719	4.31991567524602	54.4202878833229	66.9784207706172	24.7951302364216	10.0389712865343	44.0336039303137	19.5166696754866	45.113324671575	23.742384173692	20.7254276503583	17.1869293402367	28.2530215036886	43.8171433284533	20.6063416016279	12.0309918349669	54.8033291195662	5.89702612972278	70.4971950250672	42.7899015832264	22.0492580424669	111.910432728449	7.59310090851452	2.56476019492177	10.3942540563576	6.23836155672074	39.8880143995732	2.5076420391142	40.3752203814112	39.9461090674036	16.9822947447076	47.6090246664862	27.2600059366235	5.67211757165302	19.6609883859733	52.0636122680803	13.1380723820201	27.4327994388033
Aifm1	152.810762971405	89.5987097785792	165.363858853192	52.2100194098425	154.301027690227	93.1266067046825	104.255174966247	155.68953674731	94.7906937842397	144.395552616979	119.637561156832	139.16334994016	112.317807556397	92.9679918006766	66.9784207706172	88.8492166805106	188.732660186845	50.3241187775013	31.7145882226657	117.294644146095	82.1851759858568	220.443185008356	116.011773046598	141.265107518443	139.183867043322	103.03170800814	172.444216301192	153.449321534785	26.5366175837525	113.880084271262	191.296030607365	80.8472794890452	126.50744569303	110.099963173461	51.2952038984355	93.5482865072188	162.197400474739	124.650044998666	132.905028073053	94.2088475566262	116.206862741538	140.710442170434	122.781168876728	78.7511282613568	90.7538811464484	39.3219767719466	47.3305566073457	100.725221595488	156.758853936019
Aifm2	19.1013453714257	0	9.72728581489364	0	11.345663800752	17.3258803171502	10.4255174966247	12.2109440586125	19.5157310732258	34.1989466724425	18.8901412352893	2.140974614464	86.3983135049204	31.7451679319384	30.4447367139169	12.3975651182108	14.0545598011481	18.871544541563	0	9.022664934315	78.5325014975965	32.0302063687355	0	0	10.3099160772831	5.15158540040697	16.0413224466225	0	29.4851306486139	35.2485975125336	0	0	4.86567098819345	0	20.5180815593742	5.19712702817882	0	0	25.076420391142	0	3.63146446067306	21.8343789574812	12.5286907017069	9.08666864554117	36.8687642157447	28.0871262656761	9.46611132146914	21.8967873033668	15.6758853936019
Aim1l	8.48948683174474	16.7997580834836	9.72728581489364	12.2847104493747	27.2295931218048	21.6573503964378	5.21275874831237	42.7383042051439	2.7879615818894	15.1995318544189	0	2.140974614464	0	4.53502399027691	12.1778946855668	20.6626085303513	32.1247081169098	6.29051484718767	21.9562533849224	18.04532986863	0	16.9571680775659	34.3738586804735	28.2530215036886	36.084706270491	0	16.0413224466225	21.9213316478265	5.89702612972278	10.8457223115488	0	0	0	18.9827522712863	20.5180815593742	51.9712702817882	31.1918077836037	9.9720035998933	17.5534942737994	28.8394431295795	3.63146446067306	7.2781263191604	10.0229525613655	0	5.67211757165302	16.8522757594057	0	8.75871492134674	0
Aim2	2.12237170793618	5.5999193611612	3.89091432595746	6.14235522468735	0	32.4860255946567	0	27.4746241318782	41.819423728341	15.1995318544189	0	4.28194922892799	0	0	24.3557893711335	2.06626085303513	0	25.1620593887507	36.5937556415373	0	23.742384173692	7.53651914558482	8.59346467011837	0	0	10.3031708008139	0	14.614221098551	0	18.9800140452104	10.0682121372297	7.34975268082229	17.0298484586771	0	2.56476019492177	5.19712702817882	3.11918077836037	0	0	0	29.0517156853844	14.5562526383208	30.0688576840966	51.4911223247333	25.5245290724386	19.6609883859733	14.1991669822037	17.5174298426935	0
Aimp1	167.667364926959	201.597097001803	161.472944527234	122.847104493747	154.301027690227	251.225264598678	156.382762449371	100.740288483553	195.157310732258	117.796371871746	119.637561156832	211.956486831936	263.514856190007	195.006031581907	66.9784207706172	179.764694214056	172.67030612839	150.972356332504	143.935438856713	204.51373851114	104.101222915419	194.065367998809	158.97909639719	103.594412180191	149.493783120605	133.941220410581	148.382232631258	168.063542633336	197.550375345713	192.511571029991	140.954969921216	95.5467848506898	160.567142610384	87.320660447917	271.864580661708	83.1540324508612	90.4562425724508	129.636046798613	147.950880307738	230.715545036636	119.838327202211	126.154189532114	130.298383297752	145.386698328659	224.048644080294	87.070091423596	70.9958349110186	188.312370808955	160.677825284419
Aimp2	161.30024980315	72.7989516950956	91.4364866600002	85.992973145623	127.071434568422	38.983230713588	130.318968707809	164.847744791269	108.730501693687	83.5974251993039	103.895776794091	92.0619084219518	47.5190724277062	117.9106237472	140.045788884018	61.9878255910539	104.405301379957	81.7766930134397	224.441701268096	132.33241903662	107.753897403679	158.266902057281	81.6379143661246	141.265107518443	193.310926449059	118.48646420936	52.1342979515231	124.220879337683	91.4039050107031	149.128681783796	105.716227440912	146.995053616446	177.596991069061	132.879265899004	184.662734034368	98.7454135353976	109.171327242613	129.636046798613	152.966164385966	76.9051816788786	61.7348958314419	77.6333474043776	117.769692596045	205.964489298933	90.7538811464484	117.96593031584	89.9280575539568	56.9316469887538	184.191653374822
Aip	14.8566019555533	50.3992742504508	50.5818862374469	36.8541313481241	38.5752569225568	8.66294015857512	41.702069986499	39.6855681904907	69.699039547235	26.599180745233	50.3737099607715	72.7931368917759	30.2394097267221	102.03803978123	24.3557893711335	24.7951302364216	64.2494162338197	44.0336039303137	48.7916741887164	54.13598960589	87.6641877182473	56.5238935918862	38.6705910155327	72.202166064982	20.6198321545663	0	52.1342979515231	73.071105492755	126.78606178904	54.228611557744	10.0682121372297	73.4975268082229	51.0895453760312	49.3551559053444	38.4714029238266	31.1827621690729	53.0260732321263	72.2970260992264	127.889743994824	101.899365724514	10.8943933820192	12.130210531934	85.195096771607	21.2022268395961	22.6884702866121	2.80871262656761	37.8644452858766	43.7935746067337	66.622512922808
Ajuba	76.4053814857026	67.1990323339344	46.6909719114895	214.982432864057	58.9974517639103	149.435717735421	93.8296574696226	88.5293444249409	55.759231637788	178.594499289422	85.0056355588019	17.127796915712	51.8389881029522	31.7451679319384	54.8005260850504	134.306955447283	54.2104449472854	37.743089083126	92.7041809585612	75.188874452625	34.7004076384729	67.8286723102634	55.8575203557694	87.8982891225867	51.5495803864157	164.850732813023	72.1859510098013	105.953102964495	41.2791829080595	97.6115008039392	123.335598681064	22.0492580424669	138.671623163513	83.5241099936598	115.41420877148	93.5482865072188	155.959038918019	132.129047698586	47.6451987431698	53.833627175215	47.2090379887497	43.6687579149624	55.1262390875104	106.01113419798	36.8687642157447	84.2613787970284	137.258614161303	78.8284342921207	7.83794269680094
Ak1	108.240957104745	95.1986291397404	143.963830060426	168.914768678902	88.4961776458655	142.938512616489	52.1275874831237	161.795008776616	356.859082481843	170.994733362212	147.972773009766	128.45847686784	43.1991567524602	208.611103552738	73.0673681134006	18.5963476773162	86.3351530641952	169.843900874067	153.693773694457	81.203984408835	42.0057566149935	197.833627571602	47.2640556856511	138.125882906922	134.028909004681	77.2737810061046	164.423555077881	113.26021351377	545.474916999357	56.9400421356312	120.818545646757	29.3990107232892	75.4179003169985	155.658568624548	241.087458322647	124.731048676292	280.726270052433	72.2970260992264	70.2139770951976	119.203031602262	65.366360292115	412.427158085756	112.758216315362	66.6355700673019	76.5735872173158	303.340963669302	94.6611132146914	214.588515572995	176.353710678021
Ak2	275.908322031704	207.197016362964	241.236688209362	156.630058229528	322.216851941357	253.390999638322	260.637937415618	259.482561245516	284.372081352719	231.792860779888	264.46197729405	256.91695373568	211.675868087055	224.483687518707	280.091577768035	262.415128335462	226.880751075676	229.60379192235	290.310461422863	156.39285886146	233.771167248659	252.473391377092	322.254925129439	307.644011929054	195.888405468379	175.153903613837	240.619836699337	189.984874281163	70.7643135566734	200.645862763653	208.915401847517	176.394064339735	243.283549409672	174.641320895834	315.465503975378	223.476462211689	208.985112150145	216.891078297679	218.164857402935	207.643990532972	206.993474258364	201.361494830104	325.74595824438	202.935599750419	209.868350151162	249.975423764518	265.051117001136	192.691728269628	195.948567420024
Ak4	55.1816644063408	0	11.6727429778724	36.8541313481241	36.3061241624064	0	46.9148287348113	79.3711363809815	19.5157310732258	91.1971911265133	78.7089218137054	6.42292384339199	8.63983135049204	18.1400959611076	30.4447367139169	0	0	106.93875240219	4.87916741887164	48.12087964968	0	15.0730382911696	0	37.6706953382514	48.9721013670949	0	4.01033061165563	0	20.6395914540297	37.9600280904208	12.5852651715372	51.448268765756	0	15.186201817029	7.69428058476533	0	0	2.49300089997332	0	44.2204794653552	0	128.5802316385	20.0459051227311	33.317785033651	48.2129993590507	148.861769208083	0	96.3458641348141	31.3517707872038
Ak6	89.1396117333198	61.5991129727732	58.3637148893619	89.0641507579666	47.6517879631584	97.4580767839701	125.106209959497	103.793024498207	147.761963840138	91.1971911265133	47.2253530882233	96.3438576508798	56.1589037781983	63.4903358638767	115.689999512884	55.7890430319485	62.2416219765128	62.9051484718767	78.0666787019463	135.339974014725	78.5325014975965	58.4080233782824	64.4509850258878	43.9491445612934	92.7892446955482	56.6674394044767	84.2169428447681	94.9924371405815	44.2276959729209	92.1886396481648	60.4092728233784	132.295548254801	65.6865583406116	18.9827522712863	156.450371890228	15.5913810845365	87.3370617940904	29.9160107996799	90.2751134081112	96.1314770985982	68.997824752788	67.9291789788304	60.1377153681932	78.7511282613568	141.802939291326	73.0265282907579	42.5975009466111	43.7935746067337	86.2173696648104
Akap1	80.650124901575	55.999193611612	75.8728293561704	85.992973145623	147.493629409776	51.9776409514507	88.6168987213103	100.740288483553	114.306424857465	56.9982444540708	97.5990630489947	104.907756108736	99.3580605306584	83.8979438201228	200.935262311852	49.5902604728431	112.436478409184	75.486178166252	68.308343864203	45.113324671575	65.7481407886855	86.6699701742255	21.4836616752959	84.7590645110658	38.6621852898117	41.2126832032558	240.619836699337	80.3782160420305	53.073235167505	46.0943198240824	88.0968562007601	22.0492580424669	85.1492422933854	11.3896513627718	153.885611695306	41.5770162254306	96.6946041291715	214.398077397706	90.2751134081112	67.2920339690187	90.7866115168264	189.23128429817	75.1721442102415	112.068913295008	127.622645362193	39.3219767719466	42.5975009466111	144.518796202221	62.7035415744076
Akap10	33.957947326979	0	21.400028792766	24.5694208987494	45.382655203008	2.16573503964378	31.2765524898742	0	13.939807909447	56.9982444540708	6.29671374509643	107.0487307232	0	15.8725839659692	6.08894734278338	59.9215647380188	54.2104449472854	0	26.835420803794	54.13598960589	1.82633724413015	33.9143361551317	51.5607880207102	9.41767383456286	25.7747901932078	15.4547562012209	16.0413224466225	0	0	13.557152889436	45.3069546175338	22.0492580424669	21.8955194468705	7.59310090851452	38.4714029238266	36.3798891972518	59.2644347888471	0	47.6451987431698	19.2262954197196	65.366360292115	38.8166737021888	12.5286907017069	33.317785033651	31.1966466440916	56.1742525313523	14.1991669822037	65.6903619101005	54.8655988776066
Akap11	21.2237170793618	0	31.1273146076597	156.630058229528	0	69.303521268601	46.9148287348113	82.4238723956346	22.3036926551152	102.596840017327	15.7417843627411	10.70487307232	38.8792410772142	47.6177518979075	115.689999512884	41.3252170607026	0	34.5978316595322	41.472923060409	54.13598960589	47.484768347384	50.8715042326976	42.9673233505919	50.2275937843353	7.73243705796235	5.15158540040697	12.0309918349669	21.9213316478265	11.7940522594456	86.7657784923904	108.23328047522	7.34975268082229	85.1492422933854	15.186201817029	30.7771223390613	83.1540324508612	0	52.3530188994398	40.1222726258272	67.2920339690187	72.6292892134611	67.9291789788304	60.1377153681932	18.1733372910823	11.344235143306	53.3655399047846	42.5975009466111	35.034859685387	27.4327994388033
Akap12	483.90074940945	207.197016362964	377.418689617873	362.398958256554	508.285738273689	537.102289831657	354.467594885241	567.808898725483	501.833084740092	429.386774887333	481.698601499877	229.084283747648	315.353844292959	387.744551168676	468.84894539432	431.848518284342	259.005459192586	418.31923733798	258.595873200197	493.23901640922	672.092105839896	446.538759375901	343.738586804735	329.6185842097	288.677650163928	473.945856837442	405.043391777218	343.434195815948	206.395914540297	349.774544547449	362.45563694027	507.132934976738	343.029804667638	356.875742700183	484.739676840215	327.419002775266	474.115478310776	413.838149395572	388.684516062701	298.007579005654	475.72184434817	359.054231745246	398.41236431428	284.71561756029	433.916994231456	398.837192972601	402.309731162438	560.557754966191	442.843762369253
Akap13	25.4684604952342	5.5999193611612	58.3637148893619	0	24.9604603616544	2.16573503964378	26.0637937415618	27.4746241318782	2.7879615818894	15.1995318544189	25.1868549803857	8.56389845785598	34.5593254019682	47.6177518979075	36.5336840567003	76.4516515622998	40.1558851461373	0	41.472923060409	48.12087964968	52.9637800797744	65.9445425238672	34.3738586804735	18.8353476691257	33.5072272511702	66.9706102052907	36.0929755049006	98.6459924152192	26.5366175837525	24.4028752009848	50.3410606861487	36.7487634041115	19.4626839527738	0	43.6009233136702	25.9856351408941	74.8603386806489	74.7900269991997	60.1834089387408	0	14.5258578426922	33.9645894894152	22.5516432630724	24.2311163881098	39.7048230015712	33.7045515188114	18.9322226429383	26.2761447640402	23.5138280904028
Akap17b	40.3250624507875	5.5999193611612	44.7455147485108	0	11.345663800752	2.16573503964378	10.4255174966247	3.05273601465313	33.4555389826728	11.3996488908142	22.0384981078375	49.2424161326719	51.8389881029522	54.4202878833229	0	26.8613910894567	38.1480908888304	22.0168019651568	48.7916741887164	12.03021991242	40.1794193708634	13.1889085047734	0	43.9491445612934	20.6198321545663	15.4547562012209	16.0413224466225	18.2677763731887	0	0	0	0	7.29850648229017	91.1172109021743	51.2952038984355	5.19712702817882	3.11918077836037	24.9300089997332	10.0305681564568	21.1489249616916	0	7.2781263191604	20.0459051227311	36.3466745821647	8.50817635747954	11.2348505062705	4.73305566073457	0	0
Akap7	0	61.5991129727732	0	18.4270656740621	0	32.4860255946567	26.0637937415618	54.9492482637564	66.9110779653456	18.9994148180236	0	42.8194922892799	17.2796627009841	13.6050719708307	115.689999512884	6.19878255910539	4.01558851461373	18.871544541563	36.5937556415373	3.007554978105	36.526744882603	35.7984659415279	17.1869293402367	37.6706953382514	12.8873950966039	87.5769518069186	0	25.5748869224642	32.4336437134753	13.557152889436	5.03410606861487	7.34975268082229	34.0596969173541	26.5758531798008	0	0	3.11918077836037	17.4510062998133	50.152840782284	34.6073317554954	14.5258578426922	31.5385473830284	10.0229525613655	0	0	16.8522757594057	0	26.2761447640402	3.91897134840047
Akap8	127.342302476171	128.798145306708	108.945601126809	162.772413454215	131.609700088723	93.1266067046825	140.744486204434	195.375104937801	153.337887003917	140.595669653375	147.972773009766	94.2028830364158	38.8792410772142	102.03803978123	164.401578255151	185.963476773162	198.77163147338	128.955554367347	165.891692241636	159.400413839565	186.286398901276	62.1762829510748	184.759490407545	144.404332129964	126.296471946718	87.5769518069186	200.516530582781	153.449321534785	67.815800491812	214.203015653089	143.472022955524	257.24134382878	158.134307116287	132.879265899004	138.497050525776	155.913810845365	84.21788101573	214.398077397706	122.874459916596	124.970920228178	72.6292892134611	126.154189532114	197.953313086969	106.01113419798	158.819292006285	157.287907087786	118.326391518364	148.898153662895	246.89519494923
Akap8l	21.2237170793618	11.1998387223224	73.9273721931917	24.5694208987494	15.8839293210528	82.2979315064636	83.4041399729979	82.4238723956346	36.2435005645622	26.599180745233	85.0056355588019	77.0750861207039	125.277554582135	45.3502399027691	48.711578742267	53.7227821789134	24.0935310876824	40.8883465067198	97.5833483774329	30.07554978105	87.6641877182473	41.4508553007165	98.8248437063613	40.8099199497724	38.6621852898117	56.6674394044767	8.02066122331125	69.4175502181172	126.78606178904	51.5171809798568	25.1705303430743	7.34975268082229	43.791038893741	68.3379081766307	33.3418825339831	31.1827621690729	90.4562425724508	22.4370080997599	67.7063350560834	32.6847022135234	32.6831801460575	106.745852681019	32.574595824438	48.4622327762196	153.147174434632	112.348505062705	80.4619462324877	118.242651438181	82.2983983164099
Akap9	6.36711512380855	0	29.1818574446809	49.1388417974988	22.691327601504	21.6573503964378	41.702069986499	3.05273601465313	47.3953468921198	3.79988296360472	40.9286393431268	10.70487307232	30.2394097267221	63.4903358638767	6.08894734278338	14.4638259712459	10.0389712865343	12.5810296943753	21.9562533849224	30.07554978105	3.6526744882603	48.9873744463014	4.29673233505919	31.3922461152095	15.4648741159247	41.2126832032558	24.0619836699337	25.5748869224642	8.84553919458417	16.2685834673232	35.2387424803041	44.0985160849337	17.0298484586771	0	5.12952038984355	25.9856351408941	9.35754233508111	32.4090116996532	0	5.76788862591589	25.4202512247114	0	27.5631195437552	21.2022268395961	5.67211757165302	11.2348505062705	0	4.37935746067337	47.0276561808057
Akip1	70.0382663618941	16.7997580834836	17.5091144668086	49.1388417974988	36.3061241624064	19.491615356794	72.9786224763732	33.5800961611845	11.1518463275576	49.3984785268614	53.5220668333197	38.5375430603519	73.4385664791823	20.4076079562461	0	37.1926953546324	50.1948564326716	56.614633624689	12.1979185471791	96.24175929936	40.1794193708634	24.4936872231507	30.0771263454143	34.5314707267305	72.1694125409819	56.6674394044767	32.082644893245	58.456884394204	97.3009311404259	48.8057504019696	25.1705303430743	36.7487634041115	38.9253679055476	37.9655045425726	61.5542446781226	31.1827621690729	43.6685308970452	24.9300089997332	35.1069885475988	34.6073317554954	14.5258578426922	60.65105265967	80.1836204909242	57.5489014217608	82.2457047889689	50.556827278217	52.0636122680803	56.9316469887538	66.622512922808
Akirin1	42.4474341587237	16.7997580834836	31.1273146076597	49.1388417974988	104.380106966918	75.8007263875323	62.5531049797484	76.3184003663283	64.1231163834562	41.7987125996519	75.5605649411572	102.766781494272	51.8389881029522	38.5477039173537	66.9784207706172	47.523999619808	112.436478409184	31.4525742359383	80.5062624113821	81.203984408835	36.526744882603	122.468436115753	64.4509850258878	53.3668183958562	48.9721013670949	36.0610978028488	84.2169428447681	29.228442197102	41.2791829080595	54.228611557744	80.5456970978378	0	111.910432728449	60.7448072681162	33.3418825339831	57.168397309967	77.9795194590093	19.9440071997866	100.305681564568	49.9883680912711	36.3146446067306	138.284400064048	72.6664060699001	109.040023746494	119.114469004714	19.6609883859733	80.4619462324877	30.6555022247136	27.4327994388033
Akirin2	67.9158946539579	27.999596805806	85.600115171064	70.6370850839046	99.8418414466175	69.303521268601	62.5531049797484	18.3164160879188	61.3351548015668	159.595084471398	91.3023493038983	79.2160607351679	43.1991567524602	97.5030157909535	85.2452627989673	107.445564357827	64.2494162338197	132.100811790941	58.5500090264597	90.22664934315	52.9637800797744	52.7556340190938	120.308505381657	62.7844922304191	33.5072272511702	51.5158540040698	52.1342979515231	62.1104396688417	64.8672874269506	56.9400421356312	72.9945379949156	58.7980214465783	36.4925324114509	75.9310090851452	79.507566042575	83.1540324508612	37.4301693403245	84.762030599093	145.443238268624	96.1314770985982	76.2607536741342	94.6156421490851	37.5860721051207	45.4333432277059	102.098116289754	64.6003904110551	208.254449072321	43.7935746067337	117.569140452014
Akna	14.8566019555533	11.1998387223224	7.78182865191491	0	2.2691327601504	15.1601452775065	5.21275874831237	18.3164160879188	8.36388474566821	7.59976592720944	12.5934274901929	0	43.1991567524602	0	6.08894734278338	0	0	0	31.7145882226657	9.022664934315	0	11.3047787183772	12.8901970051776	0	43.8171433284533	0	0	0	32.4336437134753	0	5.03410606861487	0	4.86567098819345	0	0	15.5913810845365	0	32.4090116996532	30.0917044693704	17.3036658777477	18.1573223033653	0	30.0688576840966	24.2311163881098	2.83605878582651	0	28.3983339644074	0	0
Akr1a1	384.149279136449	313.595484225027	424.109661529363	267.1924522739	408.443896827072	396.329512254812	250.212419918994	283.904449362741	574.320085869217	239.392626707097	487.995315244974	312.582293711743	505.430134003784	362.801919222153	365.336840567003	293.409041130989	399.551057204066	166.698643450473	373.256307543681	297.747942832395	273.950586619523	399.435514715996	240.617010763314	357.871605713389	438.171433284533	231.821343018314	216.557853029404	372.66263801305	344.976028588783	382.311711482095	279.392886808125	338.088623317825	316.268614232574	398.637797697013	292.382662221082	254.659224380762	467.877116754056	396.387143095759	458.898493157899	311.465985799458	294.148621314518	361.480273851633	305.700053121649	305.917844399886	740.21134310072	398.837192972601	231.919727375994	122.622008898854	384.059192143246
Akr1b10	70.0382663618941	0	21.400028792766	6.14235522468735	6.80739828045119	15.1601452775065	15.6382762449371	12.2109440586125	33.4555389826728	68.397893344885	66.1154943235126	79.2160607351679	25.9194940514761	52.1527758881845	0	28.9276519424918	28.1091196022961	34.5978316595322	53.6708416075881	36.09065973726	20.0897096854317	11.3047787183772	21.4836616752959	9.41767383456286	20.6198321545663	20.6063416016279	20.0516530582781	10.9606658239132	58.9702612972278	0	35.2387424803041	66.1477741274006	14.5970129645803	30.3724036340581	15.3885611695307	51.9712702817882	53.0260732321263	67.3110242992798	25.076420391142	224.94765641072	7.26292892134611	82.4854316171511	12.5286907017069	42.4044536791921	22.6884702866121	58.9829651579199	52.0636122680803	0	0
Akr1b3	503.002094780876	487.192984421024	420.218747203405	371.612491093585	535.515331395494	467.798768563056	776.701053498543	528.123330534992	610.563586433779	642.180220849198	733.567151303735	706.521622773119	561.589037781983	285.706511387445	304.447367139169	483.505039610221	608.36165996398	456.062326421106	514.752162690958	318.80082767913	498.590067647531	595.385012501201	558.575203557694	543.085857793125	458.791265439099	504.855369239884	637.642567253244	632.065062512331	212.29294067002	498.903226331245	493.342394724257	918.719085102786	756.611838664081	413.823999514042	569.376763272634	587.275354184207	592.644347888471	441.261159295279	461.406135197013	590.247269385393	450.301593123459	696.274084533011	518.687795050666	536.113450086929	345.999171870835	483.098571769629	350.246118894358	359.107311775216	223.381366858827
Akr1b8	0	0	0	64.4947298592172	9.07653104060159	0	0	21.3691521025719	33.4555389826728	22.7992977816283	94.4507061764465	17.127796915712	0	52.1527758881845	18.2668420283501	4.13252170607026	20.0779425730687	3.14525742359383	46.3520904792806	0	12.7843607089111	58.4080233782824	17.1869293402367	0	0	0	8.02066122331125	10.9606658239132	0	0	20.1364242744595	124.945795573979	34.0596969173541	22.7793027255436	23.082841754296	41.5770162254306	0	19.9440071997866	0	28.8394431295795	7.26292892134611	7.2781263191604	0	18.1733372910823	0	8.42613787970284	9.46611132146914	4.37935746067337	7.83794269680094
Akr1e1	42.4474341587237	44.7993548892896	54.4728005634044	73.7082626962483	24.9604603616544	25.9888204757254	36.4893112381866	18.3164160879188	33.4555389826728	0	62.9671374509643	104.907756108736	4.31991567524602	9.07004798055382	24.3557893711335	28.9276519424918	62.2416219765128	3.14525742359383	26.835420803794	27.067994802945	29.2213959060824	22.6095574367545	0	15.6961230576048	5.15495803864157	30.9095124024419	0	7.3071105492755	0	21.6914446230976	5.03410606861487	14.6995053616446	0	0	5.12952038984355	0	34.3109885619641	32.4090116996532	17.5534942737994	69.2146635109907	36.3146446067306	31.5385473830284	85.195096771607	36.3466745821647	17.0163527149591	22.4697010125409	14.1991669822037	21.8967873033668	3.91897134840047
Akr7a5	95.5067268571283	16.7997580834836	35.0182289336171	55.2811970221862	34.036991402256	93.1266067046825	46.9148287348113	42.7383042051439	27.879615818894	18.9994148180236	22.0384981078375	59.9472892049919	25.9194940514761	18.1400959611076	18.2668420283501	123.975651182108	52.2026506899785	15.7262871179692	39.0333393509732	57.143544583995	32.8740703943427	47.1032446599052	38.6705910155327	31.3922461152095	61.8594964636988	25.7579270020349	44.1136367282119	10.9606658239132	29.4851306486139	32.5371669346464	10.0682121372297	29.3990107232892	19.4626839527738	18.9827522712863	66.6837650679661	31.1827621690729	6.23836155672074	22.4370080997599	57.6757668996266	17.3036658777477	29.0517156853844	48.520842127736	17.5401669823897	78.7511282613568	76.5735872173158	81.4526661704608	14.1991669822037	17.5174298426935	19.5948567420024
Akt1	2.12237170793618	0	7.78182865191491	6.14235522468735	18.1530620812032	17.3258803171502	0	9.1582080439594	8.36388474566821	7.59976592720944	22.0384981078375	2.140974614464	17.2796627009841	9.07004798055382	0	6.19878255910539	24.0935310876824	50.3241187775013	29.2750045132299	21.052884846735	52.9637800797744	9.42064893198103	4.29673233505919	0	30.9297482318494	15.4547562012209	40.1033061165562	0	23.5881045188911	16.2685834673232	5.03410606861487	14.6995053616446	2.43283549409672	18.9827522712863	43.6009233136702	20.7885081127153	12.4767231134415	12.4650044998666	5.0152840782284	44.2204794653552	10.8943933820192	7.2781263191604	0	12.1155581940549	8.50817635747954	44.9394020250818	23.6652783036728	17.5174298426935	27.4327994388033
Akt1s1	12.7342302476171	0	42.800057585532	24.5694208987494	31.7678586421056	8.66294015857512	20.8510349932495	18.3164160879188	13.939807909447	56.9982444540708	40.9286393431268	19.268771530176	30.2394097267221	22.6751199513845	12.1778946855668	30.993912795527	40.1558851461373	47.1788613539075	21.9562533849224	45.113324671575	54.7901173239046	15.0730382911696	68.747717360947	21.9745722806467	25.7747901932078	36.0610978028488	12.0309918349669	14.614221098551	0	27.114305778872	37.7557955146115	44.0985160849337	2.43283549409672	18.9827522712863	33.3418825339831	0	37.4301693403245	9.9720035998933	10.0305681564568	24.9941840456355	25.4202512247114	9.70416842554719	20.0459051227311	27.2600059366235	25.5245290724386	2.80871262656761	9.46611132146914	21.8967873033668	19.5948567420024
Akt2	65.7935229460217	39.1994355281284	42.800057585532	55.2811970221862	65.8048500443615	10.8286751982189	31.2765524898742	39.6855681904907	89.2147706204609	34.1989466724425	40.9286393431268	96.3438576508798	25.9194940514761	81.6304318249844	30.4447367139169	41.3252170607026	84.3273588068883	22.0168019651568	68.308343864203	60.1510995621	67.5744780328156	43.3349850871127	38.6705910155327	9.41767383456286	38.6621852898117	20.6063416016279	72.1859510098013	87.685326591306	138.580114048485	29.8257363567592	22.6534773087669	66.1477741274006	38.9253679055476	83.5241099936598	66.6837650679661	41.5770162254306	40.5493501186848	72.2970260992264	102.813323603682	32.6847022135234	68.997824752788	58.2250105532832	60.1377153681932	27.2600059366235	85.0817635747954	103.922367183002	137.258614161303	78.8284342921207	94.0553123616113
Aktip	91.2619834412559	55.999193611612	81.7092008451066	49.1388417974988	52.1900534834592	69.303521268601	57.3403462314361	164.847744791269	105.942540111797	75.9976592720944	44.076996215675	70.6521622773119	120.957638906889	147.388279684	85.2452627989673	167.367129095846	60.233827719206	59.7598910482828	136.616687728406	123.309754102305	62.0954663004252	109.27952761098	55.8575203557694	9.41767383456286	164.95865723653	92.7285372073255	32.082644893245	87.685326591306	97.3009311404259	43.3828892461952	88.0968562007601	66.1477741274006	99.7462552579657	91.1172109021743	30.7771223390613	57.168397309967	109.171327242613	82.2690296991197	132.905028073053	80.7504407628225	87.1551470561533	114.02397900018	85.195096771607	84.8089073583843	155.983233220458	221.888297498841	47.3305566073457	83.207791752794	125.407083148815
Alad	46.6921775745961	39.1994355281284	66.1455435412768	30.7117761234368	97.5727086864671	34.6517606343005	83.4041399729979	88.5293444249409	86.4268090385714	37.9988296360472	78.7089218137054	139.16334994016	51.8389881029522	90.7004798055382	24.3557893711335	45.4577387667729	26.1013253449892	69.1956633190644	60.9895927358955	90.22664934315	16.4370351971714	47.1032446599052	34.3738586804735	18.8353476691257	95.366723714869	36.0610978028488	48.1239673398675	80.3782160420305	94.3524180755645	48.8057504019696	88.0968562007601	66.1477741274006	48.6567098819345	30.3724036340581	89.7666068222621	57.168397309967	24.953446226883	42.3810152995465	105.320965642796	96.1314770985982	36.3146446067306	101.893768468246	22.5516432630724	90.8666864554117	65.2293520740098	19.6609883859733	85.1950018932223	26.2761447640402	54.8655988776066
Alas1	23.346088787298	11.1998387223224	35.0182289336171	18.4270656740621	22.691327601504	34.6517606343005	10.4255174966247	45.791040219797	16.7277694913364	37.9988296360472	15.7417843627411	0	34.5593254019682	34.0126799270768	30.4447367139169	26.8613910894567	28.1091196022961	47.1788613539075	92.7041809585612	51.128434627785	42.0057566149935	16.9571680775659	38.6705910155327	43.9491445612934	15.4648741159247	15.4547562012209	28.0723142815894	51.1497738449285	8.84553919458417	24.4028752009848	15.1023182058446	29.3990107232892	31.6268614232574	26.5758531798008	17.9533213644524	15.5913810845365	12.4767231134415	22.4370080997599	35.1069885475988	17.3036658777477	0	24.260421063868	57.6319772278518	21.2022268395961	34.0327054299182	50.556827278217	0	30.6555022247136	35.2707421356042
Aldh16a1	46.6921775745961	72.7989516950956	36.9636860965958	27.6405985110931	38.5752569225568	67.1377862289572	26.0637937415618	21.3691521025719	36.2435005645622	34.1989466724425	22.0384981078375	32.1146192169599	21.5995783762301	72.5603838444305	36.5336840567003	45.4577387667729	18.0701483157618	15.7262871179692	21.9562533849224	30.07554978105	25.5687214178221	41.4508553007165	34.3738586804735	65.92371684194	48.9721013670949	56.6674394044767	28.0723142815894	47.4962185702908	0	46.0943198240824	85.5798031664527	0	4.86567098819345	91.1172109021743	48.7304437035137	62.3655243381459	34.3109885619641	27.4230098997066	95.2903974863396	40.3752203814112	90.7866115168264	55.7989684468964	97.7237874733139	75.7222387128431	90.7538811464484	53.3655399047846	108.860280196895	0	86.2173696648104
Aldh18a1	127.342302476171	89.5987097785792	184.818430482979	132.060637330778	72.6122483248127	155.932922854352	218.93586742912	189.269632908494	50.1833084740092	132.995903726165	135.379345519573	152.009197626944	95.0381448554124	126.980671727753	48.711578742267	225.222432980829	180.701483157618	106.93875240219	46.3520904792806	141.355083970935	149.759654018672	141.309733979715	30.0771263454143	147.543556741485	159.803699197889	139.092805810988	36.0929755049006	116.913768788408	0	75.9200561808416	100.682121372297	66.1477741274006	48.6567098819345	102.506862264946	138.497050525776	119.533921648113	109.171327242613	142.10105129848	20.0611363129136	76.9051816788786	123.469791662884	70.3552210852172	115.263954455704	90.8666864554117	235.392879223601	56.1742525313523	42.5975009466111	26.2761447640402	66.622512922808
Aldh1b1	6.36711512380855	27.999596805806	0	0	49.9209207233088	25.9888204757254	5.21275874831237	0	0	11.3996488908142	9.44507061764465	2.140974614464	12.9597470257381	0	30.4447367139169	30.993912795527	30.116913859603	9.4357722707815	26.835420803794	18.04532986863	0	0	0	43.9491445612934	43.8171433284533	15.4547562012209	4.01033061165563	10.9606658239132	0	8.1342917336616	17.619371240152	0	0	0	0	10.3942540563576	0	0	0	26.9168135876075	29.0517156853844	0	0	15.1444477425686	0	2.80871262656761	28.3983339644074	0	11.7569140452014
Aldh1l1	2.12237170793618	16.7997580834836	1.94545716297873	21.4982432864057	13.6147965609024	23.8230854360816	0	0	0	22.7992977816283	18.8901412352893	47.1014415182079	12.9597470257381	56.6877998784614	54.8005260850504	12.3975651182108	10.0389712865343	9.4357722707815	26.835420803794	0	60.269129056295	20.7254276503583	21.4836616752959	3.13922461152095	10.3099160772831	36.0610978028488	8.02066122331125	25.5748869224642	17.6910783891683	0	10.0682121372297	0	0	0	33.3418825339831	57.168397309967	31.1918077836037	4.98600179994665	0	17.3036658777477	10.8943933820192	41.2427158085756	12.5286907017069	9.08666864554117	0	0	0	48.1729320674071	19.5948567420024
Aldh2	55.1816644063408	50.3992742504508	159.527487364256	150.48770300484	206.491081173686	119.115427180408	72.9786224763732	88.5293444249409	47.3953468921198	56.9982444540708	100.747419921543	145.586273783552	155.516964308857	68.0253598541536	73.0673681134006	95.047999239616	156.607952069935	81.7766930134397	87.8250135396896	54.13598960589	206.376108586707	150.730382911696	42.9673233505919	238.581070475593	51.5495803864157	46.3642686036628	112.289257126357	219.213316478265	200.498888410575	89.4772090702776	93.130962269375	95.5467848506898	26.761190435064	75.9310090851452	123.108489356245	109.139667591755	102.932965685892	147.087053098426	77.7369032125402	124.970920228178	119.838327202211	203.787536936491	117.769692596045	30.2888954851372	99.2620575039279	78.6439535438932	80.4619462324877	144.518796202221	156.758853936019
Aldh3a2	16.9789736634895	27.999596805806	77.8182865191491	15.3558880617184	15.8839293210528	28.1545555153691	26.0637937415618	9.1582080439594	13.939807909447	72.1977763084897	0	79.2160607351679	0	6.80253598541536	24.3557893711335	0	82.3195645495815	72.3409207426582	34.1541719321015	30.07554978105	31.0477331502126	11.3047787183772	30.0771263454143	0	41.2396643091325	30.9095124024419	32.082644893245	58.456884394204	47.1762090377822	35.2485975125336	22.6534773087669	73.4975268082229	0	49.3551559053444	17.9533213644524	41.5770162254306	0	84.762030599093	15.0458522346852	17.3036658777477	50.8405024494228	72.7812631916039	20.0459051227311	27.2600059366235	31.1966466440916	0	80.4619462324877	4.37935746067337	11.7569140452014
Aldh4a1	53.0592926984046	0	27.2364002817022	39.9253089604678	54.4591862436096	25.9888204757254	31.2765524898742	45.791040219797	72.4870011291244	94.997074090118	66.1154943235126	27.832669988032	125.277554582135	31.7451679319384	60.8894734278338	70.2528690031944	44.171473660751	47.1788613539075	56.1104253170239	18.04532986863	89.4905249623774	9.42064893198103	47.2640556856511	28.2530215036886	46.3946223477741	15.4547562012209	48.1239673398675	109.606658239132	171.013757761961	32.5371669346464	60.4092728233784	36.7487634041115	14.5970129645803	41.7620549968299	20.5180815593742	83.1540324508612	74.8603386806489	84.762030599093	87.767471368997	99.9767361825421	68.997824752788	128.5802316385	55.1262390875104	75.7222387128431	0	157.287907087786	23.6652783036728	8.75871492134674	94.0553123616113
Aldh6a1	31.8355756190428	111.998387223224	31.1273146076597	24.5694208987494	63.5357172842111	32.4860255946567	72.9786224763732	85.4766084102877	8.36388474566821	0	28.335211852934	4.28194922892799	30.2394097267221	29.4776559367999	54.8005260850504	88.8492166805106	98.3819186080364	91.2124652842212	34.1541719321015	33.083104759155	3.6526744882603	43.3349850871127	0	94.1767383456286	41.2396643091325	5.15158540040697	20.0516530582781	21.9213316478265	20.6395914540297	10.8457223115488	60.4092728233784	0	82.7164067992886	64.5413577223735	66.6837650679661	31.1827621690729	46.7877116754056	99.720035998933	15.0458522346852	38.4525908394393	83.5236825954803	12.130210531934	87.7008349119484	57.5489014217608	73.7375284314893	50.556827278217	70.9958349110186	140.139438741548	113.650169103614
Aldh7a1	191.013453714257	195.997177640642	105.054686800851	202.697722414683	149.762762169926	201.413358686872	99.042416217935	210.638785011066	150.549925422028	102.596840017327	239.275122313664	192.68771530176	207.355952411809	102.03803978123	140.045788884018	154.969563977635	62.2416219765128	122.66503952016	207.364615302045	120.3021991242	133.322618821501	169.571680775659	150.385631727072	163.23967979909	95.366723714869	87.5769518069186	128.33057957298	43.842663295653	259.469149707802	151.840112361683	213.949507916132	58.7980214465783	206.791016998222	117.693064081975	215.439856373429	129.928175704471	230.819377598667	209.412075597759	107.828607681911	140.351956563953	112.575398280865	191.657326404557	152.850026560824	139.328919231631	184.343821078723	129.20078082211	61.5297235895494	175.174298426935	242.976223600829
Aldh9a1	271.663578615832	123.198225945546	284.036745794894	282.548340335618	158.839293210528	210.076298845447	140.744486204434	161.795008776616	239.764696042489	53.1983614904661	210.939910460731	201.251613759616	181.436458360333	185.935983601353	182.668420283501	270.680171747602	98.3819186080364	94.357722707815	278.112542875684	162.40796881767	107.753897403679	239.284482872318	158.97909639719	150.682781353006	278.367734086645	242.124513819128	160.413224466225	146.14221098551	194.601862280852	257.585904899284	128.369704749679	249.891591147958	177.596991069061	216.403375892664	210.310335983586	187.096573014438	277.607089274073	174.510062998133	195.596079050908	157.655622441701	137.995649505576	150.414610595981	278.136933577893	248.368942978125	323.310701584222	376.36749196006	160.923892464975	254.002732719055	168.51576798122
Aldoa	1169.42681107284	884.787259063469	1783.98421845149	1176.26102552763	1018.84060930753	1072.03884462367	1313.61520457472	1208.88346180264	878.207898295161	949.97074090118	1460.83758886237	1179.67701256966	1576.7692214648	927.412406011628	1053.38789030152	1359.59964129712	1369.31568348328	1258.10296943753	1288.10019858211	1151.89355661421	1187.1192086846	1053.22855059548	1190.19485681139	1478.57479202637	1208.83766006145	1566.08196172372	1275.28513450649	1465.07566512974	1220.68440885262	1212.00946831558	1258.52651715372	1491.99979420692	1172.62670815462	1230.08234717935	1341.36958194409	873.117340734042	1353.7244578084	832.66230059109	1461.95530880358	932.475327856403	1202.01473648278	756.925137192681	1313.00678553888	1281.22027902131	703.342578884975	1171.23316527869	1637.63725861416	1624.74161790982	1708.67150790261
Aldoc	31.8355756190428	11.1998387223224	13.6182001408511	0	0	0	0	15.2636800732657	50.1833084740092	34.1989466724425	12.5934274901929	49.2424161326719	25.9194940514761	56.6877998784614	18.2668420283501	37.1926953546324	0	0	14.6375022566149	48.12087964968	0	73.481061669452	12.8901970051776	28.2530215036886	12.8873950966039	30.9095124024419	0	54.8033291195662	32.4336437134753	24.4028752009848	65.4433788919932	22.0492580424669	2.43283549409672	7.59310090851452	97.4608874070274	25.9856351408941	9.35754233508111	44.8740161995198	35.1069885475988	13.4584067938037	14.5258578426922	0	70.1606679295587	33.317785033651	0	67.4091030376227	37.8644452858766	35.034859685387	35.2707421356042
Alg1	21.2237170793618	22.3996774446448	0	21.4982432864057	31.7678586421056	36.8174956739443	26.0637937415618	9.1582080439594	5.5759231637788	26.599180745233	12.5934274901929	40.6785176748159	21.5995783762301	13.6050719708307	30.4447367139169	24.7951302364216	16.0623540584549	22.0168019651568	29.2750045132299	0	1.82633724413015	16.9571680775659	34.3738586804735	40.8099199497724	30.9297482318494	30.9095124024419	32.082644893245	18.2677763731887	23.5881045188911	35.2485975125336	12.5852651715372	7.34975268082229	55.9552163642247	15.186201817029	33.3418825339831	20.7885081127153	34.3109885619641	69.8040251992531	17.5534942737994	34.6073317554954	39.9461090674036	24.260421063868	32.574595824438	45.4333432277059	31.1966466440916	42.1306893985142	23.6652783036728	30.6555022247136	27.4327994388033
Alg10b	55.1816644063408	134.398064667869	155.636573038298	58.3523746345299	54.4591862436096	51.9776409514507	72.9786224763732	15.2636800732657	75.2749627110138	15.1995318544189	47.2253530882233	51.3833907471359	51.8389881029522	38.5477039173537	36.5336840567003	41.3252170607026	36.1402966315236	88.0672078606273	58.5500090264597	84.21153938694	116.88558362433	47.1032446599052	124.605237716716	40.8099199497724	92.7892446955482	66.9706102052907	40.1033061165562	73.071105492755	56.0217482323664	0	128.369704749679	22.0492580424669	53.5223808701279	30.3724036340581	35.9066427289048	67.5626513663247	37.4301693403245	64.8180233993064	2.5076420391142	0	119.838327202211	58.2250105532832	42.5975483858035	60.5777909702745	65.2293520740098	28.0871262656761	137.258614161303	35.034859685387	15.6758853936019
Alg11	53.0592926984046	123.198225945546	71.9819150302129	95.206505982654	61.2665845240608	23.8230854360816	67.7658637280608	33.5800961611845	111.518463275576	60.7981274176755	72.412208068609	44.9604669037439	77.7584821544283	49.885263893046	18.2668420283501	41.3252170607026	84.3273588068883	44.0336039303137	82.9458461208179	51.128434627785	129.669944333241	88.5540999606217	64.4509850258878	50.2275937843353	72.1694125409819	61.8190248048837	84.2169428447681	62.1104396688417	70.7643135566734	35.2485975125336	20.1364242744595	44.0985160849337	138.671623163513	49.3551559053444	84.6370864324186	15.5913810845365	121.648050356054	112.1850404988	92.7827554472254	63.4467748850748	79.8922181348072	184.379200085397	27.5631195437552	90.8666864554117	116.278410218887	70.2178156641903	99.394168875426	56.9316469887538	31.3517707872038
Alg12	21.2237170793618	83.998790417418	17.5091144668086	0	52.1900534834592	34.6517606343005	15.6382762449371	0	36.2435005645622	68.397893344885	34.6319255980304	64.2292384339199	0	13.6050719708307	24.3557893711335	22.7288693833864	12.0467655438412	0	0	6.01510995621	51.1374428356443	50.8715042326976	0	75.3413906765029	69.5919335216611	25.7579270020349	24.0619836699337	40.1891080210153	0	37.9600280904208	22.6534773087669	0	24.3283549409672	72.134458630888	15.3885611695307	31.1827621690729	43.6685308970452	19.9440071997866	20.0611363129136	28.8394431295795	0	55.7989684468964	37.5860721051207	24.2311163881098	62.3932932881833	0	0	26.2761447640402	39.1897134840047
Alg13	687.648433371324	543.192178032636	591.418977545533	866.072086680917	506.016605513539	1015.72973359293	787.126570995168	784.553155765855	571.532124287327	630.780571958384	311.687330382274	509.551958242431	820.783978296744	1004.50781384634	517.560524136587	894.690949364212	530.057683929012	1056.80649432753	575.741755426854	685.72253500794	772.540654267054	942.064893198103	713.257567619825	495.997488620311	425.284038187929	1117.89403188831	685.766534593112	789.167939321754	884.553919458417	1046.61220306446	833.14455435576	668.827493954828	982.865539615077	683.379081766307	520.64631956912	576.881100127849	1016.85293374548	396.387143095759	1115.90070740582	469.121608241159	635.506280617785	844.262653022606	553.768129015445	720.875712546266	399.884288801538	558.933812686955	875.615297235895	674.421048943699	866.092667996504
Alg14	14.8566019555533	50.3992742504508	27.2364002817022	30.7117761234368	93.0344431661663	38.983230713588	41.702069986499	15.2636800732657	83.638847456682	26.599180745233	6.29671374509643	0	34.5593254019682	36.2801919222153	66.9784207706172	55.7890430319485	10.0389712865343	6.29051484718767	4.87916741887164	69.173764496415	20.0897096854317	52.7556340190938	30.0771263454143	21.9745722806467	20.6198321545663	41.2126832032558	16.0413224466225	73.071105492755	8.84553919458417	100.322931381826	7.5511591029223	36.7487634041115	43.791038893741	22.7793027255436	12.8238009746089	25.9856351408941	34.3109885619641	24.9300089997332	20.0611363129136	26.9168135876075	39.9461090674036	12.130210531934	40.0918102454621	12.1155581940549	5.67211757165302	33.7045515188114	14.1991669822037	21.8967873033668	23.5138280904028
Alg2	57.304036114277	55.999193611612	36.9636860965958	36.8541313481241	43.1135224428576	75.8007263875323	46.9148287348113	6.10547202930627	50.1833084740092	0	72.412208068609	77.0750861207039	30.2394097267221	74.827895839569	0	55.7890430319485	50.1948564326716	37.743089083126	36.5937556415373	108.27197921178	62.0954663004252	48.9873744463014	77.3411820310654	18.8353476691257	110.831597830794	61.8190248048837	0	18.2677763731887	76.6613396863961	10.8457223115488	42.7899015832264	44.0985160849337	90.0149132815788	83.5241099936598	38.4714029238266	0	28.0726270052433	87.2550314990664	20.0611363129136	113.435142976346	58.1034313707689	111.597936893793	35.0803339647793	130.24225058609	93.5899399322749	115.157217689272	75.7288905717531	4.37935746067337	7.83794269680094
Alg3	120.975187352363	134.398064667869	118.672886941702	178.128301515933	90.7653104060159	149.435717735421	109.46793371456	91.582080439594	144.974002258249	64.5980103812803	62.9671374509643	149.86822301248	47.5190724277062	149.655791679138	60.8894734278338	169.433389948881	166.64692335647	66.0504058954705	53.6708416075881	120.3021991242	27.3950586619523	113.047787183772	111.715040711539	53.3668183958562	175.268573313813	51.5158540040698	80.2066122331125	80.3782160420305	64.8672874269506	124.725806582811	113.267386543834	66.1477741274006	124.074610198933	121.489614536232	92.3313670171839	57.168397309967	115.409688799334	209.412075597759	67.7063350560834	76.9051816788786	94.4180759774994	92.1896000426983	157.861502841507	221.108937041502	164.491409577938	42.1306893985142	123.059447179099	91.9665066741408	199.867538768424
Alg5	55.1816644063408	33.5995161669672	71.9819150302129	110.562394044372	113.45663800752	36.8174956739443	5.21275874831237	18.3164160879188	69.699039547235	34.1989466724425	3.14835687254822	59.9472892049919	47.5190724277062	6.80253598541536	60.8894734278338	24.7951302364216	52.2026506899785	59.7598910482828	53.6708416075881	60.1510995621	52.9637800797744	32.0302063687355	38.6705910155327	119.290535237796	36.084706270491	25.7579270020349	64.16528978649	54.8033291195662	58.9702612972278	43.3828892461952	30.2046364116892	14.6995053616446	26.761190435064	18.9827522712863	30.7771223390613	51.9712702817882	90.4562425724508	114.678041398773	50.152840782284	46.1431090073271	47.2090379887497	0	60.1377153681932	63.6066805187882	39.7048230015712	39.3219767719466	28.3983339644074	17.5174298426935	23.5138280904028
Alg6	38.2026907428513	16.7997580834836	64.200086378298	46.0676641851552	18.1530620812032	30.3202905550129	57.3403462314361	70.212928337022	8.36388474566821	45.5985955632567	47.2253530882233	19.268771530176	64.7987351286903	22.6751199513845	30.4447367139169	2.06626085303513	34.1325023742167	12.5810296943753	60.9895927358955	18.04532986863	0	45.2191148735089	4.29673233505919	18.8353476691257	41.2396643091325	41.2126832032558	12.0309918349669	10.9606658239132	44.2276959729209	56.9400421356312	0	29.3990107232892	43.791038893741	49.3551559053444	17.9533213644524	20.7885081127153	40.5493501186848	32.4090116996532	35.1069885475988	13.4584067938037	65.366360292115	26.6864631702548	27.5631195437552	33.317785033651	8.50817635747954	67.4091030376227	37.8644452858766	8.75871492134674	58.7845702260071
Alg8	57.304036114277	83.998790417418	99.2183153119151	73.7082626962483	34.036991402256	56.3091110307383	36.4893112381866	6.10547202930627	33.4555389826728	22.7992977816283	62.9671374509643	162.714070699264	25.9194940514761	34.0126799270768	79.1563154561839	41.3252170607026	28.1091196022961	28.3073168123445	63.4291764453314	45.113324671575	52.9637800797744	67.8286723102634	60.1542526908286	87.8982891225867	54.1270594057364	10.3031708008139	40.1033061165562	87.685326591306	58.9702612972278	51.5171809798568	25.1705303430743	44.0985160849337	109.477597234353	72.134458630888	64.1190048730444	57.168397309967	24.953446226883	34.9020125996265	5.0152840782284	80.7504407628225	10.8943933820192	87.3375158299248	27.5631195437552	33.317785033651	82.2457047889689	73.0265282907579	66.262779250284	65.6903619101005	19.5948567420024
Alg9	48.8145492825322	67.1990323339344	31.1273146076597	85.992973145623	40.8443896827072	47.6461708721632	67.7658637280608	61.0547202930627	47.3953468921198	18.9994148180236	44.076996215675	124.176527638912	51.8389881029522	65.7578478590152	0	0	4.01558851461373	37.743089083126	7.31875112830746	57.143544583995	23.742384173692	32.0302063687355	25.7803940103551	25.1137968921676	64.4369754830196	82.4253664065116	20.0516530582781	94.9924371405815	0	27.114305778872	30.2046364116892	29.3990107232892	31.6268614232574	37.9655045425726	33.3418825339831	62.3655243381459	6.23836155672074	87.2550314990664	55.1681248605124	15.3810363357757	39.9461090674036	12.130210531934	37.5860721051207	66.6355700673019	76.5735872173158	36.513264145379	89.9280575539568	0	19.5948567420024
Alkbh1	14.8566019555533	5.5999193611612	71.9819150302129	46.0676641851552	4.5382655203008	34.6517606343005	36.4893112381866	116.003968556819	47.3953468921198	7.59976592720944	22.0384981078375	27.832669988032	0	24.942631946523	0	39.2589562076675	36.1402966315236	0	39.0333393509732	39.098214715365	5.47901173239046	0	12.8901970051776	37.6706953382514	56.7045384250572	30.9095124024419	20.0516530582781	0	14.742565324307	5.4228611557744	17.619371240152	110.246290212334	82.7164067992886	15.186201817029	17.9533213644524	15.5913810845365	21.8342654485226	57.3390206993865	22.5687783520278	23.0715545036636	47.2090379887497	89.7635579363115	77.6778823505828	24.2311163881098	113.44235143306	2.80871262656761	61.5297235895494	0	74.460455619609
Alkbh2	16.9789736634895	16.7997580834836	21.400028792766	18.4270656740621	45.382655203008	28.1545555153691	10.4255174966247	0	52.9712700558986	18.9994148180236	22.0384981078375	27.832669988032	4.31991567524602	18.1400959611076	36.5336840567003	6.19878255910539	28.1091196022961	9.4357722707815	29.2750045132299	12.03021991242	5.47901173239046	20.7254276503583	17.1869293402367	31.3922461152095	23.197311173887	25.7579270020349	16.0413224466225	25.5748869224642	23.5881045188911	37.9600280904208	5.03410606861487	29.3990107232892	12.1641774704836	7.59310090851452	2.56476019492177	10.3942540563576	6.23836155672074	19.9440071997866	0	15.3810363357757	25.4202512247114	31.5385473830284	17.5401669823897	12.1155581940549	2.83605878582651	11.2348505062705	9.46611132146914	8.75871492134674	3.91897134840047
Alkbh3	65.7935229460217	67.1990323339344	36.9636860965958	15.3558880617184	22.691327601504	25.9888204757254	26.0637937415618	3.05273601465313	69.699039547235	15.1995318544189	9.44507061764465	66.3702130483839	4.31991567524602	4.53502399027691	48.711578742267	39.2589562076675	76.2961817776609	37.743089083126	48.7916741887164	0	40.1794193708634	13.1889085047734	51.5607880207102	21.9745722806467	33.5072272511702	15.4547562012209	68.1756203981456	29.228442197102	17.6910783891683	16.2685834673232	55.3751667547635	0	29.1940259291607	15.186201817029	53.8599640933573	20.7885081127153	12.4767231134415	24.9300089997332	30.0917044693704	17.3036658777477	29.0517156853844	48.520842127736	70.1606679295587	0	28.3605878582651	81.4526661704608	61.5297235895494	35.034859685387	58.7845702260071
Alkbh4	23.346088787298	0	27.2364002817022	0	11.345663800752	4.33147007928756	20.8510349932495	3.05273601465313	44.6073853102304	0	0	36.3965684458879	0	61.2228238687383	0	14.4638259712459	42.1636794034442	6.29051484718767	7.31875112830746	33.083104759155	27.3950586619523	18.8412978639621	12.8901970051776	43.9491445612934	23.197311173887	0	28.0723142815894	40.1891080210153	5.89702612972278	8.1342917336616	5.03410606861487	36.7487634041115	34.0596969173541	34.1689540883154	7.69428058476533	0	0	42.3810152995465	0	17.3036658777477	25.4202512247114	0	0	24.2311163881098	39.7048230015712	16.8522757594057	0	17.5174298426935	7.83794269680094
Alkbh5	125.219930768235	78.3988710562568	128.400172756596	92.1353283703103	77.1505138451135	145.104247656133	151.170003701059	137.373120659391	72.4870011291244	125.396137798956	88.1539924313501	104.907756108736	151.197048633611	174.598423625661	97.4231574845341	84.7166949744403	46.1792679180579	150.972356332504	153.693773694457	162.40796881767	96.7958739388981	79.1334510286406	68.747717360947	97.3159629571496	128.873950966039	113.334878808953	184.475208136159	175.370653182612	126.78606178904	84.0543479145032	176.19371240152	66.1477741274006	80.2835713051919	83.5241099936598	38.4714029238266	51.9712702817882	143.482315804577	77.2830278991731	75.229261173426	88.4409589307104	116.206862741538	162.544821127915	92.7123111926311	109.040023746494	99.2620575039279	109.539792436137	160.923892464975	135.760081280874	62.7035415744076
Alkbh6	31.8355756190428	22.3996774446448	23.3454859557447	36.8541313481241	47.6517879631584	71.4692563082447	20.8510349932495	33.5800961611845	47.3953468921198	37.9988296360472	40.9286393431268	38.5375430603519	64.7987351286903	40.8152159124922	0	49.5902604728431	46.1792679180579	53.4693762010952	53.6708416075881	24.06043982484	40.1794193708634	84.7858403878293	38.6705910155327	50.2275937843353	51.5495803864157	41.2126832032558	84.2169428447681	43.842663295653	26.5366175837525	46.0943198240824	88.0968562007601	22.0492580424669	31.6268614232574	37.9655045425726	97.4608874070274	31.1827621690729	62.3836155672074	47.3670170994932	105.320965642796	46.1431090073271	50.8405024494228	67.9291789788304	72.6664060699001	51.4911223247333	14.1802939291326	61.7916777844875	37.8644452858766	61.3110044494272	54.8655988776066
Alkbh7	31.8355756190428	0	64.200086378298	46.0676641851552	34.036991402256	41.1489657532318	31.2765524898742	30.5273601465313	52.9712700558986	68.397893344885	37.7802824705786	74.9341115062399	34.5593254019682	49.885263893046	42.6226313994837	41.3252170607026	70.2727990057403	37.743089083126	90.2645972491254	57.143544583995	36.526744882603	48.9873744463014	30.0771263454143	43.9491445612934	18.0423531352455	36.0610978028488	48.1239673398675	18.2677763731887	14.742565324307	62.3629032914056	45.3069546175338	29.3990107232892	41.3582033996443	22.7793027255436	58.9894844832008	46.7741432536094	9.35754233508111	32.4090116996532	45.1375567040556	73.0599225949346	61.7348958314419	19.4083368510944	40.0918102454621	75.7222387128431	76.5735872173158	16.8522757594057	42.5975009466111	21.8967873033668	19.5948567420024
Alkbh8	63.6711512380855	22.3996774446448	9.72728581489364	55.2811970221862	38.5752569225568	21.6573503964378	26.0637937415618	30.5273601465313	0	22.7992977816283	0	25.691695373568	107.99789188115	22.6751199513845	24.3557893711335	0	22.0857368303755	25.1620593887507	17.0770859660508	0	0	45.2191148735089	47.2640556856511	15.6961230576048	5.15495803864157	10.3031708008139	8.02066122331125	43.842663295653	29.4851306486139	35.2485975125336	20.1364242744595	7.34975268082229	34.0596969173541	22.7793027255436	0	41.5770162254306	15.5959038918019	14.9580053998399	30.0917044693704	28.8394431295795	10.8943933820192	43.6687579149624	47.6090246664862	48.4622327762196	34.0327054299182	28.0871262656761	28.3983339644074	30.6555022247136	0
Alms1	40.3250624507875	0	3.89091432595746	3.07117761234368	15.8839293210528	12.9944102378627	31.2765524898742	18.3164160879188	11.1518463275576	11.3996488908142	31.4835687254822	27.832669988032	0	22.6751199513845	12.1778946855668	18.5963476773162	28.1091196022961	22.0168019651568	43.9125067698448	27.067994802945	0	35.7984659415279	38.6705910155327	28.2530215036886	41.2396643091325	25.7579270020349	40.1033061165562	7.3071105492755	0	24.4028752009848	25.1705303430743	7.34975268082229	68.1193938347083	3.79655045425726	2.56476019492177	25.9856351408941	21.8342654485226	9.9720035998933	22.5687783520278	24.9941840456355	47.2090379887497	12.130210531934	2.50573814034138	36.3466745821647	0	2.80871262656761	4.73305566073457	17.5174298426935	3.91897134840047
Alpk3	21.2237170793618	5.5999193611612	0	6.14235522468735	6.80739828045119	0	0	9.1582080439594	0	7.59976592720944	0	2.140974614464	0	2.26751199513845	18.2668420283501	0	0	0	17.0770859660508	15.037774890525	27.3950586619523	11.3047787183772	0	0	5.15495803864157	10.3031708008139	4.01033061165563	0	0	0	10.0682121372297	22.0492580424669	46.2238743878378	3.79655045425726	0	0	3.11918077836037	27.4230098997066	7.5229261173426	9.61314770985982	18.1573223033653	19.4083368510944	7.51721442102415	0	0	19.6609883859733	0	8.75871492134674	62.7035415744076
Alpl	135.831789307916	263.196209974576	163.418401690213	254.907741824525	258.681134657145	398.495247294456	135.531727456122	164.847744791269	66.9110779653456	186.194265216631	69.2638511960608	346.837887543167	133.917385932627	131.51569571803	322.714209167519	103.313042651757	218.849574046448	163.553386026879	121.979185471791	174.43818873009	272.124249375393	310.881414755374	240.617010763314	144.404332129964	126.296471946718	92.7285372073255	152.392563242914	120.567324063046	58.9702612972278	146.417251205909	173.676659367213	80.8472794890452	109.477597234353	193.62407316712	176.968453449602	145.519556789007	249.53446226883	179.496064798079	235.718351676735	96.1314770985982	119.838327202211	329.941726468605	182.918884244921	151.444477425686	221.212585294468	331.428089934978	222.453616054525	232.105945415689	242.976223600829
Als2	61.5487795301493	5.5999193611612	0	24.5694208987494	2.2691327601504	108.286751982189	52.1275874831237	9.1582080439594	36.2435005645622	113.996488908142	18.8901412352893	14.986822301248	21.5995783762301	27.2101439416615	79.1563154561839	57.8553038849837	30.116913859603	0	17.0770859660508	45.113324671575	3.6526744882603	75.3651914558482	38.6705910155327	12.5568984460838	5.15495803864157	56.6674394044767	20.0516530582781	98.6459924152192	0	16.2685834673232	47.8240076518412	29.3990107232892	53.5223808701279	34.1689540883154	35.9066427289048	25.9856351408941	28.0726270052433	89.7480323990397	30.0917044693704	28.8394431295795	21.7887867640383	4.8520842127736	2.50573814034138	9.08666864554117	19.8524115007856	30.8958388922437	23.6652783036728	35.034859685387	97.9742837100118
Alyref	146.443647847597	100.798548500902	155.636573038298	104.420038819685	136.147965609024	136.441307497558	145.957244952746	112.951232542166	158.913810167696	136.79578668977	97.5990630489947	154.150172241408	172.796627009841	131.51569571803	115.689999512884	179.764694214056	100.389712865343	217.022762227975	80.5062624113821	99.249314277465	166.196689215844	97.9747488926027	141.792167056953	78.4806152880239	100.521681753511	175.153903613837	128.33057957298	204.599095379714	100.249444205287	149.128681783796	191.296030607365	110.246290212334	109.477597234353	182.234421804349	128.238009746089	98.7454135353976	177.793304366541	132.129047698586	135.412670112167	105.744624808458	98.0495404381725	106.745852681019	115.263954455704	163.560035619741	102.098116289754	115.157217689272	141.991669822037	122.622008898854	109.731197755213
Alyref2	2.12237170793618	0	7.78182865191491	3.07117761234368	2.2691327601504	0	5.21275874831237	3.05273601465313	13.939807909447	0	3.14835687254822	2.140974614464	4.31991567524602	0	18.2668420283501	0	2.00779425730687	3.14525742359383	0	0	0	1.88412978639621	4.29673233505919	9.41767383456286	0	0	0	0	0	0	0	14.6995053616446	0	15.186201817029	0	0	6.23836155672074	2.49300089997332	0	0	3.63146446067306	2.4260421063868	2.50573814034138	0	0	2.80871262656761	0	8.75871492134674	3.91897134840047
Amacr	14.8566019555533	22.3996774446448	27.2364002817022	52.2100194098425	29.4987258819552	49.8119059118069	36.4893112381866	39.6855681904907	92.0027322023503	22.7992977816283	18.8901412352893	49.2424161326719	51.8389881029522	20.4076079562461	66.9784207706172	24.7951302364216	92.3585358361158	15.7262871179692	43.9125067698448	51.128434627785	29.2213959060824	82.9017106014331	17.1869293402367	43.9491445612934	38.6621852898117	36.0610978028488	20.0516530582781	98.6459924152192	35.3821567783367	46.0943198240824	52.8581137204561	14.6995053616446	43.791038893741	26.5758531798008	0	20.7885081127153	24.953446226883	14.9580053998399	27.5840624302562	9.61314770985982	25.4202512247114	63.0770947660568	7.51721442102415	30.2888954851372	116.278410218887	50.556827278217	14.1991669822037	26.2761447640402	15.6758853936019
Ambra1	16.9789736634895	22.3996774446448	46.6909719114895	15.3558880617184	13.6147965609024	6.49720511893134	0	12.2109440586125	19.5157310732258	22.7992977816283	0	0	0	40.8152159124922	0	6.19878255910539	50.1948564326716	3.14525742359383	53.6708416075881	15.037774890525	32.8740703943427	28.2619467959431	12.8901970051776	43.9491445612934	59.282017444378	10.3031708008139	40.1033061165562	14.614221098551	29.4851306486139	2.7114305778872	27.6875833773818	14.6995053616446	12.1641774704836	45.5586054510871	12.8238009746089	0	6.23836155672074	14.9580053998399	5.0152840782284	0	14.5258578426922	26.6864631702548	35.0803339647793	3.02888954851372	34.0327054299182	33.7045515188114	14.1991669822037	13.1380723820201	31.3517707872038
Amdhd2	57.304036114277	11.1998387223224	31.1273146076597	33.7829537357804	18.1530620812032	32.4860255946567	0	9.1582080439594	22.3036926551152	34.1989466724425	9.44507061764465	10.70487307232	17.2796627009841	90.7004798055382	42.6226313994837	22.7288693833864	76.2961817776609	18.871544541563	19.5166696754866	12.03021991242	56.6164545680347	24.4936872231507	25.7803940103551	21.9745722806467	12.8873950966039	20.6063416016279	8.02066122331125	29.228442197102	26.5366175837525	16.2685834673232	10.0682121372297	7.34975268082229	38.9253679055476	11.3896513627718	17.9533213644524	20.7885081127153	24.953446226883	19.9440071997866	47.6451987431698	24.9941840456355	32.6831801460575	0	22.5516432630724	69.6644596158156	104.934175075581	14.0435631328381	0	8.75871492134674	31.3517707872038
Amer1	36.0803190349151	0	15.5636573038298	76.7794403085919	9.07653104060159	17.3258803171502	36.4893112381866	15.2636800732657	25.0916542370046	45.5985955632567	0	38.5375430603519	0	27.2101439416615	0	33.0601736485621	14.0545598011481	106.93875240219	73.1875112830747	42.10576969347	27.3950586619523	39.5667255143203	8.59346467011837	28.2530215036886	67.0144545023404	30.9095124024419	0	10.9606658239132	32.4336437134753	13.557152889436	15.1023182058446	51.448268765756	9.7313419763869	7.59310090851452	28.2123621441395	57.168397309967	3.11918077836037	24.9300089997332	35.1069885475988	15.3810363357757	25.4202512247114	21.8343789574812	10.0229525613655	30.2888954851372	17.0163527149591	2.80871262656761	9.46611132146914	13.1380723820201	7.83794269680094
Amfr	0	0	36.9636860965958	0	68.0739828045119	47.6461708721632	10.4255174966247	58.0019842784095	16.7277694913364	0	12.5934274901929	21.40974614464	4.31991567524602	0	0	12.3975651182108	8.03117702922746	15.7262871179692	34.1541719321015	57.143544583995	49.3111055915141	11.3047787183772	0	40.8099199497724	20.6198321545663	10.3031708008139	0	0	100.249444205287	24.4028752009848	0	0	24.3283549409672	26.5758531798008	0	51.9712702817882	21.8342654485226	29.9160107996799	0	1.92262954197196	18.1573223033653	0	62.6434535085345	6.05777909702745	0	28.0871262656761	4.73305566073457	13.1380723820201	0
Amhr2	10.6118585396809	0	19.4545716297873	9.21353283703103	9.07653104060159	43.3147007928756	5.21275874831237	30.5273601465313	22.3036926551152	3.79988296360472	9.44507061764465	23.550720759104	4.31991567524602	54.4202878833229	0	22.7288693833864	30.116913859603	0	24.3958370943582	3.007554978105	16.4370351971714	11.3047787183772	12.8901970051776	9.41767383456286	10.3099160772831	0	44.1136367282119	14.614221098551	8.84553919458417	16.2685834673232	10.0682121372297	0	2.43283549409672	22.7793027255436	0	10.3942540563576	12.4767231134415	29.9160107996799	15.0458522346852	23.0715545036636	18.1573223033653	29.1125052766416	5.01147628068276	3.02888954851372	28.3605878582651	11.2348505062705	18.9322226429383	8.75871492134674	15.6758853936019
Ammecr1l	23.346088787298	22.3996774446448	42.800057585532	55.2811970221862	27.2295931218048	103.955281902901	0	0	16.7277694913364	41.7987125996519	66.1154943235126	72.7931368917759	30.2394097267221	20.4076079562461	48.711578742267	35.1264345015972	76.2961817776609	12.5810296943753	56.1104253170239	51.128434627785	31.0477331502126	20.7254276503583	8.59346467011837	50.2275937843353	51.5495803864157	36.0610978028488	76.1962816214569	25.5748869224642	147.42565324307	86.7657784923904	22.6534773087669	14.6995053616446	31.6268614232574	0	7.69428058476533	15.5913810845365	49.9068924537659	44.8740161995198	15.0458522346852	26.9168135876075	83.5236825954803	75.2073052979907	35.0803339647793	0	0	89.8788040501636	23.6652783036728	52.5522895280804	54.8655988776066
Amn1	0	11.1998387223224	33.0727717706384	24.5694208987494	36.3061241624064	45.4804358325194	0	12.2109440586125	19.5157310732258	34.1989466724425	0	74.9341115062399	17.2796627009841	24.942631946523	30.4447367139169	39.2589562076675	48.1870621753648	28.3073168123445	53.6708416075881	18.04532986863	34.7004076384729	37.6825957279241	0	50.2275937843353	33.5072272511702	0	0	3.65355527463775	0	56.9400421356312	12.5852651715372	29.3990107232892	85.1492422933854	0	97.4608874070274	0	12.4767231134415	49.8600179994665	40.1222726258272	0	18.1573223033653	46.0948000213492	25.0573814034138	12.1155581940549	68.0654108598363	22.4697010125409	28.3983339644074	17.5174298426935	35.2707421356042
[truncated: 8,464 more rows]
[truncated: 58 more columns]

## Sheet: Ctrl_2
# RPM normalized read count, mESC in 2i+LIF, plate 2, genes vs. cell IDs
#
	A1_2	E1_2	G1_2	H1_2	I1_2	J1_2	L1_2	C2_2	D2_2	E2_2	G2_2	H2_2	I2_2	J2_2	K2_2	N2_2	O2_2	P2_2	B3_2	C3_2	D3_2	G3_2	I3_2	M3_2	O3_2	A4_2	B4_2	C4_2	D4_2	G4_2	I4_2	J4_2	M4_2	N4_2	P4_2	A5_2	B5_2	C5_2	D5_2	E5_2	G5_2	H5_2	J5_2	L5_2	M5_2	O5_2	P5_2	A6_2	B6_2
[truncated: 8,989 more rows]
[truncated: 75 more columns]

## Sheet: Ctrl_3
# RPM normalized read count, mESC in 2i+LIF, plate 3, genes vs. cell IDs
[truncated: 8,991 more rows]
[truncated: 75 more columns]

[truncated: 3 more sheets: DroshaKO_1, DroshaKO_2, DroshaKO_3]
