# Supplementary material for: Nuclear gene proximity and protein interactions shape transcript covariations in mammalian single cells
Source: Nat Commun. 2020 Oct 28;11:5445. doi: 10.1038/s41467-020-19011-5 (PMC7595044; doi:10.1038/s41467-020-19011-5)
Supplement: Supplementary file 6 — Supplementary Data 2 [file 41467_2020_19011_MOESM6_ESM.xlsx]

## Sheet: Ctrl_pos
# high confidence positive pair-wise covariances in mESCs in 2i+LIF
#
gene_1	gene_2
1300002E11Rik	1110034G24Rik
1700037H04Rik	1110004E09Rik
1810032O08Rik	1110038B12Rik
2310057M21Rik	1300002E11Rik
2410006H16Rik	1110038B12Rik
2610037D02Rik	1500009L16Rik
2610318N02Rik	1110002L01Rik
4930402H24Rik	2900097C17Rik
4930470H14Rik	2610005L07Rik
4930470H14Rik	4930431F12Rik
4930504C09Rik	4930431F12Rik
4930504C09Rik	4930470H14Rik
4930512M02Rik	4930431F12Rik
4930512M02Rik	4930470H14Rik
4930512M02Rik	4930504C09Rik
4930548H24Rik	2700094K13Rik
5430416N02Rik	1110038B12Rik
6820431F20Rik	2610005L07Rik
9030624G23Rik	2410018L13Rik
9030624G23Rik	5730507C01Rik
A430005L14Rik	1110008F13Rik
A630089N07Rik	4930431F12Rik
A630089N07Rik	4930470H14Rik
A630089N07Rik	4930504C09Rik
A630089N07Rik	4930512M02Rik
AU018091	2210409E12Rik
AU018091	2810474O19Rik
Aard	2210409E12Rik
Aars	1700001L05Rik
Abcb1b	1700007K13Rik
Abcb1b	1810037I17Rik
Abcb1b	2700094K13Rik
Abcc5	1700097N02Rik
Abhd4	1700007K13Rik
Abhd4	Abcb1b
Acadm	A830080D01Rik
Acer2	1700097N02Rik
Acot2	Acot1
Actb	4930470H14Rik
Actn4	1110008F13Rik
Actr10	4632415L05Rik
Actr3	Actl6a
Acy1	1110008F13Rik
Ada	1700007K13Rik
Adam19	1700097N02Rik
Adam23	Actn4
Adam23	Adam19
Adamts13	AA388235
Adarb2	2310036O22Rik
Adck5	Acp6
Adi1	4632415L05Rik
Adk	2010204K13Rik
Adk	4930447C04Rik
Ado	Abhd13
Adprh	4930548H24Rik
Adsl	2810004N23Rik
Adsl	Actr1b
Aebp2	1700007K13Rik
Aen	Adrb3
Agpat4	1700007K13Rik
Agrn	2700099C18Rik
Ahcy	Acrbp
Ahcy	Aes
Ak1	1700007K13Rik
Ak1	Abcb1b
Ak1	Abhd4
Ak1	Ada
Ak4	2410141K09Rik
Akap1	Ahcy
Akap12	Adamts13
Akr1a1	Adck5
Akr1b10	1700007K13Rik
Akr1b8	Akr1b3
Akt1s1	1600002H07Rik
Aldh16a1	Adrm1
Aldh18a1	Aars
Aldh18a1	Acrbp
Aldh1l1	4930548H24Rik
Aldh1l1	Acss1
Aldh2	Acss1
Aldh4a1	Ak1
Aldh4a1	Aldh2
Aldoc	Acaca
Aldoc	Aldoa
Alg13	1700097N02Rik
Alg13	2210013O21Rik
Alg3	Agpat1
Alg3	Alg1
Alkbh2	4930447C04Rik
Alkbh3	Abcd1
Alkbh5	Acox1
Alkbh6	1700061G19Rik
Alpk3	Agpat4
Alpl	2410137M14Rik
Alpl	Acaa2
Ambra1	Acsf3
Amotl2	9430016H08Rik
Anapc10	Aars
Anapc11	Ahcy
Anapc13	4930452B06Rik
Anapc5	Anapc11
Anapc7	9130011E15Rik
Ankrd11	2410006H16Rik
Ankrd11	Aars
Ankrd9	A130010J15Rik
Ano9	Actr1a
Anp32b	Actl6a
Anp32b	Adam19
Anxa11	1700097N02Rik
Anxa11	Abcc5
Anxa11	Acot9
Anxa11	Adk
Anxa6	Abracl
Anxa8	1500009L16Rik
Anxa8	1700007K13Rik
Anxa8	4930431F12Rik
Anxa8	Abhd4
Anxa8	Ada
Anxa8	Agbl5
Anxa8	Ak1
Ap1m1	4931428F04Rik
Ap2m1	Actr1b
Ap2m1	Adk
Ap2m1	Alg3
Ap2m1	Anxa11
Ap2s1	Adck4
Ap3b1	Ano6
Apaf1	1700007K13Rik
Apaf1	Anxa8
Apex1	2810025M15Rik
Apex1	Actr10
Api5	4930548H24Rik
Aplp1	Actn4
Apmap	2700094K13Rik
Apoc1	1810037I17Rik
Apoc1	Actr8
Apoe	Acadvl
Apoe	Apoc1
Apool	Apip
Aprt	Actn4
Arf4	Apex1
Arf5	1110001J03Rik
Arf5	1810058I24Rik
Arf5	3110040N11Rik
Arhgdia	2010204K13Rik
Arhgdia	Adsl
Arhgdia	Ap2a1
Arhgef1	Abhd16a
Arhgef1	Ap2m1
Arhgef17	Ak1
Arhgef39	Acss2
Arhgef7	Aatf
Arid5b	A830080D01Rik
Arid5b	Akap12
Arid5b	Aldh4a1
Arl14ep	Aars
Arl14ep	Aldh18a1
Arl14epl	2210409E12Rik
Arl14epl	4930548H24Rik
Arl14epl	AU018091
Arl14epl	Aard
Arl14epl	Abcb1b
Arl14epl	Ap1s1
Arl14epl	Appl1
Arl16	Arhgap1
Arl2	Anxa11
Arl6ip1	Anxa8
Arl6ip1	Arc
Arl6ip5	2010204K13Rik
Arl6ip5	Actn4
Arl6ip5	Adam23
Arl8a	Aagab
Arl8a	Ak1
Arl8a	Anxa8
Arl8b	Agk
Armcx1	1700097N02Rik
Armcx1	Acp6
Arpc1b	Adck5
Arpc2	1700007K13Rik
Arpc4	1700037H04Rik
Arpc4	2810004N23Rik
Arpc4	Arl4a
Arrdc4	1110008F13Rik
Arrdc4	Ap2m1
Arxes1	Adk
As3mt	Actr1a
Asf1b	A830080D01Rik
Ash2l	Arhgef39
Asna1	1700007K13Rik
Asna1	Abhd5
Asna1	Ak1
Asns	1810037I17Rik
Asns	2810025M15Rik
Asns	Aars
Asns	Acadm
Asns	Arhgap17
Asns	Arl14ep
Asns	Arl6ip1
Ass1	1700007K13Rik
Ass1	2010111I01Rik
Ass1	Abcb1b
Ass1	Abhd4
Ass1	Ada
Ass1	Add3
Ass1	Ahcy
Ass1	Ahnak
Ass1	Ak1
Ass1	Aldh4a1
Ass1	Anxa8
Ass1	Arl8a
Ass1	Arvcf
Asun	2510039O18Rik
Atad1	Alg3
Atat1	Apobec3
Atf4	2410006H16Rik
Atf4	Aars
Atf4	Aldh18a1
Atf4	Ankrd11
Atf4	Arl14ep
Atf6b	1700021F05Rik
Atg14	A830080D01Rik
Atg14	Acadm
Atg4d	Ascc2
Atic	Actn4
Atic	Adsl
Atic	Aimp2
Atic	Anapc15
Atic	Anxa11
Atox1	1700007K13Rik
Atox1	2700094K13Rik
Atox1	Aldh2
Atp13a3	Aff4
Atp1a1	Akap1
Atp1a3	Api5
Atp1a3	Aplp1
Atp1b1	Abr
Atp1b1	Aes
Atp1b1	Asns
Atp2a2	Ankrd17
Atp2b1	Aff4
Atp5a1	1700097N02Rik
Atp5a1	Aldoa
Atp5b	Actb
Atp5b	Atp5a1
Atp5c1	Atp5a1
Atp5c1	Atp5b
Atp5e	2310036O22Rik
Atp5e	Adarb2
Atp5e	Anapc13
Atp5f1	1810022K09Rik
Atp5f1	Actb
Atp5f1	Atp5a1
Atp5f1	Atp5b
Atp5f1	Atp5c1
Atp5g1	Aes
Atp5g1	Ahcy
Atp5g1	Atp5a1
Atp5g2	2410006H16Rik
Atp5g3	2010107E04Rik
Atp5g3	Anp32b
Atp5g3	Atp5c1
Atp5g3	Atp5f1
Atp5g3	Atp5g1
Atp5h	Atp5g1
Atp5j	1810022K09Rik
Atp5j	2010107E04Rik
Atp5j	Actb
Atp5j	Atp5b
Atp5j	Atp5f1
Atp5j	Atp5g3
Atp5j	Atp5h
Atp5k	2010107E04Rik
Atp5k	2700094K13Rik
Atp5k	Anapc13
Atp5k	Atp5j2
Atp5l	2010107E04Rik
Atp5l	Atp5a1
Atp5l	Atp5h
Atp5l	Atp5j
Atp5o	Ap2m1
Atp5o	Atp1a3
Atp5o	Atp5g1
Atp5o	Atp5g3
Atp5o	Atp5j
Atp5sl	Aplp1
Atp6ap2	Asah1
Atp6ap2	Ass1
Atp6ap2	Atp1b1
Atp6ap2	Atp6ap1
Atp6v0b	Apoe
Atp6v0b	Asna1
Atp6v0d1	Apoe
Atp6v1b2	Atp6v0d1
Atp6v1f	1810058I24Rik
Atp6v1f	2610001J05Rik
Atp6v1f	Adarb2
Atp6v1f	Arf5
Atp6v1f	Atp5d
Atp6v1g1	2010107G23Rik
Atp6v1g1	AA467197
Atp6v1g1	Abhd4
Atp6v1g1	Acadm
Atp6v1g1	Arl6ip1
Atp6v1g1	Atp1b1
Atp6v1g1	Atp6v0b
Atp6v1g1	Atp6v1c1
Atp6v1h	Ankra2
Atp6v1h	Atp6v1g1
Atp9a	1700007K13Rik
Atp9a	Abhd4
Atp9a	Aldh1l1
Atp9a	Ass1
Atpif1	Atp5g2
Atpif1	Atp5l
Atraid	Apoe
Atraid	Asna1
Atraid	Atp6ap1
Atrx	2810474O19Rik
Atxn2l	Aars
Atxn2l	Aldh18a1
Atxn2l	Atf4
Atxn7l3b	4930470H14Rik
Atxn7l3b	A630089N07Rik
Aup1	Abcf1
Aurka	2700094K13Rik
Aurka	Asxl1
Aurkb	Acrbp
Aurkb	Aes
Avpi1	1810037I17Rik
Avpi1	2010111I01Rik
Avpi1	Atp6v0b
Avpi1	Atp8b2
Azi2	Atp2b1
Azin1	Aldh1b1
Azin2	1700007K13Rik
Azin2	4833420G17Rik
Azin2	Acad11
Azin2	Ak1
Azin2	Anxa8
Azin2	Arl6ip1
Azin2	Arl8a
Azin2	Ass1
B230118H07Rik	Aurka
B3gnt7	Actn4
B3gnt7	Adrm1
B4galnt4	Akap1
B4galnt4	Alg12
B4galt5	2900097C17Rik
B4galt5	Ano6
BC005537	Arfrp1
BC005624	Agfg1
BC028528	1700097N02Rik
BC028528	Actn4
BC052688	AI597479
BC052688	Aim2
Babam1	1600002K03Rik
Babam1	Acad8
Bace1	B4galt1
Bag2	B3galnt1
Baiap2	Ak1
Baiap2	Ass1
Baiap2	Azin2
Bambi	1110008F13Rik
Banf1	Ahnak
Banf1	Aspscr1
Banf1	Atp5g2
Banp	Abcd4
Basp1	Adam23
Baz2a	Akap12
Baz2b	1810037I17Rik
Baz2b	Asns
Bbc3	Anxa8
Bbc3	Azin2
Bbx	Adam19
Bcam	Apoe
Bcap31	Agpat5
Bcap31	Alg2
Bcas3	Asns
Bcat1	2210409E12Rik
Bcat1	Ak2
Bcat2	1110002L01Rik
Bcat2	2310039H08Rik
Bcat2	Abhd11
Bcat2	Actn4
Bcat2	Ap2m1
Bccip	1110004E09Rik
Bcdin3d	2310061I04Rik
Bckdk	Ap2a2
Bcl2l14	Arf5
Bcl2l14	Atp1b2
Bend3	Bcl10
Bex1	Akr1b3
Bex1	Atp5g3
Bex1	Atp5o
Bex4	2610305D13Rik
Bex4	Anxa6
Bex4	B3galnt1
Bex4	Bex1
Bex4	Bex2
Bhlhe40	2010204K13Rik
Bhlhe40	Adam19
Bhlhe40	Arhgap8
Birc6	Aplp2
Bloc1s2	1700007K13Rik
Bloc1s2	Aaas
Bloc1s2	Acot8
Bloc1s2	Ada
Bloc1s2	Ak1
Bloc1s2	Arl8a
Bloc1s2	Ass1
Bloc1s2	Bbc3
Bloc1s2	Birc5
Bloc1s6	Alkbh3
Bloc1s6	Aurka
Blvra	1110038F14Rik
Blvrb	2810428I15Rik
Blvrb	Aldoa
Blvrb	Anapc15
Blvrb	Arl2
Blvrb	Arpc1b
Blvrb	Atg4d
Bnc2	4930447C04Rik
Bnc2	Abcf1
Bnip1	1810030O07Rik
Bnip3	1110002L01Rik
Bnip3	2010204K13Rik
Bnip3	4930447C04Rik
Bnip3	4931428F04Rik
Bnip3	Acer2
Bnip3	Acp6
Bnip3	Adk
Bnip3	Aldoa
Bnip3	Anxa11
Bnip3	Arl2
Bnip3	Arl6ip5
Bnip3	B3gnt7
Bnip3	Bcat2
Bola2	2410015M20Rik
Bola2	2700094K13Rik
Bola2	Atp5k
Bola2	Atp5sl
Bop1	Adsl
Bop1	Ap2a1
Bop1	Ap2m1
Bop1	Aplp1
Bop1	Bcat2
Borcs8	Aldh1l1
Borcs8	Asl
Bptf	Arid1a
Bptf	Atf7
Brd2	Adamts13
Brd2	Ap1m1
Brd2	Avpi1
Brd8	Ank3
Brd8	Brd1
Brf1	Adrm1
Bri3	Atp6v1c1
Bri3	Atp6v1g1
Bri3bp	2810004N23Rik
Brk1	Arf5
Brk1	Atp6v1e1
Brk1	Atp6v1f
Brms1	Banf1
Brwd1	Akap1
Brwd1	Arl5c
Brwd1	Atp1b1
Bscl2	1810055G02Rik
Bscl2	Armcx2
Bsdc1	Ak4
Btbd19	1700007K13Rik
Btbd9	Aldoc
Btf3	Atp5b
Btg1	Abhd4
Btg1	Apoe
Btg1	Arl6ip1
Btg1	Atp6v1g1
Btg1	Avpi1
Btg1	Bri3
Btg2	1500009L16Rik
Btg2	1700007K13Rik
Btg2	2610001J05Rik
Btg2	2610037D02Rik
Btg2	Abhd4
Btg2	Anxa8
Btg2	Arc
Btg2	Arl6ip1
Btg2	Arl8a
Btg2	Ass1
Btg2	Azin2
Btg2	Bax
Btg2	Bbc3
Btg2	Birc5
Btg2	Brpf1
Btg2	Btg1
Bzw1	Anp32b
Bzw2	Ap2m1
Bzw2	Bop1
C1galt1c1	Birc6
C1qbp	Anp32b
C1qtnf6	Ankrd40
C1s1	Bmpr1a
C2cd5	Apoc1
C2cd5	Atp6v1g1
C330004P14Rik	2010204K13Rik
C330004P14Rik	Adk
C330004P14Rik	Arl4a
C330004P14Rik	Bnip3
C330004P14Rik	Brd2
C330006A16Rik	Bloc1s2
C77370	4930470H14Rik
C77370	Atxn7l3b
Cab39l	Bag3
Cab39l	Bin3
Cacybp	Actb
Cacybp	Atp5b
Cacybp	Atp5j
Cad	4930402H24Rik
Cadm1	Adgre5
Cadm1	Aplp2
Cadm1	Atp1b1
Cadm1	Atp1b2
Calca	1700097N02Rik
Calca	Anxa6
Calca	Arl14ep
Calca	Atf4
Calca	BC028528
Calcoco1	Bcl10
Calcoco2	1810037I17Rik
Calcoco2	2210409E12Rik
Calcoco2	2810474O19Rik
Calcoco2	A830080D01Rik
Calcoco2	AU018091
Calcoco2	Aard
Calcoco2	Acadm
Calcoco2	Adprh
Calcoco2	Ak4
Calcoco2	Apoc1
Calcoco2	Arih2
Calcoco2	Arl14epl
Calcoco2	Arl6ip1
Calcoco2	Asns
Calcoco2	Ass1
Calcoco2	Atp1b1
Calcoco2	Atp1b3
Calcoco2	Atp8b2
Calcoco2	Avpi1
Cald1	1700007K13Rik
Cald1	1810037I17Rik
Cald1	A830080D01Rik
Cald1	Abcb1b
Cald1	Abhd4
Cald1	Acadm
Cald1	Add3
Cald1	Aldh4a1
Cald1	Arid5b
Cald1	Arl14epl
Cald1	Arl6ip1
Cald1	Arl8a
Cald1	Asns
Cald1	Ass1
Cald1	Atp6ap2
Cald1	Atp6v1g1
Cald1	Atp8b2
Cald1	Avpi1
Cald1	Azin2
Cald1	Baz2b
Cald1	Bloc1s2
Cald1	C2cd5
Cald1	Calcoco2
Calm2	Cacybp
Calu	Arf5
Calu	Atp1b2
Calu	Calr
Camk2b	Aldh1l1
Camk2b	Arhgap26
Camk2b	Ass1
Camk2b	Atp1b2
Camk2b	Calcoco2
Camk2b	Cald1
Camk2b	Calr
Camkv	Anxa6
Camsap1	Cad
Camsap3	1700007K13Rik
Camsap3	2610001J05Rik
Camsap3	Agpat4
Camsap3	Ak1
Camsap3	Anxa8
Camsap3	Arc
Camsap3	Asna1
Camsap3	Azin2
Camsap3	BC021614
Camsap3	Birc5
Camsap3	Bloc1s2
Camsap3	Btbd19
Camsap3	Btg2
Canx	Agpat5
Canx	Alg2
Canx	Bcap31
Canx	Bfar
Capg	1700007K13Rik
Capg	Anxa8
Capg	Atp9a
Capg	Btg2
Capg	C1s1
Capg	Camsap3
Capn1	2310022B05Rik
Capns1	1810037I17Rik
Capns1	Ass1
Capns1	Calcoco2
Capsl	Apoc1
Capza2	Atp6v0e2
Capza2	Atp6v1f
Capzb	Abcb1b
Car13	1810037I17Rik
Car13	2210409E12Rik
Car13	Abcb1b
Car13	Alpl
Car13	Ankrd35
Car13	Arhgap17
Car13	Arl14epl
Car13	Asah1
Car13	Asns
Car13	Ass1
Car13	Atp1b1
Car13	Atp2a2
Car13	Atp6ap2
Car13	Atp6v1g1
Car13	Brwd1
Car13	Bsg
Car13	Calcoco2
Car13	Cald1
Carhsp1	Anxa8
Carhsp1	Arhgef1
Cars	Aldh18a1
Cars	Ankrd11
Cars	Arl14ep
Cars	Atf4
Cars	Atxn2l
Cat	Blvrb
Cbfb	Cald1
Cbr3	Blvrb
Cbs	Ass1
Cbs	Cald1
Cbs	Capg
Cbx1	1700097N02Rik
Cbx3	Actb
Cbx3	Arl4a
Cbx3	Atp6v1f
Cbx3	Brk1
Cbx3	Capza2
Cc2d2a	0610010F05Rik
Ccbl2	Baz2b
Ccdc107	Avpi1
Ccdc107	Cald1
Ccdc124	Atg13
Ccdc136	Aamdc
Ccdc136	Ap2m1
Ccdc163	Abcd4
Ccdc174	BC048403
Ccdc191	Abhd10
Ccdc22	Ap2a1
Ccdc25	Apex1
Ccdc25	Atp5g2
Ccdc28b	Arhgef1
Ccdc43	AA414768
Ccdc43	Arih2
Ccdc47	Calu
Ccdc47	Canx
Ccdc58	4930453N24Rik
Ccdc61	Abcb6
Ccdc88a	Acadm
Ccdc90b	4930512M02Rik
Ccdc90b	Acadsb
Ccdc90b	Ccdc137
Ccdc92	5031439G07Rik
Ccdc97	Arf5
Ccna2	Arl6ip1
Ccna2	Calm1
Ccna2	Calm2
Ccnb1	Arc
Ccnb1	Arl6ip1
Ccnb1	Birc5
Ccnb1	Calm2
Ccnb1	Ccna2
Ccnb2	Acss2
Ccnb2	Adgre5
Ccnb2	Apoc1
Ccnb2	Apopt1
Ccnb2	Arhgef39
Ccnb2	Arl6ip1
Ccnb2	Atp9a
Ccnb2	Azin2
Ccnb2	Birc5
Ccnb2	Cadm1
Ccnb2	Ccna2
Ccnd1	Atp1a3
Ccnd3	2210409E12Rik
Ccnd3	Acaa1a
Ccnd3	Acsl6
Ccnd3	Apobec3
Ccnd3	Arhgap26
Ccnd3	Arl14epl
Ccnd3	Bcat1
Ccnd3	Bcl3
Ccnd3	Cald1
Ccndbp1	2700094K13Rik
Ccndbp1	Ass1
Ccndbp1	Btbd10
Ccne1	1110008F13Rik
Ccne1	2010204K13Rik
Ccne1	2810004N23Rik
Ccne1	Api5
Ccne1	Arfgap2
Ccne1	Arl6ip5
Ccne1	Bop1
Ccne1	Bzw2
Ccne1	Ccdc181
Ccne1	Ccnd1
Ccnf	Abhd4
Ccnf	Anxa8
Ccnf	Arl6ip1
Ccnf	Btg2
Ccnf	Camsap3
Ccnf	Ccnb2
Ccng1	1700007K13Rik
Ccng1	2700094K13Rik
Ccng1	Abcb1b
Ccng1	Abhd4
Ccng1	Acad11
Ccng1	Ada
Ccng1	Ak1
Ccng1	Anxa8
Ccng1	Arhgap35
Ccng1	Arhgef17
Ccng1	Arl6ip1
Ccng1	Arl8a
Ccng1	Asna1
Ccng1	Ass1
Ccng1	Azin2
Ccng1	Baiap2
Ccng1	Bbc3
Ccng1	Bloc1s2
Ccng1	Btg1
Ccng1	Btg2
Ccng1	Cald1
Ccng1	Camsap3
Ccng1	Ccna2
Ccng1	Ccnf
Ccng2	Btg1
Ccnh	Api5
Ccnl1	Btg1
Ccny	Bend3
Ccpg1	Capn5
Ccs	Ahnak
Ccs	Anapc11
Ccs	Asah1
Ccs	Banf1
Cct2	Atp5b
Cct3	Actb
Cct3	Actl6a
Cct3	Atp5b
Cct3	Atp5f1
Cct3	Cacybp
Cct4	Atp5b
Cct4	Atp5c1
Cct4	Atp5f1
Cct4	Cct3
Cct5	Adsl
Cct5	Aprt
Cct5	Atic
Cct5	Atp5a1
Cct5	Atp5f1
Cct5	Bop1
Cct5	Cbx1
Cct5	Cct2
Cct5	Cct4
Cct6a	Anp32b
Cct6a	Atp5b
Cct6a	Atp5f1
Cct6a	Cct2
Cct6a	Cct3
Cct6a	Cct4
Cct6a	Cct5
Cct7	Adsl
Cct7	Arl4a
Cct7	Arpc4
Cct7	Atic
Cct7	Atp1a3
Cct7	Atp6v0e2
Cct7	Bcat2
Cct7	Bid
Cct7	Bop1
Cct7	Braf
Cct7	Brk1
Cct7	Bzw2
Cct7	Capza2
Cct7	Cbx3
Cct7	Ccne1
Cct7	Cct5
Cct8	Actb
Cct8	Ap2m1
Cct8	Arxes2
Cct8	Atp1a3
Cct8	Atp5a1
Cct8	Atp5b
Cct8	Atp5f1
Cct8	Atp5g1
Cct8	Atp5j
Cct8	Atp5o
Cct8	Cacybp
Cct8	Cct3
Cct8	Cct4
Cct8	Cct5
Cct8	Cct7
Cd164	C1d
Cd1d1	Ahsa2
Cd24a	Amhr2
Cd24a	Bloc1s2
Cd24a	Btg1
Cd276	4930447C04Rik
Cd276	Ccne1
Cd3eap	3110082I17Rik
Cd3eap	Bola1
Cd55	1500009L16Rik
Cd55	1700007K13Rik
Cd55	Agpat4
Cd55	Anxa8
Cd55	B230219D22Rik
Cd55	Ccdc107
Cd63	AU018091
Cd63	Apoe
Cd68	Ccs
Cd81	1700007K13Rik
Cd81	Abcb1b
Cd81	Abhd4
Cd81	Ak1
Cd81	Aldh4a1
Cd81	Anxa8
Cd81	Apoe
Cd81	Arl6ip1
Cd81	Arl8a
Cd81	Ass1
Cd81	Atp6ap2
Cd81	Azin2
Cd81	Baiap2
Cd81	Bloc1s2
Cd81	Btg2
Cd81	Cacna1a
Cd81	Cald1
Cd81	Camk2b
Cd81	Camsap3
Cd81	Canx
Cd81	Car13
Cd81	Ccng1
Cd9	1810037I17Rik
Cd9	Abcb1b
Cd9	Acadm
Cd9	Ahnak
Cd9	Aldh1l1
Cd9	Alpl
Cd9	Arl6ip1
Cd9	Asah1
Cd9	Asns
Cd9	Ass1
Cd9	Atp1b1
Cd9	Atp1b2
Cd9	Atp6ap2
Cd9	Atp6v1g1
Cd9	Atp8b2
Cd9	Brwd1
Cd9	Btg1
Cd9	Cadm1
Cd9	Calcoco2
Cd9	Cald1
Cd9	Calu
Cd9	Car13
Cd9	Cbfb
Cd9	Cd81
Cdc20	Arl6ip1
Cdc20	Birc5
Cdc20	Btg2
Cdc20	Ccna2
Cdc20	Ccnb1
Cdc20	Ccnf
Cdc20	Ccng1
Cdc25b	4930431F12Rik
Cdc25b	Anxa8
Cdc25b	Arl6ip1
Cdc25b	Arl8a
Cdc25b	Btg2
Cdc25b	Bub1
Cdc25b	C330027C09Rik
Cdc25b	Camk2b
Cdc25b	Capg
Cdc25b	Ccnb1
Cdc25b	Cdc20
Cdc25c	Cald1
Cdc27	Calm2
Cdc34	2310011J03Rik
Cdc34	Arhgap1
Cdc37	Ak2
Cdc42se1	Atp5sl
Cdc6	1700037H04Rik
Cdca2	Acot13
Cdca2	Bnip3l
Cdca2	Btg1
Cdca3	2700094K13Rik
Cdca3	Aard
Cdca3	Arl14epl
Cdca3	Arl6ip1
Cdca3	Asns
Cdca3	Ass1
Cdca3	Atp8b2
Cdca3	Borcs8
Cdca3	Brk1
Cdca3	Bub1
Cdca3	Calcoco2
Cdca3	Cald1
Cdca3	Car13
Cdca3	Ccnb1
Cdca3	Ccnf
Cdca3	Cd47
Cdca3	Cd9
Cdca3	Cdc25b
Cdca5	4930513N10Rik
Cdca7	Cct5
Cdca7	Cdc6
Cdca7l	Cbx3
Cdca8	Aqp3
Cdh1	Ahnak
Cdh1	Atp1b2
Cdh1	Atp5g1
Cdh1	Bag6
Cdh1	Camk2b
Cdip1	Bfar
Cdk1	Arl6ip1
Cdk1	Ccna2
Cdk1	Ccnb1
Cdk1	Cdc25b
Cdk16	Atp6ap2
Cdk18	Acrbp
Cdk18	Camkv
Cdk18	Cd9
Cdk2	Aard
Cdk2	Calcoco2
Cdk2ap1	Arl6ip5
Cdk2ap2	AU018091
Cdk2ap2	Capn1
Cdk4	Bloc1s1
Cdk5rap1	4930512M02Rik
Cdk5rap3	A4galt
Cdk6	Cd276
Cdkn1a	1500009L16Rik
Cdkn1a	Bbc3
Cdkn1a	Btg1
Cdkn1a	Btg2
Cdkn1a	Ccng1
Cdkn1a	Cd24a
Cdkn1b	Cdca3
Cdkn1c	4930447C04Rik
Cdkn1c	Adamts14
Cdkn1c	Adk
Cdkn1c	Aqp11
Cdkn1c	Basp1
Cdkn1c	Bcat2
Cdkn1c	Bnip3
Cdkn1c	Carhsp1
Cdkn1c	Ccnd1
Cdkn1c	Cd276
Cdkn2aipnl	Atic
Cdkn3	Abhd4
Cdkn3	Adarb2
Cdkn3	Anxa8
Cdkn3	Arl6ip1
Cdkn3	Btg2
Cdkn3	Bub1
Cdkn3	Capg
Cdkn3	Ccna2
Cdkn3	Ccnb2
Cdkn3	Ccnf
Cdkn3	Ccng1
Cdkn3	Cdc20
Cdkn3	Cdc25b
Cdkn3	Cdc25c
Cdkn3	Cdca3
Cdo1	1810037I17Rik
Cdo1	Atp6v1d
Cdo1	Cdc42ep3
Cdt1	2810004N23Rik
Cdt1	Bop1
Cdyl	Bzw2
Cdyl	Cdr2
Ceacam1	2700049A03Rik
Ceacam1	Catsperd
Cebpb	Aars
Cebpz	2310061I04Rik
Cebpz	Anapc11
Cecr5	4833439L19Rik
Celf1	1700037H04Rik
Celf1	2700094K13Rik
Celf1	Api5
Celf1	B230118H07Rik
Celf1	Ccndbp1
Celf4	4930447C04Rik
Celf4	Actn4
Celf4	Adgra3
Celf4	Arl6ip5
Celf4	Basp1
Celf5	1810037I17Rik
Celsr1	Ass1
Celsr1	Atp1b1
Celsr1	Cald1
Celsr1	Cd81
Celsr1	Cd9
Cenpa	Arl6ip1
Cenpa	Birc5
Cenpa	Btg2
Cenpa	Bub1
Cenpa	Cald1
Cenpa	Calm2
Cenpa	Ccna2
Cenpa	Ccnb1
Cenpa	Ccnb2
Cenpa	Ccnf
Cenpa	Ccng1
Cenpa	Cdc20
Cenpa	Cdc25b
Cenpa	Cdca3
Cenpa	Cdk1
Cenpa	Cdkn1a
Cenpa	Cdkn3
Cenpe	Aff1
Cenpe	Arhgef39
Cenpe	Bcas2
Cenpe	Cald1
Cenpe	Cenpa
Cenpf	A830080D01Rik
Cenpf	Add3
Cenpf	Arl6ip1
Cenpf	Aspm
Cenpf	Avpi1
Cenpf	Calcoco2
Cenpf	Cald1
Cenpf	Calm2
Cenpf	Ccna2
Cenpf	Ccnb1
Cenpf	Ccnb2
Cenpf	Cd9
Cenpf	Cdc25b
Cenpf	Cdca3
Cenpf	Cdk1
Cenpf	Cdkn3
Cenpf	Cenpa
Cenpf	Cenpe
Cenpm	BC028528
Cenpn	Aurka
Cenpt	1700007K13Rik
Cenpt	Abhd4
Cenpt	Ada
Cenpt	Ak1
Cenpt	Anxa8
Cenpt	Azin2
Cenpt	Bloc1s2
Cenpt	Ccng1
Cenpt	Cd81
Cenpt	Cdc20
Cenpv	Bend3
Cep170b	2700094K13Rik
Cep170b	Apmap
Cep170b	Arl8a
Cep170b	Btg2
Cep170b	Cald1
Cep170b	Ccng1
Cep170b	Cdkn3
Cep192	Cenpe
Cep192	Cenpf
Cep41	Adprhl2
Cep55	Aldh4a1
Cep55	Arl6ip1
Cep55	Azin2
Cep55	Cd9
Cep89	Anxa8
Cep89	Arfgap3
Cercam	Ak1
Cercam	Anxa8
Cercam	Ass1
Cercam	Atp6ap2
Cercam	Btg2
Cercam	Camsap3
Cercam	Ccng1
Cercam	Cd81
Cercam	Cdkn1a
Cers2	AU018091
Cers4	Adam23
Cetn3	A630089N07Rik
Cfap36	Cenpf
Cfdp1	Adsl
Cfdp1	Cct2
Cfdp1	Cct3
Cfdp1	Cct5
Cfl1	1700097N02Rik
Cfl1	2610318N02Rik
Cfl1	Actb
Cfl1	Aip
Cfl1	Aldoa
Cfl1	Ap2m1
Cfl1	Arhgef1
Cfl1	Arl2
Cfl1	Atp5a1
Cfl1	Atp5b
Cfl1	Atp5j
Cfl1	Atp5o
Cfl1	Banf1
Cfl1	Ccdc85b
Cfl1	Ccs
Cfl1	Cct5
Cfl1	Cct8
Cfl1	Cdca5
Cfp	Alpl
Cfp	Apobec3
Cfp	Arhgap26
Cfp	Asns
Cfp	Atp1b1
Cfp	Atp8b2
Cfp	Brwd1
Cfp	Calcoco2
Cfp	Car13
Cfp	Cd9
Cgn	Aplp1
Cgnl1	Adk
Cgnl1	C330004P14Rik
Cgnl1	Cdkn1c
Cgref1	1700007K13Rik
Cgref1	Abhd4
Cgref1	Anxa8
Cgref1	Arl2bp
Cgref1	Arl8a
Cgref1	Azin2
Cgref1	Bloc1s2
Cgref1	Btg2
Cgref1	Camsap3
Cgref1	Ccng1
Cgref1	Cd81
Cgref1	Cep170b
Cgref1	Cercam
Chaf1b	Ccne1
Chaf1b	Cdca7
Chchd1	Atp5e
Chchd10	Atp5a1
Chchd10	Atp5b
Chchd10	Calca
Chchd10	Calm1
Chchd2	1810022K09Rik
Chchd2	Actb
Chchd2	Atp5b
Chchd2	Atp5f1
Chchd2	Atp5g1
Chchd2	Atp5j
Chchd2	Atp5l
Chchd2	Atp5o
Chchd2	Btf3
Chchd2	Cacybp
Chchd2	Calm2
Chchd2	Cct2
Chchd2	Cct6a
Chchd2	Cct8
Chchd3	Akr1b3
Chchd3	Api5
Chchd3	Atic
Chchd3	Bop1
Chchd3	Ccne1
Chchd3	Cct7
Chchd4	Arf5
Chchd4	Ccne1
Chchd4	Cct7
Chchd5	Ass1
Chchd5	Cdc34
Chd2	Ankrd11
Chd4	Bahcc1
Chkb	Akap12
Chmp1b	Aplp1
Chmp1b	Cep85
Chmp2a	4930504C09Rik
Chmp2a	Acadvl
Chmp2a	Acss2
Chmp2a	Adarb2
Chmp2a	Atp6v1d
Chmp2a	Bnip3
Chmp2a	Brd2
Chmp2a	C330004P14Rik
Chmp2a	C330021F23Rik
Chmp3	1810058I24Rik
Chmp3	2610001J05Rik
Chmp3	Basp1
Chmp3	Brk1
Chmp3	Capza2
Chmp3	Cct7
Chmp3	Chchd3
Chmp4b	Brix1
Chrna9	2610318N02Rik
Chrna9	Alg3
Chrna9	Celf4
Chst8	Aard
Chst8	Calcoco2
Chtop	Actl6a
Ciao1	2700094K13Rik
Ciao1	Aurka
Ciapin1	2810004N23Rik
Ciapin1	Adsl
Ciapin1	Ap2m1
Ciapin1	Bop1
Ciapin1	Cfl1
Ciart	Aars
Ciart	Aarsd1
Ciart	Acat1
Ciart	Aldh18a1
Ciart	Alg3
Ciart	Ap2m1
Ciart	Atf4
Ciart	Bhlhe40
Ciart	Bud31
Ciart	Cct5
Cic	Cenpb
Cinp	Acbd6
Cinp	Arhgdia
Cirh1a	Actn4
Cited2	Cdca2
Cited2	Cdk1
Ckap2	1500009L16Rik
Ckap2	1700007K13Rik
Ckap2	AA388235
Ckap2	Abhd4
Ckap2	Adrb3
Ckap2	Ak1
Ckap2	Anxa8
Ckap2	Arid5b
Ckap2	Arl6ip1
Ckap2	Arl8a
Ckap2	Asna1
Ckap2	Ass1
Ckap2	Azin2
Ckap2	Bax
Ckap2	Bloc1s2
Ckap2	Btg1
Ckap2	Btg2
Ckap2	Cald1
Ckap2	Camsap3
Ckap2	Ccnb1
Ckap2	Ccnf
Ckap2	Ccng1
Ckap2	Cd81
Ckap2	Cdc20
Ckap2	Cdc25b
Ckap2	Cdkn3
Ckap2	Cenpa
Ckap2	Cenpe
Ckap2	Cenpf
Ckap2	Cenpt
Ckap2	Cep170b
Ckap2	Cgref1
Ckap2l	Aurka
Ckap2l	Cdc25b
Ckap5	Aurka
Ckb	2700094K13Rik
Ckb	Abcb1b
Ckb	Aes
Ckb	Ahcy
Ckb	Aldh3a2
Ckb	Alpl
Ckb	Ankrd35
Ckb	Ano6
Ckb	Apeh
Ckb	Apip
Ckb	Aqp3
Ckb	Arvcf
Ckb	Asns
Ckb	Ass1
Ckb	Atp1b1
Ckb	Atp8b2
Ckb	Atp9a
Ckb	Avpi1
Ckb	Bcl2l14
Ckb	Bsg
Ckb	Calcoco2
Ckb	Cald1
Ckb	Camk2b
Ckb	Car13
Ckb	Cd37
Ckb	Cd63
Ckb	Cd81
Ckb	Cd9
Ckb	Cdca3
Ckb	Cdh1
Ckb	Cdo1
Ckb	Cenpf
Cks1b	Actb
Cks1b	Calm1
Cks1b	Cfl1
Cks2	A630089N07Rik
Cks2	Actb
Cks2	Aspm
Cks2	Cacybp
Cks2	Calm2
Cks2	Ccnb1
Cks2	Chchd2
Clasp1	Aldh9a1
Clasp2	Cd2ap
Clcc1	2610305D13Rik
Cldn4	Abcd4
Cldn4	Acsl1
Cldn4	Adarb2
Cldn4	Atp6v0b
Cldn4	Cdo1
Cldn4	Cers2
Cldn4	Ckb
Cldnd1	B2m
Clec16a	Basp1
Clic1	1700007K13Rik
Clic1	Abcb1b
Clic1	Acadm
Clic1	Ada
Clic1	Akap8l
Clic1	Aldh2
Clic1	Aplp2
Clic1	Arl8a
Clic1	Ass1
Clic1	Atmin
Clic1	Atraid
Clic1	Azin2
Clic1	Bloc1s2
Clic1	Bvht
Clic1	Cald1
Clic1	Ccnb2
Clic1	Ccnd3
Clic1	Cd81
Clic1	Cd9
Clic1	Cenpf
Clk4	Agpat4
Clmp	A630089N07Rik
Cln5	Atp6v1d
Cln5	Bri3
Cln5	Btg1
Clns1a	Actn4
Clns1a	Aldoa
Clns1a	Aprt
Clns1a	Atic
Clns1a	Atp1a3
Clns1a	Bex1
Clns1a	Bex4
Clns1a	Bop1
Clns1a	Ccne1
Clns1a	Cct5
Clns1a	Cct7
Clns1a	Cct8
Clns1a	Cfl1
Clns1a	Chrna9
Clns1a	Ciapin1
Clns1a	Cinp
Clp1	Asb6
Clpp	Adsl
Clptm1	2410002F23Rik
Clptm1	Agpat2
Clptm1	Alg3
Clptm1	Aup1
Clstn1	Ahnak
Clstn1	Aplp2
Clstn1	Arl2bp
Clstn1	Atmin
Clstn1	Atp9a
Clstn1	Atxn2
Clstn1	Cd9
Clstn1	Cenpf
Clstn1	Ckb
Clstn1	Clic1
Clstn3	9630028I04Rik
Clstn3	Anxa11
Clstn3	Bcat2
Clstn3	Carhsp1
Clstn3	Ccne1
Clstn3	Cd276
Clstn3	Chchd4
Cltb	Arsa
Clu	B230118H07Rik
Clybl	Atp5g2
Cmah	Adarb2
Cmah	Arl6ip1
Cmah	B3gnt7
Cmah	Cbx3
Cmah	Cdc25b
Cmah	Cdkn3
Cmah	Chmp2a
Cmah	Chmp3
Cmas	Akr1b3
Cmtm6	Cbx2
Cmtm6	Cisd3
Cmtm7	1810037I17Rik
Cmtm7	2210409E12Rik
Cmtm7	Abcb1b
Cmtm7	Ankrd35
Cmtm7	Arl6ip1
Cmtm7	Asns
Cmtm7	Ass1
Cmtm7	Atad2
Cmtm7	Atp1b1
Cmtm7	Atp6v1g1
Cmtm7	Avpi1
Cmtm7	BC052688
Cmtm7	Brwd1
Cmtm7	Cadm1
Cmtm7	Calcoco2
Cmtm7	Cald1
Cmtm7	Calu
Cmtm7	Car13
Cmtm7	Ccnd3
Cmtm7	Cd81
Cmtm7	Cd9
Cmtm7	Cdca3
Cmtm7	Cenpf
Cmtm7	Cfp
Cmtm7	Ckb
Cmtm7	Clic1
Cmtm7	Clstn1
Cnbp	Abhd17c
Cnbp	Actb
Cnbp	Anp32b
Cnbp	Arpc4
Cnbp	Bzw1
Cnbp	Cacybp
Cnbp	Capza2
Cnbp	Cbx3
Cnbp	Ccne1
Cnbp	Cct5
Cnbp	Cct7
Cnbp	Cct8
Cnbp	Clstn3
Cndp2	Ampd2
Cndp2	Anxa8
Cndp2	Calcoco2
Cndp2	Cd81
Cnga3	Adrb3
Cnga3	Cggbp1
Cnih1	Chchd1
Cnih4	Canx
Cnn2	Actb
Cnn2	Adsl
Cnn2	Anxa6
Cnn2	Api5
Cnn3	Bhlhe41
Cnot1	Arid1a
Cnot7	Atp6v1g1
Cnot8	Cdo1
Cnpy1	2210013O21Rik
Cnpy1	BC028528
Cnpy2	Aars
Cnpy2	Aldh18a1
Cnpy2	Arl14ep
Cntrl	Aldh1l1
Cntrl	Asl
Coa3	1110034G24Rik
Coa3	Alad
Coasy	Anapc11
Cobl	Acly
Cobl	Akap1
Cobl	Asns
Cobl	Atp1b1
Cobl	B4galnt4
Cobl	Baz2b
Cobl	Bcat1
Cobl	Brwd1
Cobl	Calcoco2
Cobl	Cald1
Cobl	Carnmt1
Cobl	Cd9
Cobl	Cfp
Cobl	Clasp2
Cobl	Cmtm7
Cog4	Bcl7c
Cog7	Acadvl
Cog7	Anxa8
Cog7	Atp13a2
Cog7	Camsap3
Col18a1	Cald1
Col18a1	Cd63
Col18a1	Clstn1
Colgalt1	Arhgap32
Colgalt1	Bloc1s2
Commd10	AU018091
Commd10	Arl14epl
Commd10	Calcoco2
Commd3	1700007K13Rik
Commd3	Abcb1b
Commd3	Abhd4
Commd3	Abhd5
Commd3	Ada
Commd3	Ak1
Commd3	Akr1b10
Commd3	Anxa8
Commd3	Arl8a
Commd3	Asna1
Commd3	Ass1
Commd3	Atp6v1g1
Commd3	Azin2
Commd3	Bloc1s2
Commd3	Btg1
Commd3	Btg2
Commd3	Cald1
Commd3	Camsap3
Commd3	Ccng1
Commd3	Cd55
Commd3	Cd81
Commd3	Cdkn1a
Commd3	Cdkn3
Commd3	Cenpa
Commd3	Cgref1
Commd3	Chchd5
Commd3	Ckap2
Commd3	Clic1
Commd4	Ccdc107
Commd4	Ckb
Commd7	Aimp1
Comt	Capg
Cope	Amdhd2
Copg1	Arpc4
Copg1	Calu
Copg1	Cct7
Copg2	1700037H04Rik
Copg2	Cdca3
Cops2	Cdc34
Cops3	Acap3
Cops3	Cct3
Cops4	Anp32b
Cops4	Cct6a
Cops7a	Asun
Cops7a	Atg4b
Cops7a	Cct7
Cops7b	Acads
Cops7b	Atp5k
Cops8	Bzw1
Copz1	Adsl
Copz1	Agpat1
Copz1	Arhgdia
Coq2	C330021F23Rik
Coq4	Alg1
Coro1b	Abcc5
Coro1b	Aldoa
Coro1b	Anxa7
Coro1b	Aspscr1
Coro1b	Banf1
Coro1b	Bscl2
Coro1b	Cmtm6
Coro2b	Atp1b1
Coro2b	Bcar3
Coro2b	Calcoco2
Coro2b	Car13
Coro2b	Cmtm7
Coro2b	Cobl
Cotl1	Abcd4
Cotl1	Aldh9a1
Cotl1	Arpc1b
Cox14	Acot7
Cox17	2010107E04Rik
Cox17	2700094K13Rik
Cox17	Atox1
Cox17	Atp5j2
Cox17	Atp5k
Cox17	Atp5l
Cox20	Chmp2a
Cox4i1	1700007K13Rik
Cox4i1	2700094K13Rik
Cox4i1	Aqp3
Cox4i1	Ass1
Cox4i1	Atp5h
Cox4i1	Atp5l
Cox4i1	Cd63
Cox4i1	Ckap2
Cox4i1	Ckb
Cox4i1	Commd3
Cox5a	1810022K09Rik
Cox5a	2010107E04Rik
Cox5a	Anp32a
Cox5a	Aplp2
Cox5a	Asns
Cox5a	Atp1b1
Cox5a	Atp5g1
Cox5a	Atp5g3
Cox5a	Atp5h
Cox5a	Atp5j
Cox5a	Atp5j2
Cox5a	Atp5l
Cox5a	Bcas2
Cox5a	Btf3
Cox5a	Calcoco2
Cox5a	Cald1
Cox5a	Car13
Cox5a	Cd9
Cox5a	Cenpf
Cox5a	Chchd2
Cox5a	Cmtm7
Cox5a	Cobl
Cox5a	Cox4i1
Cox5b	Atp5h
Cox5b	Atp5l
Cox5b	Atpif1
Cox5b	Chchd10
Cox6a1	Arl6ip1
Cox6a1	Atox1
Cox6a1	Atp5k
Cox6a1	Atp6ap1
Cox6a1	Banf1
Cox6a1	Ccng1
Cox6a1	Ckap2
Cox6a1	Commd3
Cox6a1	Cox5a
Cox6a1	Cox5b
Cox6b1	2010107E04Rik
Cox6b1	Ass1
Cox6b1	Atp5g1
Cox6b1	Atp5g3
Cox6b1	Atp5j
Cox6b1	Atp5j2
Cox6b1	Atp5k
Cox6b1	Atp5l
Cox6b1	Atp5o
Cox6b1	Calcoco2
Cox6b1	Cox17
Cox6b1	Cox5a
Cox6b1	Cox5b
Cox6b1	Cox6a1
Cox6b2	Apoe
Cox6b2	Cd81
Cox6c	2010107E04Rik
Cox6c	Ahcy
Cox6c	Atp5g1
Cox6c	Atp5g3
Cox6c	Atp5h
Cox6c	Atp5j
Cox6c	Atp5k
Cox6c	Atp5l
Cox6c	Cox4i1
Cox6c	Cox5a
Cox6c	Cox5b
Cox6c	Cox6b1
Cox7a1	Apoc1
Cox7a1	Ass1
Cox7a1	Calcoco2
Cox7a1	Cdh1
Cox7a1	Ckb
Cox7a1	Cox6b1
Cox7a2	1810022K09Rik
Cox7a2	2010107E04Rik
Cox7a2	Abcb1b
Cox7a2	Atp5g3
Cox7a2	Atp5h
Cox7a2	Atp5j
Cox7a2	Atp5j2
Cox7a2	Atp5k
Cox7a2	Atp5l
Cox7a2	Chchd2
Cox7a2	Cox5a
Cox7a2	Cox5b
Cox7a2	Cox6a1
Cox7a2	Cox6b1
Cox7a2	Cox6c
Cox7a2l	Aldh2
Cox7b	2010107E04Rik
Cox7b	Atp5a1
Cox7b	Atp5c1
Cox7b	Atp5g1
Cox7b	Atp5g3
Cox7b	Atp5h
Cox7b	Atp5j
Cox7b	Atp5l
Cox7b	Cox5a
Cox7b	Cox5b
Cox7b	Cox6a1
Cox7b	Cox6b1
Cox7b	Cox6c
Cox7b	Cox7a2
Cox7c	Atp5l
Cox7c	Cox17
Cox7c	Cox6b1
Cox7c	Cox6c
Cox8a	1110001J03Rik
Cox8a	Ahnak
Cox8a	Aip
Cox8a	Atox1
Cox8a	Atp5k
Cox8a	Banf1
Cox8a	Bloc1s2
Cox8a	Capn1
Cox8a	Ccs
Cox8a	Cd68
Cox8a	Cfl1
Cox8a	Cox5b
Cox8a	Cox6a1
Cox8a	Cox6b1
Cox8a	Cox7b
Cpne1	2900097C17Rik
Cpne3	Asns
Cpne5	Atp1a3
Cpne9	Actr3b
Cpne9	Anxa11
Cpne9	Atp1a3
Cpne9	Bnip3
Cpne9	Ccne1
Cpne9	Cct7
Cpne9	Clns1a
Cpped1	Anxa8
Cpped1	Btg2
Cpsf3l	Atp1a3
Cpsf4l	AU018091
Cpsf4l	Arpc4
Cpsf4l	Brk1
Cpsf4l	C330004P14Rik
Cpsf4l	Ccne1
Cpsf4l	Cd63
Cpsf4l	Cldn4
Cpsf4l	Cotl1
Cpt1a	Atp1b1
Cpt1a	Capn1
Cpt1a	Clic1
Cpt1c	1700007K13Rik
Cpt1c	Ak1
Cpt1c	Anxa8
Cpt1c	Azin2
Cpt1c	Btg2
Cpt1c	Carhsp1
Cpt1c	Ccng1
Cpt1c	Cd81
Cpt1c	Cdk9
Cpt1c	Cenpt
Cpt1c	Ckap2
Cr1l	Cd55
Crabp1	Bex1
Crabp1	Bex4
Crabp2	2610037D02Rik
Crabp2	Bnip3
Crabp2	Cdkn1c
Cramp1l	Ccdc14
Creb1	Ccdc136
Creg1	Arvcf
Creg1	Atp6v1e1
Creg1	Brip1
Creg1	Calcoco2
Creg1	Ckb
Creld1	Blnk
Creld1	Calr
Creld1	Cdca3
Creld2	A4galt
Creld2	Calr
Creld2	Canx
Crip1	2610318N02Rik
Crip1	Capg
Crip1	Ccdc61
Crip2	1700007K13Rik
Crip2	Ak1
Crip2	Arl8a
Crip2	Ass1
Crip2	Azin2
Crip2	Btg2
Crip2	Camk2b
Crip2	Capg
Crip2	Ccng1
Crip2	Crip1
Crmp1	1500009L16Rik
Crmp1	1700097N02Rik
Crmp1	2010204K13Rik
Crmp1	2610037D02Rik
Crmp1	2610318N02Rik
Crmp1	4930447C04Rik
Crmp1	Actn4
Crmp1	Adam19
Crmp1	Adam23
Crmp1	Adk
Crmp1	Anxa11
Crmp1	Ap2m1
Crmp1	Aplp1
Crmp1	Arl2
Crmp1	Arl4a
Crmp1	Arl6ip5
Crmp1	Atp1a3
Crmp1	B3gnt7
Crmp1	BC028528
Crmp1	Basp1
Crmp1	Bcat2
Crmp1	Bnip3
Crmp1	Bop1
Crmp1	Bst2
Crmp1	C330004P14Rik
Crmp1	Carhsp1
Crmp1	Ccnd1
Crmp1	Ccne1
Crmp1	Cct7
Crmp1	Cdkn1c
Crmp1	Cdyl
Crmp1	Celf4
Crmp1	Cenpm
Crmp1	Cgnl1
Crmp1	Chrna9
Crmp1	Clstn3
Crmp1	Cnbp
Crmp1	Commd7
Crmp1	Coro1c
Crmp1	Crabp2
Crmp1	Crip1
Crnkl1	Ccne1
Crot	Asns
Crtac1	Abcb1b
Crtac1	Acadm
Crtac1	Acss1
Crtac1	Ahcy
Crtac1	Aldh4a1
Crtac1	Alpl
Crtac1	Ankrd35
Crtac1	Apobec3
Crtac1	Arhgef2
Crtac1	Asns
Crtac1	Ass1
Crtac1	Atp1b1
Crtac1	Atp1b2
Crtac1	Avpi1
Crtac1	Cadm1
Crtac1	Cald1
Crtac1	Camk2b
Crtac1	Capns1
Crtac1	Car13
Crtac1	Ccnd3
Crtac1	Ccs
Crtac1	Cd81
Crtac1	Cd9
Crtac1	Cdh1
Crtac1	Cdk18
Crtac1	Cenpf
Crtac1	Cfp
Crtac1	Ckb
Crtac1	Clic1
Crtac1	Cmtm7
Crtac1	Cobl
Crtac1	Coro2b
Crtac1	Cox5a
Crtac1	Cpt1a
Crtap	Cd9
Crtap	Crtac1
Cryz	C030039L03Rik
Cryz	Cdkn3
Cryzl1	Arl14ep
Cryzl1	Atxn2l
Cs	Ahsa2
Cs	Atp5a1
Cs	Cbx1
Cs	Cct2
Cs	Cox10
Csad	Anxa7
Cse1l	Adrm1
Cse1l	Ahcy
Cse1l	Api5
Cse1l	Atp6v0e2
Cse1l	Bop1
Cse1l	Capza2
Cse1l	Ccdc58
Cse1l	Ccne1
Cse1l	Cct7
Cse1l	Celf1
Cse1l	Chchd3
Csnk1e	Adgre5
Csnk1g1	Arntl
Csnk2a1	2900097C17Rik
Csnk2a1	Ankrd28
Csrnp1	Arl4a
Csrnp1	Brd2
Csrp1	Arhgap1
Csrp1	Bloc1s2
Csrp1	Btg2
Csrp1	Camk2b
Csrp1	Cdh1
Csrp1	Ckb
Csrp2	Atp6v0b
Csrp2	Avpi1
Csrp2	Baz2b
Csrp2	Cdca2
Csrp2	Cmtm7
Cst3	2700094K13Rik
Cst3	4921524J17Rik
Cst3	Atp6v0e2
Cst3	B2m
Cst3	Btg1
Cst3	Btg2
Cst3	Calr
Cst3	Cdca3
Cst3	Cdkn1a
Cst3	Chmp3
Cst3	Ckb
Cst3	Cox4i1
Cstb	Apoe
Cstb	Atp6v1f
Cstb	Blvrb
Cstb	Btg1
Cstb	Ccnb2
Cstb	Cdo1
Cstb	Cox7a1
Cstf1	Atp5e
Cstf1	Aurka
Cstf2	Acat2
Cstf2	Bcat1
Cstf3	Cntrl
Ctage5	Aldh18a1
Ctage5	Asns
Ctage5	Cfap20
Ctbp2	Actn4
Ctbp2	Adam23
Ctbp2	Chrna9
Ctbp2	Clns1a
Ctbp2	Crmp1
Ctc1	1700007K13Rik
Ctc1	Aaas
Ctc1	Abhd4
Ctc1	Acad11
Ctc1	Ak1
Ctc1	Anxa8
Ctc1	Apaf1
Ctc1	Atox1
Ctc1	Atp9a
Ctc1	Azin2
Ctc1	Baiap2
Ctc1	Bloc1s2
Ctc1	Camsap3
Ctc1	Ccng1
Ctc1	Cd55
Ctc1	Cd81
Ctc1	Cenpt
Ctc1	Cox6b2
Ctcf	Arid1a
Ctdsp2	Blcap
Ctdsp2	Cald1
Ctdspl2	Ciao1
Ctgf	Amotl2
Ctgf	Atf1
Ctgf	Btg1
Cth	2810474O19Rik
Cth	Cdo1
Cth	Cmtm7
Cth	Cobl
Ctnnal1	AU018091
Ctnnal1	Adgra3
Ctnnal1	Arhgap42
Ctnnal1	Arpc1b
Ctnnal1	Chst8
Ctnnal1	Cpsf4l
Ctnnb1	Cd81
Ctps	Adk
Ctps	Ap2m1
Ctps	Cdv3
Ctps	Cfdp1
Ctps	Cinp
Ctr9	Crmp1
Ctsa	Cdk16
Ctsb	Adgre5
Ctsb	Ahnak
Ctsb	Apex1
Ctsb	Apoe
Ctsb	Asah1
Ctsb	Atp1b1
Ctsb	Atp6ap1
Ctsb	Atp6v0b
Ctsb	Atp6v1g1
Ctsb	Baz2b
Ctsb	Bnip3l
Ctsb	Cd81
Ctsb	Cd9
Ctsb	Cfp
Ctsb	Ckb
Ctsb	Clic1
Ctsb	Cln5
Ctsb	Cmtm7
Ctsb	Cpt1a
Ctsd	1700007K13Rik
Ctsd	Apaf1
Ctsd	Apoe
Ctsd	Ass1
Ctsd	Atp6ap1
Ctsd	Atp6ap2
Ctsd	Atp6v0b
Ctsd	Atraid
Ctsd	Bax
Ctsd	Ccng1
Ctsd	Cd81
Ctsd	Cercam
Ctsd	Clptm1
Ctsl	Asns
Ctsl	B2m
Ctsl	Btg1
Ctsl	Car13
Cttn	AU018091
Ctu2	Aars
Ctu2	Aldh18a1
Ctu2	Bop1
Ctu2	Bzw2
[truncated: 50,698 more rows]

## Sheet: Ctrl_neg
# high confidence negative pair-wise covariances in mESCs in 2i+LIF
#
gene_1	gene_2
1700097N02Rik	1700007K13Rik
2310061I04Rik	1700007K13Rik
3632451O06Rik	2700094K13Rik
4930447C04Rik	2010111I01Rik
4930512M02Rik	2810417H13Rik
4930548H24Rik	2410006H16Rik
AU018091	1110038B12Rik
AU018091	2810417H13Rik
Aaas	A230046K03Rik
Aagab	1700097N02Rik
Aars	1700007K13Rik
Abcb1b	1700097N02Rik
Abcb1b	2010204K13Rik
Abcb1b	2610318N02Rik
Abcb1b	9830147E19Rik
Abhd17c	2410006H16Rik
Acbd6	AA467197
Actg1	Actb
Actl6a	1700007K13Rik
Actn1	A630089N07Rik
Actn4	Acss1
Adgre5	Actb
Adk	Acaa2
Adk	Acadm
Adpgk	4930470H14Rik
Adsl	1700007K13Rik
Adsl	1810037I17Rik
Aebp2	Acrbp
Ago1	Adat3
Ago2	1700097N02Rik
Agpat2	A630089N07Rik
Agpat2	Actb
Ahcy	A630089N07Rik
Ahcy	Agpat4
Ahdc1	2410002F23Rik
Ahnak	Adk
Aim2	Add3
Ak1	Actl6a
Ak1	Adk
Ak4	Acap3
Akap1	Adk
Aldh18a1	1700007K13Rik
Aldh2	Actb
Aldh4a1	0610009B22Rik
Aldoa	Aebp2
Alg13	1110008F13Rik
Alg3	1810037I17Rik
Alpl	4930470H14Rik
Alpl	4930512M02Rik
Amer1	2210409E12Rik
Anapc11	0610010F05Rik
Anapc11	4930470H14Rik
Anapc2	1700025G04Rik
Angptl4	Acot13
Ankrd40	Abcc5
Anln	Adsl
Anp32b	1700007K13Rik
Anp32b	Abhd4
Anxa11	A830080D01Rik
Anxa11	Ak4
Anxa6	Actg1
Anxa8	2310061I04Rik
Anxa8	Aars
Anxa8	Anp32a
Anxa8	Anp32b
Ap1m1	1700030C10Rik
Ap2m1	Abcb1b
Ap2m1	Ak4
Apaf1	Anp32b
Api5	Aff1
Apoa1bp	Alkbh2
Apobec3	Actb
Apoc1	Anp32b
Apoe	Acbd6
Apoe	Anp32b
Aprt	Adgre5
Aprt	Ankrd6
Arfgap1	Actg1
Arhgap21	Adck3
Arhgdia	1700007K13Rik
Arid5b	Adsl
Arih1	3000002C10Rik
Arl14epl	1700097N02Rik
Arl14epl	2610318N02Rik
Arl14epl	Anxa11
Arl14epl	Ap2m1
Arl4a	2410141K09Rik
Arl4a	Abcb1b
Arl6ip1	1700021F05Rik
Arl6ip1	Adsl
Arl6ip1	Anp32b
Arpc4	Acyp1
Arrdc2	Adk
Arrdc4	Actg1
Arrdc4	Ahnak
Arvcf	1700097N02Rik
Arvcf	Actl6a
As3mt	2900097C17Rik
Asah1	2810004N23Rik
Ascc1	4930579G24Rik
Ash2l	Aplp1
Asna1	Aldoa
Asns	2610037D02Rik
Asns	2610318N02Rik
Asns	4930447C04Rik
Asns	9130401M01Rik
Asns	Abcc5
Asns	Actn4
Asns	Adam19
Asns	Adam23
Asns	Adk
Asns	Alg3
Asns	Anxa11
Asns	Ap1ar
Asns	Ap2m1
Asns	Aprt
Asns	Arl4a
Asns	Arl6ip5
Ass1	1700097N02Rik
Ass1	2010204K13Rik
Ass1	4930447C04Rik
Ass1	Abcg2
Ass1	Acer2
Ass1	Actl6a
Ass1	Adam19
Ass1	Adk
Ass1	Ajuba
Ass1	Anp32b
Ass1	Arl6ip5
Atad3a	1810037I17Rik
Atad5	Abcb1b
Atf4	1700007K13Rik
Atg101	2810417H13Rik
Atic	Apoe
Atox1	Anp32b
Atp1a3	1810037I17Rik
Atp1a3	Actg1
Atp1a3	Asns
Atp1b1	4930447C04Rik
Atp1b1	4930470H14Rik
Atp1b1	Adam23
Atp1b1	Akr1b8
Atp1b1	Arl6ip5
Atp1b2	Adam19
Atp1b2	Ap2m1
Atp5a1	Agap1
Atp5b	2810004N23Rik
Atp5b	Alad
Atp5c1	Aamp
Atp5d	2610305D13Rik
Atp5g1	2310022B05Rik
Atp5g1	Alkbh5
Atp5g2	1700037H04Rik
Atp5g2	Api5
Atp5h	Arrdc4
Atp5j2	Afg3l1
Atp5o	Acss2
Atp6ap2	2010204K13Rik
Atp6ap2	Adk
Atp6v0b	Actb
Atp6v0e2	Arhgef3
Atp6v1a	1110004E09Rik
Atp6v1b2	Abracl
Atp6v1g1	Aimp2
Atp6v1g1	Ap2m1
Atp6v1g1	Atic
Atp6v1g1	Atp5f1
Atp9a	Actl6a
Atp9a	Anp32b
Atpaf1	1810058I24Rik
Atraid	Atp5f1
Atraid	Atp5j
Aurka	2810025M15Rik
Avpi1	4930447C04Rik
Avpi1	Atp1a3
Avpi1	Atp5o
Azin2	Adk
Azin2	Adsl
Azin2	Atg5
B2m	2610318N02Rik
B3gat3	Atxn7l2
B3gnt7	Asns
B4galt5	Atp5g2
B4galt6	2700029M09Rik
B4galt6	Adk
BC028528	Asns
Baiap2	2810474O19Rik
Banf1	1700037H04Rik
Banf1	Adgra3
Banf1	Api5
Baz2b	2010204K13Rik
Baz2b	Aldh9a1
Bbx	Alpl
Bbx	Arih2
Bbx	Asns
Bcas2	2410002F23Rik
Bcas2	Adam17
Bcat1	1500009L16Rik
Bcat1	2610037D02Rik
Bcat1	Anxa8
Bcat1	Atg13
Bcat2	A830080D01Rik
Bcat2	Arid5b
Bcat2	Asah1
Bend3	Ass1
Bex1	3632451O06Rik
Bfar	Adarb2
Bhlhe40	Abcb1b
Bhlhe40	Azin2
Bhlhe41	Abcc1
Birc5	Aldoa
Birc5	B3galnt1
Bloc1s2	Ate1
Bloc1s2	Atf4
Bnip3	A830080D01Rik
Bnip3	Abcb1b
Bnip3	Acadm
Bnip3	Arl14epl
Bnip3	Asns
Bnip3	Ass1
Bnip3	Atp1b1
Bnip3	Atp5h
Bnip3	B2m
Bod1l	Abcd4
Bola1	Atp5b
Bola2	Atp5b
Bop1	1810037I17Rik
Bop1	Apoe
Bop1	Atp6v1g1
Bop1	Atraid
Bptf	B3gnt7
Brd4	B3gnt7
Bri3bp	Birc5
Brip1os	Ap2m1
Brix1	Acly
Brk1	Arid1a
Brwd1	Actb
Brwd1	Bnip3
Btg1	4930453N24Rik
Btg2	2210013O21Rik
Btg2	4930513N10Rik
Btg2	Aars
Btg2	Abcc5
Btg2	Akr1a1
Btg2	Aldoa
Btg2	Bcat1
Bysl	Abcb10
Bzw1	1110051M20Rik
Bzw1	Adgre5
Bzw2	1700007K13Rik
Bzw2	Aldh1l1
Bzw2	Ass1
Bzw2	Atp6ap2
Bzw2	Avpi1
Bzw2	Brd8
C030006K11Rik	Atad5
C1qbp	Azin2
C2cd5	Atp5o
C330004P14Rik	Ahcy
C330004P14Rik	Asns
C330004P14Rik	Ass1
C330004P14Rik	Bcat1
C330006A16Rik	2500004C02Rik
C330006A16Rik	2610305D13Rik
C330027C09Rik	Aarsd1
Cacfd1	AW209491
Cachd1	Brpf3
Cacybp	2310022A10Rik
Cacybp	2410006H16Rik
Cacybp	Aldh2
Cacybp	Aldh4a1
Cacybp	Araf
Cacybp	Atox1
Cacybp	Atp13a2
Cacybp	Bloc1s2
Cacybp	Bri3
Cadm1	Actr3
Cadm1	Adk
Calca	1700007K13Rik
Calca	Atp6v1g1
Calca	C2cd5
Calca	C330027C09Rik
Calcoco2	1700097N02Rik
Calcoco2	4930447C04Rik
Calcoco2	Adam19
Calcoco2	Adam23
Calcoco2	Anxa11
Calcoco2	Ap2m1
Calcoco2	Armcx1
Calcoco2	B3gnt7
Calcoco2	BC028528
Calcoco2	Bhlhe40
Calcoco2	Bnc2
Calcoco2	Bnip3
Calcoco2	Bud31
Calcoco2	Calca
Cald1	1700097N02Rik
Cald1	2010204K13Rik
Cald1	Acer2
Cald1	Acot9
Cald1	Actr1a
Cald1	Adam19
Cald1	Adk
Cald1	Adsl
Cald1	Aldoc
Cald1	Anp32b
Cald1	Anxa11
Cald1	Ap2m1
Cald1	Arhgdia
Cald1	Atp5a1
Cald1	Bhlhe40
Cald1	Bnc2
Cald1	Bnip3
Cald1	Bzw2
Cald1	C1qbp
Cald1	Calca
Calm1	1600020E01Rik
Calm1	Abcb1b
Calm1	Araf
Calm2	2410006H16Rik
Calm2	Aarsd1
Calm2	Aco2
Calm2	Actr1a
Calm2	Anxa11
Calm2	Armc6
Calm2	Atic
Calm2	Bcat2
Calr	2310035C23Rik
Camk2b	Actl6a
Camk2b	Arl2
Camk2b	Bnip3
Camsap3	Actr10
Camsap3	Aldoa
Camsap3	Atp5a1
Camsap3	Bcat1
Cand1	Banf1
Capns1	Actb
Capza2	Arid1a
Car13	1700097N02Rik
Car13	2610318N02Rik
Car13	Actb
Car13	Adam23
Car13	Adk
Car13	Anxa11
Car13	Ap2m1
Car13	Arhgap8
Car13	Atad1
Car13	Bcat2
Car2	Arhgap8
Carhsp1	Asns
Carhsp1	Car13
Carnmt1	Atp1a3
Carnmt1	Bbc3
Cbfb	Bnip3
Cbr3	Asns
Cbs	Arl4a
Cbx1	Atp6v0b
Cbx3	Abhd4
Cbx3	Aldh2
Cbx3	Atp1a1
Ccdc107	Akr1b8
Ccdc107	Atp5o
Ccdc117	Anp32e
Ccdc124	Calm2
Ccdc127	Calcoco2
Ccdc166	1700007K13Rik
Ccdc25	Cald1
Ccdc58	2810417H13Rik
Ccdc58	A830080D01Rik
Ccdc58	Acly
Ccdc58	Alg13
Ccdc58	Carnmt1
Ccdc85b	Cald1
Cchcr1	Adgrl1
Ccna2	Atxn2l
Ccnb1	1110038B12Rik
Ccnb2	Actn4
Ccnb2	Anp32b
Ccnb2	Ap2m1
Ccnb2	Atic
Ccnb2	Atp5o
Ccnb2	Bckdk
Ccnb2	Bop1
Ccnb2	Bzw1
Ccnd1	1810037I17Rik
Ccnd1	Atp6ap2
Ccnd1	Calcoco2
Ccnd1	Cald1
Ccnd1	Car13
Ccnd3	2610037D02Rik
Ccnd3	4930447C04Rik
Ccnd3	Bnip3
Ccndbp1	1700097N02Rik
Ccne1	1110038B12Rik
Ccne1	2410006H16Rik
Ccne1	Acyp1
Ccne1	Akap8l
Ccne1	Asah1
Ccne1	Asns
Ccne1	Atp5g2
Ccne1	Azin2
Ccne1	Bnip3l
Ccne1	Brd8
Ccne1	Cald1
Ccne1	Car13
Ccne1	Ccdc107
Ccng1	Aars
Ccng1	Aldoa
Ccng1	Aldoc
Ccng1	Ankrd11
Ccng1	Arpc1b
Ccng1	Atf4
Ccng1	Atp5a1
Ccng1	Bhlhe40
Ccnt2	1810022K09Rik
Ccs	4930470H14Rik
Ccs	Cbx3
Cct2	Arl6ip1
Cct2	Ass1
Cct2	Btg2
Cct2	Cald1
Cct2	Calu
Cct2	Cand2
Cct3	Arl6ip1
Cct3	Arl8a
Cct4	AI413582
Cct5	1810037I17Rik
Cct5	Acss2
Cct5	Arl2bp
Cct5	Arl6ip1
Cct5	Atp6ap2
Cct5	Baz2b
Cct5	Brd8
Cct5	Btg1
Cct5	Btg2
Cct5	C2cd5
Cct5	Cald1
Cct5	Ccna2
Cct5	Ccnb2
Cct5	Ccng1
Cct6a	Anxa8
Cct6a	Arhgap11a
Cct6a	Cacnb3
Cct7	Asah1
Cct7	Atp6ap2
Cct7	Baz2b
Cct7	Brd8
Cct7	Ccdc107
Cct7	Ccng1
Cct8	0610009O20Rik
Cct8	1810037I17Rik
Cct8	Acadm
Cct8	Adarb2
Cct8	Agtrap
Cct8	Alpl
Cct8	Ankrd13a
Cct8	Arl6ip1
Cct8	Atp6v1g1
Cct8	Atraid
Cct8	Auh
Cct8	Brd8
Cct8	Bri3
Cct8	Btg1
Cct8	Btg2
Cct8	Bvht
Cct8	Ccdc107
Cct8	Ccnb2
Cct8	Ccng1
Cd164	Bop1
Cd164	Ccne1
Cd276	Atraid
Cd276	Ccdc43
Cd63	Bex4
Cd63	Bzw2
Cd63	Calca
Cd81	2010204K13Rik
Cd81	Aars
Cd81	Actl6a
Cd81	Anp32b
Cd81	Arhgap8
Cd81	Atf4
Cd81	Atic
Cd81	Bcap29
Cd81	Bhlhe40
Cd81	Bnip3
Cd81	Bop1
Cd81	Bud31
Cd81	Bzw2
Cd81	Ccne1
Cd81	Cct6a
Cd81	Cct7
Cd9	1700097N02Rik
Cd9	2010204K13Rik
Cd9	2610318N02Rik
Cd9	4930447C04Rik
Cd9	4930470H14Rik
Cd9	Abcc5
Cd9	Abcf1
Cd9	Acer2
Cd9	Actn4
Cd9	Adam19
Cd9	Adam23
Cd9	Adk
Cd9	Aimp2
Cd9	Anxa11
Cd9	Arl6ip5
Cd9	Atg101
Cd9	B3gnt7
Cd9	Bhlhe40
Cd9	Bnc2
Cd9	Bnip3
Cd9	Bzw2
Cd9	C330004P14Rik
Cd9	Ccne1
Cdc20	Acox1
Cdc25b	Btaf1
Cdc25b	Cbx1
Cdc25b	Cct5
Cdc34	Amhr2
Cdc34	Cct4
Cdc42ep4	1810037I17Rik
Cdc42ep4	Cachd1
Cdc6	2410006H16Rik
Cdca2	1700037H04Rik
Cdca3	1700097N02Rik
Cdca3	Aarsd1
Cdca3	Abcc5
Cdca3	Actn4
Cdca3	Adam19
Cdca3	Atf1
Cdca3	Cct5
Cdca7	Arl6ip1
Cdca7	Btg1
Cdh1	Adam23
Cdh1	Adk
Cdh1	C330004P14Rik
Cdk1	Ap2a2
Cdk12	Avpi1
Cdk12	Banf1
Cdk18	Adk
Cdk2ap1	AA467197
Cdk2ap2	C1qbp
Cdk5rap3	Abcb7
Cdk6	Ak4
Cdk6	Arl6ip1
Cdkn1b	Actn4
Cdkn1b	Cct5
Cdkn1c	Asns
Cdkn1c	Ass1
Cdkn1c	Atp6ap2
Cdkn1c	Calcoco2
Cdkn1c	Cald1
Cdkn1c	Car13
Cdkn1c	Ccnd3
Cdkn1c	Cd81
Cdkn1c	Cd9
Cdkn1c	Cdh1
Cdkn2aipnl	C2cd5
Cdkn3	Aldoa
Cdkn3	Atp5a1
Cdkn3	Cct2
Cdkn3	Cct5
Cdkn3	Cct8
Cdo1	Capza1
Cdt1	Atp5j
Cdv3	Apoc1
Cdv3	Cdkn3
Cdyl	Asns
Cdyl	Ass1
Cdyl	Calcoco2
Cdyl	Cald1
Cdyl	Cd9
Celf4	Aldh1l1
Celf4	Asah1
Celf4	Asns
Celf4	Atp1b1
Celf4	Baz2b
Celf4	Cd9
Celf5	Adsl
Cenpa	4930447C04Rik
Cenpa	Acer2
Cenpa	Alg3
Cenpa	Atic
Cenpa	Cct3
Cenpa	Cct5
Cenpa	Cdv3
Cenpb	Ccz1
Cenpe	B3gnt7
Cenpe	Bcat2
Cenpe	Bop1
Cenpe	Bysl
Cenpe	Bzw2
Cenpe	Ccne1
Cenpe	Cct5
Cenpe	Cct7
Cenpf	4930453N24Rik
Cenpf	Abcf1
Cenpf	Actn4
Cenpf	Alg3
Cenpf	Anxa11
Cenpf	Ap2m1
Cenpf	Armc6
Cenpf	Atic
Cenpf	Atp5a1
Cenpf	Bop1
Cenpf	C1qbp
Cenpf	Cct5
Cenpf	Cdkn1c
Cenpu	Bend3
Cenpv	Ccs
Cep170b	Cct4
Cep170b	Cct5
Cep250	Anp32b
Cep89	Arpc3
Cep89	Bcat1
Cercam	0610009B22Rik
Cercam	Anp32b
Cercam	Cacybp
Cercam	Ccne1
Cercam	Cct8
Cers2	5430416N02Rik
Cers2	Atp5g1
Cers2	Atp5j
Cers2	Calca
Cers4	Calcoco2
Cfdp1	Cald1
Cfl1	Anxa8
Cfl1	Arl14epl
Cfl1	Atp6v1g1
Cfl1	Btg2
Cfl1	C2cd5
Cfl1	Cald1
Cfl1	Calm3
Cfl1	Car13
Cfl1	Cdc25b
Cfl1	Cdc42ep3
Cfl1	Cdca3
Cfl1	Cdkn3
Cfp	2610318N02Rik
Cfp	Actn4
Cfp	Bst2
Cfp	Carhsp1
Cfp	Cdkn1c
Cfp	Cdkn2aipnl
Cgnl1	Aes
Cgnl1	Akap1
Cgnl1	Ass1
Cgnl1	Baz2a
Cgref1	Aars
Cgref1	Aldoa
Cgref1	Bcat1
Chchd10	AU018091
Chchd10	Ccdc86
Chchd2	Acy1
Chchd2	Araf
Chchd2	Btg2
Chchd3	Agpat5
Chchd3	Bnip3l
Chchd3	Ccnb2
Chchd3	Cd55
Chd1	Acd
Chd4	Cct5
Chd8	2900011O08Rik
Chd8	A230050P20Rik
Chd9	2210409E12Rik
Chd9	Akap1
Chd9	Aqp3
Chmp2a	Ahcy
Chmp2a	Atp5g1
Chmp2a	Bcat1
Chmp2a	Bpnt1
Chmp2b	Ahcy
Chmp4c	2610037D02Rik
Chp1	Ccng2
Chpt1	Calca
Chrac1	Appl2
Chrna9	Asns
Chrna9	Ass1
Chrna9	Cadm1
Chrna9	Car13
Chrna9	Cd9
Chst10	Arl2
Chtf18	2610037D02Rik
Chtop	1700007K13Rik
Churc1	Cenpu
Ciapin1	1810037I17Rik
Ciapin1	Atp6v1c1
Ciapin1	Atp6v1g1
Ciapin1	Ccng1
Ciapin1	Cd9
Ciapin1	Cdc25b
Ciapin1	Cenpa
Ciapin1	Cenpe
Ciart	Atp6v1g1
Ciart	Bora
Ciart	Calcoco2
Ciart	Cald1
Ciart	Cd9
Ciart	Cdca3
Ciart	Cdkn3
Ciart	Cenpa
Ciart	Cenpf
Cirh1a	Atp6v1g1
Cisd1	Api5
Cisd3	C330004P14Rik
Ckap2	Adsl
Ckap2	Aldoa
Ckap2	Aldoc
Ckap2	Atf6
Ckap2	Atic
Ckap2	Atp5a1
Ckap2	Bzw2
Ckap2	Cct5
Ckap2	Ciapin1
Ckap2	Ciart
Ckap2l	Bcat2
Ckap5	2810025M15Rik
Ckap5	Bex2
Ckb	1700097N02Rik
Ckb	2610318N02Rik
Ckb	4930447C04Rik
Ckb	Acer2
Ckb	Adam19
Ckb	Adam23
Ckb	Adk
Ckb	Anp32b
Ckb	Arl6ip5
Ckb	Armcx1
Ckb	Arxes1
Ckb	Basp1
Ckb	Bnc2
Ckb	Bnip3
Ckb	Calca
Ckb	Ccdc136
Ckb	Cdk2ap1
Ckb	Cdkn1c
Ckb	Cdyl
Ckb	Celf4
Ckb	Cfl1
Ckb	Chrna9
Cks1b	Arih2
Cks2	2810428I15Rik
Cks2	Acot8
Cks2	Acp6
Cks2	Actr1b
Cks2	Arhgef1
Cks2	BC004004
Cks2	Ccdc85b
Cks2	Cdt1
Cks2	Chaf1b
Cldn4	Calca
Cldnd1	Atg2b
Clic1	2010204K13Rik
Clic1	Actb
Clic1	Adam19
Clic1	Adk
Clic1	Arl6ip5
Clic1	Bcat2
Clic1	Bnip3
Clic1	Bop1
Clic1	Capza2
Clic1	Cct5
Clic1	Cct7
Clic1	Cct8
Clic4	Ccng1
Cln3	Aifm1
Cln5	Cbfa2t2
Cln8	Cct6a
Clns1a	Abcb1b
Clns1a	Adgre5
Clns1a	Atp6v1g1
Clns1a	Btg1
Clns1a	Car13
Clns1a	Ccnb2
Clns1a	Cd9
Clns1a	Cenpe
Clns1a	Cenpf
Clns1a	Cep55
Clns1a	Cercam
Clns1a	Clic1
Clock	Bub3
Clpp	Cenpf
Clptm1	Cacybp
Clptm1	Calm2
Clptm1	Cks2
Clstn1	Adk
Clstn1	Cks1b
Clstn1	Clns1a
Clstn3	A830080D01Rik
Clstn3	Asah1
Clstn3	Asns
Clstn3	Cald1
Clstn3	Car13
Clstn3	Ccdc43
Clstn3	Cd81
Clstn3	Cd9
Clstn3	Clk4
Clta	Ass1
Cltc	1110008F13Rik
Cltc	2810004N23Rik
Clybl	1700037H04Rik
Clybl	Aprt
Cmah	Aspscr1
Cmah	Cdca7
Cmah	Ciart
Cmah	Clcn2
Cmas	Aldh1b1
Cmss1	Arl14epl
Cmss1	Atp1b1
Cmss1	Cadm1
Cmss1	Cd9
Cmtm7	1700097N02Rik
Cmtm7	4930447C04Rik
Cmtm7	Acer2
Cmtm7	Adam19
Cmtm7	Adam23
Cmtm7	Adk
Cmtm7	Akr1b8
Cmtm7	Anxa11
Cmtm7	Ap2m1
Cmtm7	Aplp1
Cmtm7	Atp1a3
Cmtm7	Bnip3
Cmtm7	C330004P14Rik
Cmtm7	Ccdc58
Cmtm7	Ccnd1
Cmtm7	Cct5
Cmtm7	Cdkn1c
Cmtm7	Celf4
Cmtm7	Chrna9
Cmtm7	Clns1a
Cmtm7	Clstn3
Cmtm7	Cmss1
Cnbp	1810037I17Rik
Cnbp	2700099C18Rik
Cnbp	Abcc4
Cnbp	Aldh4a1
Cnbp	Alpl
Cnbp	Arhgap23
Cnbp	Atp5g2
Cnbp	Atp6v0b
Cnbp	Atp6v1a
Cnbp	Atp6v1g1
Cnbp	Cadm1
Cnbp	Ccdc107
Cnbp	Cd81
Cnbp	Cdc42ep3
Cnbp	Cdca2
Cnbp	Cenpf
Cnbp	Clic1
Cnbp	Cmtm7
Cndp2	Akr1b8
Cnksr3	Cenpf
Cnn2	Actg1
Cnn2	Ankhd1
Cnn3	Cbx5
Cnn3	Chmp1a
Cnot1	Atg4d
Cnot6	Ccs
Cnot7	Cct5
Cnpy1	8030462N17Rik
Cnpy1	Calcoco2
Cnpy1	Cmtm7
Cnpy2	Cks2
Cnpy3	Cggbp1
Cntrl	Ciapin1
Cntrob	Adipor1
Coa3	Atp5b
Coa3	Chchd2
Coa7	Acadm
Cobl	2610037D02Rik
Cobl	Adam19
Cobl	Adk
Cobl	Anxa11
Cobl	Arl4a
Cobl	Atxn10
Cobl	Cct7
Cobl	Cdkn1c
Cog4	Cdc42ep3
Cog8	Cmtm7
Col18a1	1700097N02Rik
Colgalt1	Atp5f1
Commd3	Aldoa
Commd3	Anp32b
Commd3	Ap2m1
Commd3	Bcat2
Commd3	Calca
Commd3	Cct5
Commd3	Cfl1
Commd3	Ciapin1
Commd4	Anp32b
Commd4	Cct8
Commd7	Asns
Commd7	Cobl
Cope	Atp5j
Cope	Cks2
Copg1	Calm2
Cops5	Arl13b
Copz1	Ccnb1
Copz1	Ckap2
Coq10b	Cirbp
Coq2	Arhgap21
Coq9	Arl6ip1
Coro1b	1810022K09Rik
Coro1b	Cks2
Coro1c	Calcoco2
Coro2b	Chd6
Coro2b	Cks1b
Cotl1	Baz2b
Cotl1	Cachd1
Cotl1	Cobl
Cox14	Ccna2
Cox17	3632451O06Rik
Cox17	Apobec2
Cox4i1	Abcf1
Cox4i1	Acat2
Cox4i1	Akr1b3
Cox4i1	Armcx6
Cox4i1	Atic
Cox4i1	Bcat2
Cox4i1	Btbd1
Cox4i1	Cbx7
Cox5a	2610318N02Rik
Cox5a	Adk
Cox5a	Alg3
Cox5a	Anxa11
Cox5a	Arl4a
Cox5a	Arl6ip5
Cox5a	B3gnt7
Cox5a	Bcat2
Cox5a	Bnip3
Cox5a	Ccne1
Cox5a	Cdkn1c
Cox5a	Chrna9
Cox5b	Bin3
Cox6b1	Abcg2
Cox6b1	Arl4a
Cox6b2	Adsl
Cox6b2	Cnn2
Cox7a1	1700097N02Rik
Cox7a1	Actb
Cox7a1	Adam23
Cox7a1	Adk
Cox7a1	Bbx
Cox7a2	Bcat2
Cox7a2	Copg1
Cox7b	Adk
Cox7b	Armc10
Cox7b	Bcat2
Cox7b	Ccne1
Cox7c	Ap3d1
Cox8a	Api5
Cox8a	Cacybp
Cpne3	Actn4
Cpne9	Atp6ap2
Cpne9	Baiap2
Cpne9	Cd81
Cpne9	Cox5a
Cpsf3l	Adamts13
Cpsf3l	Clybl
Cpsf4l	Bloc1s6
Cpsf4l	Cachd1
Cpsf4l	Clic1
Cpsf6	Alg11
Cpt1a	Cct7
Cpt1a	Cdkn1c
Cpt1a	Cnbp
Cpt1c	Bhlhe40
Cpt1c	Cacybp
Cpt2	Cct6a
Crabp1	Clmp
Crabp2	Arl14epl
Crabp2	Asns
Crabp2	Atp1b1
Crabp2	Calcoco2
Crabp2	Cald1
Crabp2	Car13
Crabp2	Ckb
Crabp2	Cmtm7
Crabp2	Cobl
Cradd	Bex1
Crip1	Chchd2
Crip2	Cbx1
Crmp1	2810025M15Rik
Crmp1	A830080D01Rik
Crmp1	Abcb1b
Crmp1	Acadm
Crmp1	Aes
Crmp1	Ankrd35
Crmp1	Apoc1
Crmp1	Arih2
Crmp1	Arl14epl
Crmp1	Asns
Crmp1	Ass1
Crmp1	Atg14
Crmp1	Atp1b1
Crmp1	Atp6ap2
Crmp1	Atp8b2
Crmp1	Avpi1
Crmp1	Bcas3
Crmp1	Brd1
Crmp1	Brwd1
Crmp1	Cadm1
Crmp1	Calcoco2
Crmp1	Cald1
Crmp1	Camk2b
Crmp1	Car13
Crmp1	Carnmt1
Crmp1	Cbfb
Crmp1	Ccnd3
Crmp1	Cd81
Crmp1	Cd9
Crmp1	Cdh1
Crmp1	Cdk18
Crmp1	Celsr1
Crmp1	Cenpf
Crmp1	Cfp
Crmp1	Ckb
Crmp1	Clic1
Crmp1	Cmtm7
Crmp1	Cobl
Crmp1	Commd10
Crmp1	Copa
Crmp1	Cox5a
Crmp1	Cox6b1
Crmp1	Cox7a1
Crmp1	Cox7b
Crmp1	Cpne3
Crnkl1	Cmtm7
Crtac1	1500009L16Rik
Crtac1	Actn4
Crtac1	Adam19
Crtac1	Adk
Crtac1	Anapc15
Crtac1	Anxa11
Crtac1	Arl4a
Crtac1	Arl6ip5
Crtac1	Bbx
Crtac1	Bnip3
Crtac1	C330004P14Rik
Crtac1	Cdkn1c
Crtac1	Celf4
Crtac1	Chrna9
Crtac1	Clstn3
Crtac1	Cnbp
Crtac1	Crmp1
Cs	Atp1b3
Cse1l	Atp2b1
Cse1l	Atp5g2
Cse1l	Cdca2
Cse1l	Cisd1
Cse1l	Clic1
Csnk1d	Ankrd13a
Csnk2b	Arhgap11a
Csnk2b	Ckap2
Csrp1	Chchd10
Csrp2	Ankrd9
Csrp2	Atp5o
Csrp2	Cct8
Cst3	Cdca7
Cstb	Cct8
Cstb	Ciapin1
Cstf3	Csnk2b
Ctbp2	Asns
Ctbp2	Atp1b2
Ctbp2	Avpi1
Ctbp2	Calcoco2
Ctbp2	Ccnb2
Ctbp2	Cd9
Ctbp2	Cenpf
Ctbp2	Ckb
Ctbp2	Crtac1
Ctbs	Atp5o
Ctc1	Anp32b
Ctc1	Atp5b
Ctc1	Cacybp
Ctc1	Cbx3
Ctc1	Cnbp
Ctdsp2	Atp5f1
Ctdsp2	Cct3
Ctdsp2	Clns1a
Ctdspl2	Calca
Ctgf	Atp13a1
Ctgf	Cbx5
Ctnnal1	Acbd3
Ctnnal1	Chchd10
Ctnnal1	Cox8a
Ctnnb1	Bzw2
Ctnnb1	Ctbp2
Ctnnd1	Atp5a1
Ctps	1810037I17Rik
Ctps	2610524H06Rik
Ctps	Calm2
Ctps	Cenpf
Ctps	Clstn1
Ctr9	Bcas3
Ctsb	Acer2
Ctsb	Actl6a
Ctsb	Ccne1
Ctsb	Cdyl
Ctsb	Celf4
Ctsb	Clstn3
Ctsd	Adk
Ctsd	Anp32b
Ctsd	Anp32e
Ctsd	Bzw2
Ctsd	Cacybp
Ctsd	Cct2
Ctsd	Cct6a
Ctsl	Bnip3
Ctsz	Banf1
Cttn	Calm1
Ctu2	Adamts13
Ctu2	Baiap2
Ctu2	Cald1
Ctu2	Ccnb1
Ctu2	Cenpe
Cuedc2	Arxes1
Cul1	Atp5g2
Cul1	Cltc
Cul1	Cox5b
Cul3	Bsg
Cul5	Cdk10
Cyb5b	Apoe
Cyb5r1	1810058I24Rik
Cyb5r1	Cbx3
Cyb5r1	Cmah
Cyb5r3	Champ1
Cyc1	Agap1
Cycs	Abcc4
Cycs	Add1
Cycs	Aff4
Cycs	Asah1
Cycs	Aspscr1
Cycs	Atp2b1
Cycs	Atraid
Cycs	Clcn6
Cycs	Clic1
Cycs	Cox6b2
Cycs	Csrp2
Cyct	1700007K13Rik
Cyct	2210409E12Rik
Cyct	AU018091
Cyct	Ak1
Cyct	Ass1
Cyct	Calcoco2
Cyct	Cald1
Cyct	Camk2b
Cyct	Ckb
Cyct	Cttn
Cyfip1	Cdc73
Cyp51	Atp6v1e1
Cyr61	1810026B05Rik
Cystm1	Actb
Cyth3	Bcat1
D030056L22Rik	Cd276
D10Jhu81e	Akap1
D10Wsu102e	Aspm
D1Ertd622e	Clic1
D1Pas1	Actn1
D230025D16Rik	Atp1a3
D230025D16Rik	Bhlhe40
D230025D16Rik	Bnc2
D230025D16Rik	Cdyl
D230025D16Rik	Crmp1
D2Wsu81e	Anxa8
D630023F18Rik	Aars
D630023F18Rik	Aldoa
D630023F18Rik	Bcat1
D630023F18Rik	Cfp
D630023F18Rik	Cpt1a
D7Ertd143e	Cdca7
D7Ertd143e	Cirh1a
D930015E06Rik	Cox11
Dab2ip	2210409E12Rik
Dad1	Aasdhppt
Dad1	Aurka
Dad1	Cnbp
Dad1	Cse1l
Dalrd3	Actr3b
Dalrd3	Azin1
Dalrd3	Cbx3
Dancr	Cacnb3
Dapk3	Cd9
Dapp1	Ass1
Dbf4	Ap2a2
Dbi	1700097N02Rik
Dbi	2210013O21Rik
Dbi	Acsl5
Dbi	Adk
Dbi	Arl2
Dbi	Armcx2
Dbi	Atf4
Dbi	BC004004
Dbi	Bcat2
Dbi	Bnip3
Dbi	Cfdp1
Dbi	Cnpy2
Dbi	D2Wsu81e
Dbt	Cct6a
Dcaf12l1	Crmp1
Dcakd	Agpat4
Dcakd	Ccnb2
Dcakd	Cox6a1
Dcbld1	Atf4
Dcbld1	Chmp7
Dclk2	Capza2
Dclk2	Cotl1
Dclk2	Crmp1
Dctd	3632451O06Rik
Dctd	Agpat4
Dctd	Asf1a
Dctd	Birc5
Dctd	Cmah
Dctn1	Cacybp
Dctpp1	Btg1
Dctpp1	Calm2
Dctpp1	Ccnb1
Dctpp1	Ccnb2
Dctpp1	Cd9
Dctpp1	Cenpe
Dctpp1	Cenpf
Dctpp1	Cmtm7
Dctpp1	Cpt1a
Dcxr	Abcf2
Dcxr	Adsl
Dcxr	Aldh18a1
Dcxr	Aldoa
Dcxr	Anp32b
Dcxr	Atic
Dcxr	Atp5g1
Dcxr	Cct2
Dcxr	Cct3
Dcxr	Cct5
Dcxr	Cct6a
Dcxr	Cct8
Dcxr	Cfl1
Dda1	Atp5b
Ddah1	Avpi1
Ddah1	Cpt2
Ddah2	2610037D02Rik
Ddah2	Actb
Ddah2	Arl4a
Ddah2	Capza2
Ddah2	Cct7
Ddah2	Cdkn1c
Ddah2	Celf4
Ddah2	Clns1a
Ddah2	Cnbp
Ddah2	Crmp1
Ddah2	Cycs
Ddah2	D630023F18Rik
Ddb1	Aurka
Ddb1	Bex4
Ddb1	Cab39
Ddb1	Calm1
Ddb1	Ccne1
Ddb1	Cycs
Ddb1	Dcun1d4
Ddc	Bnip3
Ddc	Cdkn1c
Ddc	Crmp1
Ddias	Bcat1
Ddias	Cyb5r3
Ddit4l	Aars
Ddost	Cycs
Ddx10	1700007K13Rik
Ddx10	Btg1
Ddx18	Abhd4
Ddx18	Apoe
Ddx18	Atp6ap2
Ddx18	Cd9
Ddx18	Ctsb
Ddx21	Apoe
Ddx21	Atraid
Ddx21	Avpi1
Ddx21	Car13
Ddx21	Dcxr
Ddx27	Aff1
Ddx27	Cmtm7
Ddx27	Cobl
Ddx39	Cox6b2
Ddx39b	Abcb10
Ddx39b	Cenpf
Ddx3x	Ccnb2
Ddx47	1700007K13Rik
Ddx47	Acyp1
Ddx47	Cd81
Ddx47	Cox7a2
Ddx49	Baz2b
Ddx49	Calm2
Ddx49	Cd164
Ddx49	Cd9
Ddx49	Cenpa
Ddx49	Cks2
Ddx5	Acaca
Ddx5	Adsl
Ddx5	Arpc1b
Ddx5	Bola1
Ddx5	Bop1
Ddx5	Cdc26
Ddx5	Chchd4
Ddx5	Copz1
Ddx5	Dctpp1
Ddx54	1700007K13Rik
Ddx54	1810037I17Rik
Ddx54	Cox4i1
Ddx56	1810037I17Rik
Ddx56	Cald1
Ddx56	Calm2
Ddx56	Ccnb1
Ddx56	Cd9
Ddx56	Cks2
Ddx56	Cmtm7
Ddx56	Cox6a1
Ddx56	Dbi
Ddx58	1810037I17Rik
Ddx58	Abhd2
Ddx58	Ass1
Ddx58	Atp1b1
Ddx58	Atp6ap2
Ddx58	Avpi1
Ddx58	Calcoco2
Ddx58	Cald1
Ddx58	Calu
Ddx58	Car13
Ddx58	Ccnb2
Ddx58	Cd81
Ddx58	Cd9
Ddx58	Cenpa
Ddx58	Cfp
Ddx58	Ckb
Ddx58	Clic1
Ddx58	Cmtm7
Ddx58	Cox5a
Ddx58	Cox7a1
Ddx58	Ctsb
Degs1	Csad
Dek	Cds2
Dennd2c	Actb
Dennd2c	Atp5j
Dennd5b	Ada
Dennd5b	Atp9a
Denr	Arhgap35
Depdc1a	Dctpp1
Depdc7	Chmp6
Desi2	1810037I17Rik
Desi2	Atr
Dgcr14	Cox7b
Dgka	Bcat1
Dgkz	2400006E01Rik
Dhcr24	Asns
Dhcr7	Alg13
Dhcr7	Atp5b
Dhcr7	Ddx5
Dhodh	1700007K13Rik
Dhodh	Actg1
Dhodh	Arid5b
Dhodh	Arl2bp
Dhodh	Aspm
Dhodh	Brca1
Dhodh	Cald1
Dhodh	Car13
Dhodh	Ccnb2
Dhodh	Ccng1
Dhodh	Cd9
Dhodh	Celsr1
Dhodh	Ckap2
Dhodh	Cks2
Dhodh	Cmtm7
Dhodh	Csrp2
Dhrs7	Atp5g1
Dhrs7	Atrx
Dhrs7	Calcoco2
Dhrs7	Cobl
Dhrs7	D230025D16Rik
Dhrs7	Dcaf12l1
Dhrs7b	Calm2
Dhx16	Aars
Dhx16	Aldh18a1
Dhx16	Aldoa
Dhx16	Anp32a
Dhx16	Arl2
Dhx16	Cdv3
Dhx32	Clint1
Dhx35	Cmtm7
Diablo	Cox8a
Dido1	Aldh9a1
Dimt1	Btg2
Dimt1	Def6
Dip2b	Commd2
Dis3	Cdca3
Dlg1	Apobec3
Dlg1	Bsg
Dlg1	Cdca3
Dlg5	Ccne1
Dlg5	Cct3
Dlg5	Cct7
Dlgap3	Aimp1
Dlgap3	BC028528
Dlgap5	Anp32b
Dlgap5	Atp5g3
Dlgap5	Cfl1
Dmd	Cct5
Dmd	Cd320
Dmd	Clstn3
Dmwd	Cacybp
Dmwd	Chchd2
Dnah8	Calcoco2
Dnaja1	0610009O20Rik
Dnaja1	Aldh4a1
Dnaja1	Bloc1s2
Dnaja1	Cacna1a
Dnaja1	Cd81
Dnaja1	Cercam
Dnaja1	Clasp2
Dnaja1	Cox8a
Dnaja1	Crtac1
Dnaja1	Cstb
Dnaja1	Ctc1
Dnaja1	D030056L22Rik
Dnaja1	Dcxr
Dnaja2	Azin2
Dnaja2	Banf1
Dnaja2	Bloc1s2
Dnaja3	Ccna2
Dnaja3	Cdkn3
Dnaja3	Cenpf
Dnaja3	Ddx17
Dnajb12	Ahnak
Dnajb13	Atp5j
Dnajb6	Atp1b1
Dnajb6	Cln5
Dnajb6	Cmtm7
Dnajc11	Cenpa
Dnajc15	Ckb
Dnajc27	BC064078
Dnajc30	Cks1b
Dnajc5	Atp5g2
Dnajc7	Dennd5b
Dnajc9	2610005L07Rik
Dnajc9	Bpnt1
Dnajc9	Dapk3
Dnlz	A630089N07Rik
Dnlz	Ddx58
Dnm1l	Cox6a1
Dnmt1	Cacybp
Dnmt3a	1810037I17Rik
Dnmt3a	Arl6ip1
Dnmt3a	Asns
Dnmt3a	Ass1
Dnmt3a	Atp1b1
Dnmt3a	Atp6v1g1
Dnmt3a	Cald1
Dnmt3a	Car13
Dnmt3a	Carnmt1
Dnmt3a	Cd81
Dnmt3a	Cd9
Dnmt3a	Celsr1
Dnmt3a	Cep55
Dnmt3a	Cfp
Dnmt3a	Ckb
Dnmt3a	Cmtm7
Dnmt3a	Ctsb
Dnmt3b	1810037I17Rik
Dnmt3b	A830080D01Rik
Dnmt3b	Abcb1b
Dnmt3b	Add3
Dnmt3b	Ankrd35
Dnmt3b	Apod
Dnmt3b	Arl14epl
Dnmt3b	Arl6ip1
Dnmt3b	Asah1
Dnmt3b	Asns
Dnmt3b	Ass1
Dnmt3b	Atmin
Dnmt3b	Atp1b1
Dnmt3b	Atp1b2
Dnmt3b	Atp2a2
Dnmt3b	Atp5h
Dnmt3b	Atp6ap2
Dnmt3b	Atp6v1g1
Dnmt3b	Avpi1
Dnmt3b	Baz2b
Dnmt3b	Bcas3
Dnmt3b	Bloc1s2
Dnmt3b	Brwd1
Dnmt3b	Btg1
Dnmt3b	Cadm1
Dnmt3b	Calcoco2
Dnmt3b	Cald1
Dnmt3b	Calu
Dnmt3b	Camk2b
Dnmt3b	Car13
Dnmt3b	Cd81
Dnmt3b	Cd9
Dnmt3b	Cdca3
Dnmt3b	Cdh1
Dnmt3b	Cdk18
Dnmt3b	Celsr1
Dnmt3b	Cenpf
Dnmt3b	Cfp
Dnmt3b	Ckb
Dnmt3b	Cks2
Dnmt3b	Clic1
Dnmt3b	Cmtm7
Dnmt3b	Cobl
Dnmt3b	Cox5a
Dnmt3b	Cox6b1
Dnmt3b	Cox7b
Dnmt3b	Cpne3
Dnmt3b	Crtac1
Dnmt3b	Ctsb
Dnmt3b	Dcp2
Dnmt3b	Ddah2
Dnmt3b	Ddc
Dnmt3l	Abcb1b
Dnmt3l	Alyref
Dnmt3l	Arhgap26
Dnmt3l	Asns
Dnmt3l	Ass1
Dnmt3l	Atp1b1
Dnmt3l	Atp5h
Dnmt3l	Bahcc1
Dnmt3l	Baz2b
Dnmt3l	Brwd1
Dnmt3l	Btg1
Dnmt3l	Cadm1
Dnmt3l	Calcoco2
Dnmt3l	Cald1
Dnmt3l	Car13
Dnmt3l	Ccng1
Dnmt3l	Cd9
Dnmt3l	Cdca3
Dnmt3l	Cenpa
Dnmt3l	Cfp
Dnmt3l	Ckb
Dnmt3l	Clic1
Dnmt3l	Cmtm7
Dnmt3l	Cobl
Dnmt3l	Colgalt1
Dnmt3l	Cox5a
Dnmt3l	Crtac1
Dnmt3l	Csrp2
Dnmt3l	Ctsb
Dnmt3l	Dclk2
Dnmt3l	Dcp2
Dnmt3l	Ddah2
Dnmt3l	Ddc
Dnmt3l	Dlg5
Dnmt3l	Dmd
Dnttip2	Arid1b
Dohh	Cd9
Dolpp1	Chchd2
Dolpp1	Cox5a
Donson	Cnn3
Dopey2	Abhd13
Dph3	Apoe
Dpm3	Avl9
Dpm3	Dnaja1
Dpp3	Cald1
Dpp3	Calm2
Dpp3	Ccng1
Dpp3	Cks2
Dpp3	Commd3
Dpp7	1700025G04Rik
Dpp7	Cdk12
Dpp8	Atox1
Dppa2	Acaa2
Dppa2	Aes
Dppa2	Alpl
Dppa2	Asns
Dppa2	Atp1b1
Dppa2	Cadm1
Dppa2	Car13
Dppa2	Cd81
Dppa2	Cd9
Dppa2	Celsr1
Dppa2	Cenpa
Dppa2	Cfp
Dppa2	Ckb
Dppa2	Clic1
Dppa2	Cmtm7
Dppa2	Cox5a
Dppa2	Cpt1a
Dppa2	Crtac1
Dppa2	Ctsb
Dppa2	Ddx5
Dppa2	Dlgap3
Dppa3	Aldh2
Dppa3	Ankrd35
Dppa3	Ass1
Dppa3	Atp6ap2
Dppa3	Car13
Dppa3	Cd81
Dppa3	Cd9
Dppa3	Celsr1
Dppa3	Clic1
Dppa3	Cmtm7
Dppa3	Cobl
Dppa3	Cox6b1
Dppa3	Cpt1a
Dppa3	Crtac1
Dppa3	Ctsb
Dppa3	D7Ertd143e
Dppa3	Dad1
Dppa3	Dbi
Dppa3	Ddc
Dppa3	Dlgap5
Dppa4	2210409E12Rik
Dppa4	Abcb1b
Dppa4	Alpl
Dppa4	Apbb1
Dppa4	Arl5c
Dppa4	Asns
Dppa4	Ass1
Dppa4	Atp1b1
Dppa4	Cadm1
Dppa4	Calcoco1
Dppa4	Calcoco2
Dppa4	Cald1
Dppa4	Camk2b
Dppa4	Car13
Dppa4	Cd81
Dppa4	Cd9
Dppa4	Cfp
Dppa4	Ckb
Dppa4	Cmtm7
Dppa4	Cobl
Dppa4	Cox5a
Dppa4	Crtac1
Dppa5a	3110082I17Rik
Dppa5a	Adk
Dppa5a	Anxa11
Dppa5a	Ap3m1
Dppa5a	Arl4a
Dppa5a	Arl6ip5
Dppa5a	Armc6
Dppa5a	Atic
Dppa5a	B3gnt7
Dppa5a	Bcat2
Dppa5a	Bnip3
Dppa5a	Bola1
Dppa5a	C330004P14Rik
Dppa5a	Cdyl
Dppa5a	Coro1c
Dppa5a	Crmp1
Dppa5a	Ddx56
Dppa5a	Dguok
Dppa5a	Dnmt3b
Dppa5a	Dnmt3l
Dppa5a	Dppa2
Dppa5a	Dppa4
Dpy30	Anln
Dpys	Arhgef1
Dpys	Bloc1s6
Dpys	Bzw2
Dpys	Dnaja3
Dpys	Dnmt3b
Dpysl3	Atp5l
Dpysl3	Cdk4
Dpysl3	Cpsf3l
Dpysl3	Dnmt3l
Dram2	Clns1a
Drap1	Anxa8
Drap1	D630023F18Rik
Drg1	Apoe
Drg1	Ass1
Dsg2	Crmp1
Dst	1500011K16Rik
Dst	4930453N24Rik
Dst	Adsl
Dst	Bop1
Dst	Bysl
Dst	Cct5
Dst	Cct7
Dst	Cct8
Dst	Cdc37
Dst	Ciapin1
Dst	Cnbp
Dst	Dapk3
Dst	Dctpp1
Dst	Ddx56
Dst	Dhcr7
Dst	Dppa4
Dstn	2810025M15Rik
Dstn	9030624J02Rik
Dstn	Actg1
Dstn	Actr10
Dstn	Aim2
Dstn	Alg13
Dstn	Apex1
Dstn	Bnip3l
Dstn	Cisd1
Dstn	Coro1b
Dstn	Ddah2
Dtd1	1810037I17Rik
Dtd1	2210409E12Rik
Dtd1	Aspscr1
Dtd1	Car13
Dtd1	Cd9
Dtd1	Cmtm7
Dtx1	Ccng1
Dtx2	Cnep1r1
Dtx3	Abhd17c
Dtx3	Armc8
Dtx3	Aurka
Dtx3	Ccne1
Dtx3l	Cald1
Dus1l	Cd9
Dus1l	Cenpf
Dus1l	Cmtm7
Dus3l	Ccna2
Dusp1	Dnmt3l
Dusp12	Commd3
Dusp14	2010204K13Rik
Dusp14	Anxa11
Dusp14	Bnip3
Dusp14	Crmp1
Dusp14	Dnmt3b
Dusp14	Dppa4
Dusp16	Cdk4
Dusp19	Apoe
Dusp3	Asns
Dusp3	Cobl
Dusp5	B3gnt5
Dusp5	Coro1b
Dut	Cd9
Dut	Ddb1
Dync1h1	Ccne1
Dync1h1	Cycs
Dync1h1	Dnaja1
Dynll1	1110038B12Rik
Dynll1	Aars
Dynll1	Ap2a1
Dynll1	Dedd
Dynll1	Dpm3
Dynll2	Atp5b
Dynll2	BC004004
Dynlt1a	Ccdc186
Dynlt3	Akr1b3
Dyrk3	Atp5g2
Dyrk3	Banf1
Dzip1	Actn4
Dzip1	Api5
Dzip1	Aplp1
Dzip1	Arpc4
Dzip1	Atp1a3
Dzip1	Bag1
Dzip1	Cct7
Dzip1	Cct8
Dzip1	Chchd3
Dzip1	Cinp
Dzip1	Cnbp
Dzip1	Cnot3
Dzip1	Cse1l
Dzip1	Ctu2
Dzip1	Cyc1
Dzip1	Cycs
Dzip1	Ddx49
Dzip1	Dnmt3a
E030030I06Rik	Asns
E130012A19Rik	Agpat4
E130012A19Rik	Chd9
E130012A19Rik	Chmp2a
E130012A19Rik	Dusp3
E2f5	Crmp1
E2f5	Ddx21
E2f8	Cd9
Ebna1bp2	Acyp1
Ebna1bp2	Cadm1
Ebna1bp2	Cald1
Ebna1bp2	Car13
Ebna1bp2	Ccnb2
Ebna1bp2	Cd9
Ebna1bp2	Cenpe
Ebna1bp2	Clic1
Ebna1bp2	Cox5a
Ebna1bp2	Cox8a
Ebna1bp2	Crtac1
Ebp	Dbi
Ebpl	Cycs
Ece2	Ass1
Ece2	Cd9
Ece2	Clic1
Ece2	Cmtm7
Ece2	Cox6a1
Ece2	Ddah2
Ect2	Adsl
Edem1	Echdc2
Eed	2410006H16Rik
Eed	Amfr
Eed	Casp3
Eef1a1	0610009B22Rik
Eef1a1	1110008F13Rik
Eef1a1	2810428I15Rik
Eef1a1	Abhd12
Eef1a1	Aco2
Eef1a1	Acy1
Eef1a1	Adrm1
Eef1a1	Adsl
Eef1a1	Agpat2
Eef1a1	Anxa11
Eef1a1	Ap2a1
Eef1a1	Arpc5l
Eef1a1	Art5
Eef1a1	Atg101
Eef1a1	Bckdk
Eef1a1	Bola1
Eef1a1	Bola2
Eef1a1	Bop1
Eef1a1	Capns1
Eef1a1	Ccdc124
Eef1a1	Cdc42se1
Eef1a1	Cdt1
Eef1a1	Cenpm
Eef1a1	Clpb
Eef1a1	Clptm1
Eef1a1	Cope
Eef1a1	Cpne9
Eef1a1	Crls1
Eef1a1	Ctnnbip1
Eef1a1	Ctu2
Eef1a1	D2Wsu81e
Eef1a1	Dctpp1
Eef1a1	Ddx27
Eef1a1	Ddx49
Eef1a1	Ddx56
Eef1a1	Dhcr7
Eef1a1	Dohh
Eef1a1	Dolpp1
Eef1a1	Dpm2
Eef1a1	Dppa2
Eef1a1	Edf1
Eef1akmt1	Ak1
Eef1akmt1	Asns
Eef1akmt1	Ass1
Eef1akmt1	Azin2
Eef1akmt1	Brd3
Eef1akmt1	Cald1
Eef1akmt1	Cd9
Eef1akmt1	Cox5a
Eef1akmt1	Cox7a1
Eef1b2	2810428I15Rik
Eef1b2	4930427A07Rik
Eef1b2	Acy1
Eef1b2	Aqp11
Eef1b2	Arf5
Eef1b2	Arv1
Eef1b2	Atp6v0e2
Eef1b2	Atp6v1f
Eef1b2	B3gnt7
Eef1b2	Bcat2
Eef1b2	Bola1
Eef1b2	Ccdc124
Eef1b2	Chmp3
Eef1b2	Coa6
Eef1b2	Copg2
Eef1b2	Cops6
Eef1b2	Cpsf4l
Eef1b2	Cul1
Eef1b2	Cyth2
Eef1b2	Dctpp1
Eef1b2	Ddx47
Eef1b2	Dhcr7
Eef1b2	Dmap1
Eef1b2	Dnd1
Eef1b2	Dolpp1
Eef1b2	Dscr3
Eef1d	Abhd4
Eef1d	Anxa8
Eef1d	Apoe
Eef1d	Arl6ip1
Eef1d	Aspm
Eef1d	Atp6ap2
Eef1d	Atp6v1g1
Eef1d	Atp9a
Eef1d	Azin2
Eef1d	B3gat3
Eef1d	Btg1
Eef1d	Btg2
Eef1d	Cald1
Eef1d	Calm2
Eef1d	Camsap3
Eef1d	Car13
Eef1d	Ccna2
Eef1d	Ccnb2
Eef1d	Ccng1
Eef1d	Cd164
Eef1d	Cd81
Eef1d	Cd9
Eef1d	Cdc25b
Eef1d	Cdc25c
Eef1d	Cdkn3
Eef1d	Cenpa
Eef1d	Cenpe
Eef1d	Ckap2
Eef1d	Cks2
Eef1d	Commd3
Eef1d	Dbnl
Eef1d	Dcxr
Eef1d	Dlgap5
Eef1d	Dst
Eef1d	Dusp1
Eef1g	1700037H04Rik
Eef1g	2700094K13Rik
Eef1g	Adrb3
Eef1g	Aurka
Eef1g	Btg2
Eef1g	Diablo
Eef1g	Dnajb13
Eef2	Cacybp
Eef2	Ccne1
Eef2	Cetn3
Eef2	Cnbp
Eef2	Ctnnal1
Eef2	Dynll2
Eef2k	Cyp4f13
Efna3	Adam19
Efna3	Ate1
Efna3	Bnip3
Efna3	Dnmt3b
Efna4	C1qbp
Efna4	Cyct
Efr3a	Dhx9
Eftud2	Efs
Egln2	Atp5f1
Egln2	Cdca7
Egr1	Arxes2
Egr1	Cdca7
Egr1	Dnaja2
Egr1	Dnmt3l
Ehd1	Btg2
Ehmt2	Cox4i1
Eif1	0610009O20Rik
Eif1	Ap2a1
Eif1	Bola1
Eif1	Coro1b
Eif1	D2Wsu81e
Eif1	Dpf2
Eif1ad	Arl8a
Eif1ad	Ccng1
Eif1ad	E2f5
Eif1ax	1700007K13Rik
Eif1ax	Anxa8
Eif1ax	Arl6ip1
Eif1ax	Ass1
Eif1ax	Cdc25b
Eif1ax	Ckap2
Eif1ax	Ckb
Eif1ax	Clic1
Eif1ax	Commd3
Eif1ax	Ctsd
Eif1ax	Dbi
Eif1ax	Dcxr
Eif1ax	Efna3
Eif2b2	Eef1a1
Eif2b3	Arl6ip1
Eif2b3	Ccng1
Eif2b3	Cenpa
Eif2b5	Atp5g2
Eif2b5	Cenpa
Eif2b5	Dpysl3
Eif2d	Clint1
Eif2s1	Ass1
Eif2s1	Azin2
Eif2s1	Bvht
Eif2s1	Ccnb2
Eif2s1	Cd81
Eif2s1	Cdc25b
Eif2s1	Cercam
Eif2s1	Clic1
Eif2s1	Ctsd
Eif2s1	Dcxr
Eif2s2	Acot9
Eif2s2	Adgrv1
Eif2s2	Cdca2
Eif2s2	Cisd2
Eif2s2	Cltb
Eif2s2	Dnajc15
Eif3b	Add3
Eif3b	Arl6ip1
Eif3b	Birc5
Eif3b	Ccnb2
Eif3c	AA467197
Eif3c	Capg
Eif3c	Cdc25b
Eif3c	Cenpa
Eif3c	Ckap2
Eif3c	Dcxr
Eif3d	Abcc4
Eif3d	Arl6ip1
Eif3d	Cald1
Eif3d	Ccna2
Eif3d	Ccnb2
Eif3d	Cd9
Eif3d	Cks2
[truncated: 27,128 more rows]

## Sheet: DroshaKO_pos
# high confidence positive pair-wise covariances in Drosha -/- mESCs in 2i+LIF
#
gene_1	gene_2
1810032O08Rik	1110038B12Rik
2310030G06Rik	2010204K13Rik
2410006H16Rik	1110038B12Rik
2410006H16Rik	1810032O08Rik
2500004C02Rik	1810022K09Rik
4930431F12Rik	1700029P11Rik
4930470H14Rik	4930431F12Rik
4930503L19Rik	1810026B05Rik
4930504C09Rik	4930431F12Rik
4930504C09Rik	4930470H14Rik
4930512M02Rik	4930431F12Rik
4930512M02Rik	4930470H14Rik
4930512M02Rik	4930504C09Rik
6820431F20Rik	2610005L07Rik
8030462N17Rik	2510039O18Rik
9030624G23Rik	2410018L13Rik
9030624G23Rik	4930431F12Rik
A330069E16Rik	2500004C02Rik
A430005L14Rik	3110082I17Rik
A4galt	2010204K13Rik
A630089N07Rik	4930431F12Rik
A630089N07Rik	4930470H14Rik
A630089N07Rik	4930504C09Rik
A630089N07Rik	4930512M02Rik
Aaas	1700007K13Rik
Abca1	4930512M02Rik
Abcb1b	Abcb1a
Abcc4	1700007K13Rik
Abcc5	1700019D03Rik
Abce1	AA467197
Abhd17c	4933408N05Rik
Abhd4	1700007K13Rik
Abracl	4930431F12Rik
Acp6	2410015M20Rik
Acrbp	2210011C24Rik
Acrbp	AA467197
Actb	4930470H14Rik
Actb	4930504C09Rik
Actb	A630089N07Rik
Actg1	Actb
Actr3	Acot9
Adam23	Actn4
Adgrd1	0610009B22Rik
Adgrd1	Abcc5
Adgre5	Aco2
Adgrl1	4933427D14Rik
Adh5	Actr6
Adipor1	1700019D03Rik
Adk	Adam23
Adk	Adgrd1
Adprh	AA467197
Adprh	Aacs
Adprh	Adarb2
Aebp2	AA467197
Afg3l2	Aco2
Agpat4	Aga
Ahcy	AA467197
Aimp2	Ahsa1
Ak4	5730507C01Rik
Ak4	AA467197
Ak4	Aebp2
Akap12	Ak4
Akap13	Actn3
Akr1a1	Adipor1
Akt1	2510039O18Rik
Aldh18a1	Aars
Aldh2	Acp6
Aldoa	Adgrd1
Aldoa	Adk
Aldoa	Akr1a1
Aldoa	Aldh9a1
Alg1	2810474O19Rik
Alg2	3110082I17Rik
Alpl	1700001P01Rik
Alpl	2010111I01Rik
Alpl	4930432K21Rik
Alpl	AA467197
Alpl	Ablim2
Amdhd2	Aco2
Amotl2	Ajuba
Amt	AA467197
Amt	Ak4
Amt	Alpl
Anapc10	AA467197
Anapc10	Ak4
Anapc10	Alpl
Anapc11	AA467197
Anapc2	Ak4
Ankrd11	Aars
Anln	AA467197
Ano9	2610037D02Rik
Ano9	Adgrd1
Ano9	Aldoa
Anp32a	Actr10
Anp32b	Aldh18a1
Anxa11	1700019D03Rik
Anxa2	Ak7
Anxa7	Anxa11
Anxa7	Anxa2
Anxa8	1700007K13Rik
Anxa8	Abhd4
Anxa8	Adrb2
Anxa8	Ak1
Anxa8	Akr1b10
Ap1g2	2610301B20Rik
Ap2m1	Adgrd1
Ap2m1	Aimp2
Ap3b1	AI413582
Ap3b1	Ankrd54
Ap3b2	Ano9
Apba3	Aars
Apela	A630089N07Rik
Apex1	2310036O22Rik
Apex2	4833439L19Rik
Aplp2	Alpl
Apoe	Acss1
Apoe	Aoah
Aqp11	Acss1
Aqp11	Ap3b2
Aqp3	5730507C01Rik
Aqp3	AA467197
Aqp3	AI464131
Aqp3	Abcb1a
Aqp3	Abhd17c
Aqp3	Adi1
Aqp3	Ahnak
Aqp3	Ak4
Aqp3	Akap12
Aqp3	Alpl
Aqp3	Anapc10
Arhgdia	Adipor1
Arid5b	AU018091
Arid5b	Ak4
Arid5b	Akap12
Arid5b	Aqp3
Arih2	Aqp3
Arl14ep	Aars
Arl14ep	Aldh18a1
Arl14ep	Arfip1
Arl14epl	2700094K13Rik
Arl14epl	5730507C01Rik
Arl14epl	AA467197
Arl14epl	Abcb1a
Arl14epl	Ak4
Arl14epl	Amt
Arl14epl	Aqp3
Arl4a	Acot13
Arl4a	Ano9
Arl4a	Ap3b2
Arl4a	Ap3s1
Arl4d	Acsf2
Arl4d	Ahcy
Arl6ip1	Acadm
Arl6ip1	Anln
Arl6ip1	Aqp3
Arl8a	1700007K13Rik
Arl8a	Anxa8
Armc5	Aars
Armcx1	Arl4a
Arpc2	Aqp3
Arrdc4	Aldh2
Arrdc4	Ankrd33b
Arsa	Apoe
Arsa	Armc10
Asah1	AA467197
Asah1	Abcb1a
Asah1	Abcb1b
Asb13	9030624G23Rik
Asb8	Acly
Ash1l	Akr1b3
Ash2l	Acsl5
Asna1	Acad8
Asna1	Ap2m1
Asns	Aars
Asns	Actb
Asns	Actg1
Asns	Aldh18a1
Asns	Anp32b
Asns	Arl14ep
Asns	Asah1
Ass1	1700007K13Rik
Ass1	Aqp3
Atad2	1810013L24Rik
Atad5	Adam19
Atf3	Acsl3
Atf3	Aldh18a1
Atf3	Asns
Atf4	1110038B12Rik
Atf4	1810032O08Rik
Atf4	Aars
Atf4	Arl14ep
Atf5	Aars
Atf5	Aldh18a1
Atf5	Arl14ep
Atf5	Asns
Atf5	Atf4
Atg101	1700030K09Rik
Atg14	Akap1
Atic	1700037H04Rik
Atp13a3	Ankrd17
Atp1a3	2210011C24Rik
Atp1b1	AA467197
Atp1b1	Ahcy
Atp1b1	Ak4
Atp1b1	Anapc10
Atp1b1	Ankrd35
Atp1b1	Aqp3
Atp1b1	Arl15
Atp5a1	Actb
Atp5a1	Aldoa
Atp5b	4930470H14Rik
Atp5b	4930504C09Rik
Atp5b	4930512M02Rik
Atp5b	A630089N07Rik
Atp5b	Actb
Atp5b	Actg1
Atp5b	Atp5a1
Atp5c1	2010107E04Rik
Atp5c1	Atp5a1
Atp5c1	Atp5b
Atp5e	1190007I07Rik
Atp5e	Atp5d
Atp5f1	Atp5c1
Atp5g1	2010107E04Rik
Atp5g1	2700094K13Rik
Atp5g1	Atox1
Atp5g1	Atp5c1
Atp5g1	Atp5e
Atp5g2	2010107E04Rik
Atp5g3	2010107E04Rik
Atp5g3	Atp5a1
Atp5g3	Atp5b
Atp5g3	Atp5c1
Atp5g3	Atp5e
Atp5g3	Atp5g1
Atp5h	2010107E04Rik
Atp5h	Actb
Atp5h	Atp5b
Atp5h	Atp5c1
Atp5h	Atp5g1
Atp5h	Atp5g3
Atp5j	1810022K09Rik
Atp5j	2010107E04Rik
Atp5j	Actb
Atp5j	Atp5b
Atp5j	Atp5g1
Atp5j	Atp5g3
Atp5j2	2010107E04Rik
Atp5j2	2700094K13Rik
Atp5j2	Ap2s1
Atp5j2	Atp5e
Atp5j2	Atp5g1
Atp5j2	Atp5g3
Atp5k	2010107E04Rik
Atp5k	4930513N10Rik
Atp5k	Atox1
Atp5k	Atp5e
Atp5k	Atp5g1
Atp5k	Atp5j
Atp5k	Atp5j2
Atp5l	2010107E04Rik
Atp5l	2700094K13Rik
Atp5l	Atox1
Atp5l	Atp5a1
Atp5l	Atp5c1
Atp5l	Atp5e
Atp5l	Atp5f1
Atp5l	Atp5g1
Atp5l	Atp5g3
Atp5l	Atp5j
Atp5l	Atp5j2
Atp5l	Atp5k
Atp5o	Adsl
Atp5o	Armcx1
Atp5o	Atp5a1
Atp5o	Atp5c1
Atp5o	Atp5e
Atp5o	Atp5f1
Atp5o	Atp5g1
Atp5o	Atp5g3
Atp5o	Atp5l
Atp6ap2	Actb
Atp6v1a	Acss2
Atp6v1e1	Apoe
Atp7a	1810037I17Rik
Atp8b2	AA467197
Atpif1	Actb
Atpif1	Atp5b
Atpif1	Atp5g3
Atpif1	Atp5j
Atxn10	Atp6v1d
Atxn2l	Aars
Atxn2l	Aldh18a1
Atxn2l	Atf4
Aurka	Arl6ip1
Aurkc	5730507C01Rik
Aurkc	Acaa2
Aurkc	Atg13
Auts2	2410017I17Rik
Avpi1	Anapc10
Avpi1	Arid5b
Avpi1	Atg14
Axl	Angptl4
Azin1	4930430F08Rik
B230219D22Rik	4931406P16Rik
B2m	Apoe
B3gnt7	Actn4
B3gnt7	Adam23
B4galt5	Adgrl1
BC021614	Adarb2
BC021614	Adprh
BC021614	Atrx
BC026585	Aaas
BC048403	Anp32b
BC052688	1190002N15Rik
BC052688	4930431F12Rik
Bace1	B3gnt7
Baiap2	Adrb2
Baiap2	Ammecr1l
Baiap2	Anxa8
Baiap2	Arl8a
Baiap2	Arsa
Banf1	Atp5g2
Bbc3	Adrb2
Bbc3	Aen
Bbip1	1700123I01Rik
Bcap31	Adgrd1
Bcap31	Agpat5
Bcar1	B3gnt7
Bcas3	4933408N05Rik
Bcas3	Alpl
Bcat1	1110038F14Rik
Bcat1	Aars
Bcat1	Abcb1a
Bcat1	Adat2
Bcat1	Aldh18a1
Bcat1	Asns
Bcl2l1	B4galt6
Bcl2l11	Acadl
Bcl2l12	Abhd17a
Bcr	Abhd8
Bcs1l	Aup1
Bet1l	1700007K13Rik
Bex4	Bex1
Bex4	Bex2
Bglap3	A330049N07Rik
Bhlhe40	Adgrd1
Bhlhe40	Arl4a
Bhlhe41	4930470H14Rik
Bhlhe41	A630089N07Rik
Bhlhe41	Actb
Bhlhe41	Atp5b
Birc3	Anxa2
Blvrb	Acadl
Blvrb	Adamtsl5
Blvrb	Adipor1
Blvrb	Akr1a1
Blvrb	Aldoa
Blvrb	Anxa2
Blvrb	Anxa7
Blvrb	Apoe
Blvrb	Arl4a
Bod1	0610010K14Rik
Bok	Aqp3
Bola2	Aarsd1
Bop1	Armc9
Bop1	Atf6b
Bora	Arl6
Brd1	AA467197
Bri3bp	4933408N05Rik
Brk1	Arl6ip4
Btf3	Actb
Btf3	Actg1
Btf3	Atp5b
Btf3	Atp5c1
Btg1	2010111I01Rik
Btg1	Abhd4
Btg1	Apoe
Btg2	1700007K13Rik
Btg2	Abhd4
Btg2	Adrb2
Btg2	Aen
Btg2	Ak1
Btg2	Anxa8
Btg2	Arl8a
Btg2	Bbc3
Btg2	Bloc1s2
Btg2	Btg1
Bub3	Arl6ip1
Bub3	Aurka
Bud31	Aars
Bud31	Aldh18a1
Bud31	Asns
Bysl	Asb6
C1qbp	Atp5a1
C1qbp	Atp5b
C1qbp	Atp5c1
C1qbp	Atp5g3
C1qbp	Atp5l
C330004P14Rik	4932438A13Rik
C330004P14Rik	Adk
C330018D20Rik	C030039L03Rik
Cacybp	4930470H14Rik
Cacybp	A630089N07Rik
Cacybp	Actb
Cacybp	Actg1
Cacybp	Atp5b
Cacybp	Atp5h
Cacybp	Bhlhe41
Calca	Armcx1
Calca	Arrdc4
Calcoco2	4933408N05Rik
Calcoco2	AA467197
Calcoco2	Abcb1a
Calcoco2	Ak4
Calcoco2	Akap12
Calcoco2	Alpl
Calcoco2	Anapc10
Calcoco2	Anln
Calcoco2	Aqp3
Calcoco2	Arid5b
Calcoco2	Arih2
Calcoco2	Arl14epl
Calcoco2	Arl6ip1
Calcoco2	Asah1
Calcoco2	Atg13
Calcoco2	Atp1b1
Calcoco2	Aurkc
Calcoco2	Bcas3
Calcoco2	Brd4
Cald1	1500011B03Rik
Cald1	Ankrd54
Cald1	Apod
Calm1	Arf4
Calm1	Blvrb
Calm2	A630089N07Rik
Calm2	Actb
Calm2	Actg1
Calm2	Arl6ip1
Calm2	Atp5a1
Calm2	Atp5b
Calm2	Atp5c1
Calm2	Cacybp
Calm3	Anapc2
Calr	Arf4
Calu	Cald1
Camsap3	1110008L16Rik
Camsap3	1700007K13Rik
Camsap3	Abhd4
Camsap3	Ak1
Camsap3	Anxa8
Camsap3	Arl8a
Camsap3	Atp9a
Camsap3	Bbc3
Camsap3	Bst2
Camsap3	Btg2
Cand1	Acot9
Canx	Calr
Capg	2210011C24Rik
Capg	Actn4
Capn5	Acss1
Capn5	Arl4a
Capn7	Adprm
Capn7	Ap3b2
Capns1	AA467197
Capns1	Akap12
Capns1	Alpl
Capns1	Aqp3
Capns1	Arih2
Car13	Adgre5
Car2	Arpc2
Card10	B4galnt1
Carhsp1	Adgre5
Carhsp1	Ak1
Carhsp1	Camsap3
Carnmt1	Cacybp
Cars	Aars
Cars	Aldh18a1
Cars	Asns
Casc3	Baz2a
Casc3	Calcoco2
Casc5	Arl14ep
Casp3	Cacnb3
Casp7	Aldoc
Casq2	2010204K13Rik
Casq2	Acot13
Casq2	Adam23
Casq2	Adgrd1
Casq2	Adk
Casq2	Ano9
Casq2	Arl4a
Casq2	B3gnt7
Cast	AU040320
Casz1	Atp2b4
Cat	1700019D03Rik
Cat	4930513N10Rik
Cat	Add1
Cat	Adipor1
Cat	Blvrb
Cbr3	Abcc5
Cbr3	Aldoa
Cbr3	Blvrb
Cbr3	Cat
Cbx3	Actb
Cbx3	Actg1
Cbx3	Atp5b
Cbx3	Atp5c1
Cbx3	Atp5h
Cbx3	Btf3
Cbx3	C1qbp
Cbx3	Cacybp
Cbx3	Calm2
Cbx5	2610044O15Rik8
Ccar2	Atf6b
Ccdc120	B4galt1
Ccdc124	Aurkaip1
Ccdc136	Adk
Ccdc136	Arsa
Ccdc141	Adipor1
Ccdc141	Ano9
Ccdc141	Brpf3
Ccdc155	A230050P20Rik
Ccdc34	Cables2
Ccdc43	AA467197
Ccdc43	Ak4
Ccdc43	Aqp3
Ccdc43	Ccdc117
Ccdc9	Bccip
Ccdc91	Adk
Cchcr1	Ccdc117
Ccl25	4930432K21Rik
Ccl25	4933408N05Rik
Ccl25	AA467197
Ccl25	Abcb1a
Ccl25	Abcb1b
Ccl25	Acadm
Ccl25	Alpl
Ccl25	Aqp3
Ccl25	Arhgap8
Ccl25	Arl14epl
Ccl25	Atg4b
Ccl25	Atp6ap2
Ccl25	Bri3bp
Ccl25	Calcoco2
Ccl25	Capns1
Ccm2	Arl4a
Ccna2	Arl6ip1
Ccnb1	Anln
Ccnb1	Arl6ip1
Ccnb1	Atp5b
Ccnb1	Aurka
Ccnb1	Bub3
Ccnb1	Bzw1
Ccnb1	Cacybp
Ccnb1	Calm2
Ccnb1	Ccna2
Ccnb2	Arl6ip1
Ccnb2	Bub3
Ccnb2	Ccdc14
Ccnb2	Ccnb1
Ccnd1	Ankrd10
Ccne1	1110008F13Rik
Ccne1	Actn4
Ccnf	1700007K13Rik
Ccnf	Bub3
Ccnf	Camsap3
Ccnf	Ccnb1
Ccng1	1700007K13Rik
Ccng1	Abhd4
Ccng1	Abhd5
Ccng1	Aen
Ccng1	Ak1
Ccng1	Anxa8
Ccng1	Arl8a
Ccng1	Bbc3
Ccng1	Bloc1s2
Ccng1	Btbd19
Ccng1	Btg1
Ccng1	Btg2
Ccng1	Camsap3
Ccng1	Canx
Ccnl2	AI846148
Ccpg1	Alpl
Ccpg1	Aqp3
Ccpg1	Bcas3
Ccpg1	Calcoco2
Ccpg1	Ccdc43
Cct2	Btf3
Cct2	Cacybp
Cct2	Cbx3
Cct3	Actg1
Cct3	Atp5b
Cct3	Cacybp
Cct4	Atp5c1
Cct5	Actb
Cct5	Atp5a1
Cct5	Atp5b
Cct5	Cacybp
Cct6a	Actg1
Cct6a	Anp32b
Cct6a	Cct3
Cct7	Atp5b
Cct7	Atp5c1
Cct7	Calm2
Cct7	Cct2
Cct7	Cct3
Cct7	Cct5
Cct7	Cct6a
Cct8	Ahsa1
Cct8	Atp5a1
Cct8	Atp5b
Cct8	Atp5c1
Cct8	Btf3
Cct8	Cacybp
Cct8	Cct2
Cct8	Cct5
Cct8	Cct6a
Cct8	Cct7
Cd151	2310022A10Rik
Cd1d2	Cd1d1
Cd37	Apobec3
Cd3d	AI464131
Cd3e	Alpl
Cd3e	Cd3d
Cd3g	5730507C01Rik
Cd3g	AA467197
Cd3g	Acadm
Cd3g	Arl14epl
Cd3g	Asah1
Cd3g	Calcoco2
Cd3g	Ccl25
Cd3g	Cd3d
Cd3g	Cd3e
Cd4	AA467197
Cd4	Ahcy
Cd4	Alpl
Cd4	Aqp3
Cd4	Bach1
Cd4	Calcoco2
Cd55	Anxa2
Cd59a	Asns
Cd63	Aldoa
Cd63	Ano9
Cd63	Apoe
Cd63	Atp5a1
Cd63	Atp5b
Cd63	Atpif1
Cd81	Abhd4
Cd81	Ak1
Cd81	Anxa8
Cd81	Apoe
Cd81	Arl8a
Cd81	Baiap2
Cd81	Bbc3
Cd81	Btg2
Cd81	Camsap3
Cd81	Ccng1
Cd9	1810037I17Rik
Cd9	Actb
Cd9	Asah1
Cd9	Calm2
Cdc20	Abhd5
Cdc20	Arl6ip1
Cdc20	Aurka
Cdc20	Bub1b
Cdc20	Bub3
Cdc20	Ccna2
Cdc20	Ccnb1
Cdc20	Ccnb2
Cdc20	Ccnf
Cdc23	Abhd4
Cdc23	Ak1
Cdc23	Anxa8
Cdc23	Ccng1
Cdc25b	2610318N02Rik
Cdc25b	Arl6ip1
Cdc25b	Aspm
Cdc25b	Aurka
Cdc25b	Card10
Cdc25b	Ccnb1
Cdc25b	Ccnb2
Cdc25b	Ccnf
Cdc37	Aes
Cdc42	Cbx3
Cdc42ep3	Atp11a
Cdc42ep4	Abhd8
Cdc42ep5	Ap3b2
Cdc42se1	Ccdc120
Cdc6	Calr
Cdca3	Aqp3
Cdca3	Arl6ip1
Cdca3	Aurka
Cdca3	Ccnb2
Cdca8	Cdc20
Cdh1	Acsf2
Cdh1	Ak4
Cdh1	Aqp3
Cdh1	Calcoco2
Cdhr1	Acaa2
Cdhr1	Bcl10
Cdhr1	Bptf
Cdk1	Arl6ip1
Cdk1	Aurka
Cdk1	Bub3
Cdk1	Calm2
Cdk1	Ccna2
Cdk1	Ccnb1
Cdk1	Cdc20
Cdk1	Cdca3
Cdk12	Aebp2
Cdk2ap1	Caprin1
Cdk2ap1	Cdca7
Cdk6	B3gnt7
Cdk6	Casq2
Cdkn1a	Abhd4
Cdkn1a	Agpat5
Cdkn1a	Baiap2
Cdkn1a	Btg2
Cdkn1a	Camsap3
Cdkn1a	Cbr3
Cdkn1a	Ccm2
Cdkn1a	Ccng1
Cdkn1a	Cd81
Cdkn3	Arl6ip1
Cdkn3	Arrdc1
Cdkn3	Ccna2
Cdkn3	Ccnb1
Cdkn3	Cdc20
Cdkn3	Cdc25b
Cdkn3	Cdca3
Cdkn3	Cdk1
Cdt1	Abcc5
Cdt1	Apex1
Cdt1	Cdc20
Cdt1	Cdc6
Cdt1	Cdca7
Cdyl	Arl6ip6
Cdyl2	Atf3
Cebpb	Aldh18a1
Cebpb	Arl14ep
Cebpb	Asns
Cebpb	Atf4
Cebpb	Atf5
Cebpb	Cars
Cenpa	Arl6ip1
Cenpa	Aurka
Cenpa	Bub3
Cenpa	Ccnf
Cenpa	Cdc20
Cenpa	Cdc25b
Cenpa	Cdk1
Cenpf	Arl6ip1
Cenpf	Aurka
Cenpf	Birc5
Cenpf	Bub3
Cenpf	Ccna2
Cenpf	Ccnb1
Cenpf	Ccnb2
Cenpf	Ccnf
Cenpf	Cdc20
Cenpf	Cdc25b
Cenpf	Cdca3
Cenpf	Cdk1
Cenpf	Cenpa
Cenpf	Cenpe
Cenpk	Cacybp
Cenpk	Cct2
Cenpm	1110038B12Rik
Cenpm	2700094K13Rik
Cenpm	Atp5g1
Cenpm	Cdpf1
Cenpt	Abhd4
Cenpt	Anxa8
Cenpt	Btg2
Cenpt	Ccng1
Cenpt	Cd81
Cenpv	Brpf3
Cep120	Actn3
Cep192	Bmpr1a
Cep57l1	Atf3
Cep89	Ccnb2
Cep89	Cdc20
Cetn3	2700094K13Rik
Cfap36	Apip
Cfc1	AA467197
Cfc1	Alpl
Cfc1	Ap3b2
Cfc1	Aqp11
Cfc1	Atp6ap2
Cfc1	Aurkc
Cfc1	Calcoco2
Cfl1	4930504C09Rik
Cfl1	Actb
Cfl1	Actg1
Cfl1	Atp5b
Cfl1	Cacybp
Cfl1	Cbx3
Cfl1	Cct5
Cfl1	Cct7
Chac1	Aars
Chac1	Aldh18a1
Chac1	Anp32b
Chac1	Arl14ep
Chac1	Armc5
Chac1	Asns
Chac1	Atf3
Chac1	Atf4
Chac1	Atf5
Chac1	Atxn2l
Chac1	BC048403
Chac1	Bud31
Chac1	Cebpb
Chchd10	4930470H14Rik
Chchd10	Actb
Chchd10	Asns
Chchd10	Atp5a1
Chchd10	Atp5b
Chchd10	Atp5g1
Chchd10	Atp5j
Chchd10	Atp5o
Chchd10	Cd9
Chchd2	4930470H14Rik
Chchd2	4930504C09Rik
Chchd2	4930512M02Rik
Chchd2	A630089N07Rik
Chchd2	Actb
Chchd2	Actg1
Chchd2	Atp5a1
Chchd2	Atp5b
Chchd2	Atp5c1
Chchd2	Atp5g3
Chchd2	Atp5h
Chchd2	Atp5j
Chchd2	Atpif1
Chchd2	Bhlhe41
Chchd2	Btf3
Chchd2	Cacybp
Chchd2	Calm2
Chchd2	Cbx3
Chchd2	Cct2
Chchd2	Cct8
Chchd2	Cd63
Chchd2	Cfl1
Chchd2	Chchd10
Chchd3	Bola3
Chchd5	1700008O03Rik
Chchd6	Adk
Chchd6	Aldh9a1
Chek2	Cdca8
Chit1	2210011C24Rik
Chit1	2210016F16Rik
Chit1	Adgre5
Chit1	Ap3b2
Chit1	Atp1a3
Chka	Aqp3
Chka	Ccnf
Chmp2a	4930431F12Rik
Chmp2a	Adat2
Chmp2a	Bax
Chmp5	Cep95
Chmp6	Ak4
Chp1	Casp8ap2
Chpf2	Blvrb
Chtf18	Arxes1
Churc1	Atp5g1
Ciart	Aars
Ciart	Aldh18a1
Ciart	Asns
Ciart	Chac1
Cib1	Ass1
Cirh1a	Ahsa1
Cirh1a	Akr1a1
Cirh1a	Cdc20
Ckap2	1700007K13Rik
Ckap2	Abhd4
Ckap2	Ak1
Ckap2	Anxa8
Ckap2	Arhgef3
Ckap2	Bbc3
Ckap2	Btg2
Ckap2	Camsap3
Ckap2	Ccnb1
Ckap2	Ccnb2
Ckap2	Ccnf
Ckap2	Ccng1
Ckap2	Cd81
Ckap2	Cdc20
Ckap2	Cdkn1a
Ckap2	Chka
Ckap2l	Ablim2
Ckb	AA467197
Ckb	Abr
Ckb	Alpl
Ckb	Anapc10
Ckb	Ap3b2
Ckb	Aqp11
Ckb	Aqp3
Ckb	Arl14epl
Ckb	Atp5b
Ckb	Atp6ap2
Ckb	Bcas3
Ckb	Bpnt1
Ckb	Calcoco2
Ckb	Capns1
Ckb	Ccdc43
Ckb	Ccl25
Ckb	Cd3g
Ckb	Cd63
Ckb	Cd9
Ckb	Cdh1
Ckb	Cfc1
Ckb	Chit1
Ckmt1	Anxa7
Ckmt1	Aplp1
Ckmt1	Ass1
Cks2	4930470H14Rik
Cks2	A630089N07Rik
Cks2	Actb
Cks2	Actg1
Cks2	Atp5b
Cks2	Atp5g3
Cks2	Atp5h
Cks2	Atp5j
Cks2	Atpif1
Cks2	Cacybp
Cks2	Calm2
Cks2	Cbx3
Cks2	Ccnb1
Cks2	Cd9
Cks2	Cdk1
Cks2	Chchd10
Cks2	Chchd2
Cldn3	AA467197
Cldn3	Alpl
Cldn3	Aqp3
Cldn3	Arc
Cldn4	AA467197
Cldn4	Ahnak
Cldn4	Ak4
Cldn4	Alpl
Cldn4	Aqp3
Cldn4	Atp1b1
Cldn4	Calcoco2
Cldn4	Capn5
Cldn4	Ccdc43
Cldn4	Cd3d
Cldn4	Cfc1
Cldn4	Ckb
Cldn4	Cldn3
Clic1	Abhd4
Clic1	Atp9a
Clip1	Ap2a1
Clk1	Btg2
Clk1	Ccnb2
Clk1	Ccng1
Clk1	Cdk2
Clk1	Ckap2
Cln3	Ccdc92b
Clns1a	Ahcy
Clns1a	Cacybp
Clns1a	Cct2
Clns1a	Cct6a
Clns1a	Cct7
Clns1a	Cirh1a
Clns1a	Cisd1
Clpb	Aldoa
Clps	Alpl
Clps	Atxn10
Clps	Cdc42ep5
Clps	Cldn4
Clptm1	Ccdc86
Clstn1	Cald1
Clstn3	2410002F23Rik
Cltb	1700019D03Rik
Cltb	Abcc5
Cltb	Adgrd1
Cltb	Adipor1
Cltb	Adk
Cltb	Ano9
Cltb	Arl4a
Cltb	Bhlhe40
Cltb	Btg2
Cltb	Casq2
Cltb	Ccm2
Cltb	Cdkn1a
Cltb	Cenpt
Cluh	Atp5d
Clybl	Acadl
Clybl	Acss1
Clybl	Acss2
Clybl	Aqp11
Clybl	Cat
Cmah	1700029P11Rik
Cmah	4930431F12Rik
Cmah	4930512M02Rik
Cmah	9030617O03Rik
Cmah	A630089N07Rik
Cmah	Adamts13
Cmah	Adarb2
Cmah	Adprh
Cmah	B4galnt1
Cmah	BC021614
Cmah	BC052688
Cmah	Ckmt1
Cmip	Acap2
Cmip	Aebp2
Cmip	Akap12
Cmtm7	AA467197
Cmtm7	Aplp2
Cmtm7	Aqp3
Cmtm7	Cald1
Cmtm7	Cd3g
Cmtm7	Chst8
Cmtm7	Cldn4
Cnbp	Actb
Cnbp	Atp5a1
Cnbp	Atp5b
Cnbp	Btf3
Cnbp	Cacybp
Cnbp	Calm2
Cnbp	Cbx3
Cnbp	Ccnb1
Cnbp	Cct2
Cnbp	Cct6a
Cnbp	Chchd2
Cnbp	Cks2
Cndp2	Abcb1a
Cndp2	Aqp3
Cndp2	Arid5b
Cndp2	Atmin
Cndp2	Atox1
Cndp2	Bcas3
Cndp2	Ccl25
Cnih1	Chac1
Cnih4	Atp5c1
Cnn2	Adamtsl5
Cnnm2	9030617O03Rik
Cnot3	Abtb1
Cnot8	Apoe
Cnpy2	2410003L11Rik
Cnpy2	Aars
Cnpy2	Aldh18a1
Cnpy2	Arfip1
Cnpy2	Arl14ep
Cnpy2	Asns
Cnpy2	Atf5
Cnpy2	Chac1
Coa3	Ak2
Coa5	1110008F13Rik
Cobl	1110038F14Rik
Cobl	5730507C01Rik
Cobl	AA467197
Cobl	Adprh
Cobl	Aebp2
Cobl	Ak4
Cobl	Akap12
Cobl	Ap3m2
Cobl	Aqp3
Cobl	Arid5b
Cobl	Arl14epl
Cobl	Atp1b1
Cobl	Btbd11
Cobl	Calcoco2
Cobl	Cald1
Cobl	Capns1
Cobl	Ccnd3
Cobl	Cd3d
Cobl	Cd3g
Cog1	Akr7a5
Cog6	Adgre5
Cog7	Acadvl
Cog7	Akr7a5
Col18a1	Adam23
Col18a1	B3gnt7
Col18a1	Camsap3
Colgalt1	Aplp2
Colgalt1	C77080
Colgalt1	Clstn1
Commd3	Anxa8
Commd3	Ccng1
Copa	Cdc14b
Cope	Borcs8
Cope	Cers2
Cope	Coa3
Cops2	Cnbp
Cops7a	Ccdc124
Cops7b	Api5
Copz1	Aamp
Copz1	Ccnd3
Copz1	Cdt1
Copz2	0610011F06Rik
Copz2	2210011C24Rik
Copz2	AI464131
Copz2	Acsf2
Copz2	Aldh1b1
Copz2	Alpl
Copz2	Anapc7
Copz2	Ap3b2
Copz2	Aplp2
Copz2	Aqp11
Copz2	Aqp3
Copz2	Arid5b
Copz2	Atp1b1
Copz2	Atp6ap2
Copz2	Calcoco2
Copz2	Calu
Copz2	Capn5
Copz2	Capns1
Copz2	Ccl25
Copz2	Cd3e
Copz2	Cd3g
Copz2	Cd9
Copz2	Cdc14b
Copz2	Cdc42ep5
Copz2	Cfc1
Copz2	Chit1
Copz2	Ckb
Copz2	Cldn3
Copz2	Cldn4
Copz2	Clps
Copz2	Cltc
Copz2	Clybl
Copz2	Cmtm7
Copz2	Cndp2
Coq3	Ccdc124
Coq9	2410002F23Rik
Coro2b	Acsf2
Cox14	0610012G03Rik
Cox17	Adprh
Cox17	Atp5e
Cox17	Atp5g1
Cox17	Atp5j
Cox17	Atp5j2
Cox17	Atp5k
Cox17	Brk1
Cox17	Ccdc53
Cox17	Cox14
Cox4i1	4930470H14Rik
Cox4i1	4930504C09Rik
Cox4i1	Actb
Cox4i1	Apoe
Cox4i1	Ash2l
Cox4i1	Atp5a1
Cox4i1	Atp5b
Cox4i1	Atp5c1
Cox4i1	Atp5g3
Cox4i1	Atp5h
Cox4i1	Atp5j
Cox4i1	Atpif1
Cox4i1	Bhlhe41
Cox4i1	Cacybp
Cox4i1	Calm2
Cox4i1	Cbx3
Cox4i1	Cd63
Cox4i1	Chchd10
Cox4i1	Chchd2
Cox4i1	Ckb
Cox4i1	Cks2
Cox5a	2700094K13Rik
Cox5a	A630089N07Rik
Cox5a	AA467197
Cox5a	Actb
Cox5a	Actg1
Cox5a	Arl14epl
Cox5a	Atp5b
Cox5a	Atp5g3
Cox5a	Atp5j
Cox5a	Calcoco2
Cox5a	Ccl25
Cox5a	Chchd10
Cox5a	Chchd2
Cox5a	Ckb
Cox5a	Cks2
Cox5a	Cobl
Cox5b	2010107E04Rik
Cox5b	Aco2
Cox5b	Apoc1
Cox5b	Atp5b
Cox5b	Atp5c1
Cox5b	Atp5d
Cox5b	Atp5e
Cox5b	Atp5f1
Cox5b	Atp5g1
Cox5b	Atp5g3
Cox5b	Atp5h
Cox5b	Atp5j
Cox5b	Atp5k
Cox5b	Atp5l
Cox5b	Atp5o
Cox5b	Atpif1
Cox5b	Chchd10
Cox5b	Cox17
Cox5b	Cox4i1
Cox5b	Cox5a
Cox6a1	2010107E04Rik
Cox6a1	Atp5j
Cox6a1	Chchd10
Cox6a1	Coro2b
Cox6a1	Cox5b
Cox6b1	1810022K09Rik
Cox6b1	2010107E04Rik
Cox6b1	2700094K13Rik
Cox6b1	Actb
Cox6b1	Aqp3
Cox6b1	Arl14epl
Cox6b1	Atp5a1
Cox6b1	Atp5b
Cox6b1	Atp5c1
Cox6b1	Atp5g1
Cox6b1	Atp5g3
Cox6b1	Atp5h
Cox6b1	Atp5j
Cox6b1	Atp5j2
Cox6b1	Atp5l
Cox6b1	Atpif1
Cox6b1	Cd63
Cox6b1	Chchd10
Cox6b1	Chchd2
Cox6b1	Cks2
Cox6b1	Cox17
Cox6b1	Cox4i1
Cox6b1	Cox5a
Cox6b1	Cox5b
Cox6b1	Cox6a1
Cox6b2	1700061G19Rik
Cox6b2	Acss1
Cox6b2	Acss2
Cox6b2	Aqp11
Cox6b2	Arsa
Cox6b2	Btg1
Cox6b2	Btg2
Cox6b2	Camk2n1
Cox6b2	Camsap3
Cox6b2	Ccng1
Cox6b2	Cd81
Cox6b2	Cdc25b
Cox6b2	Cebpzos
Cox6b2	Cenpa
Cox6b2	Cenpt
Cox6b2	Cenpv
Cox6b2	Ckap2
Cox6c	1810022K09Rik
Cox6c	2010107E04Rik
Cox6c	2410015M20Rik
Cox6c	2500004C02Rik
Cox6c	2700094K13Rik
Cox6c	Aff1
Cox6c	Atox1
Cox6c	Atp5a1
Cox6c	Atp5c1
Cox6c	Atp5e
Cox6c	Atp5f1
Cox6c	Atp5g1
Cox6c	Atp5g3
Cox6c	Atp5h
Cox6c	Atp5j
Cox6c	Atp5j2
Cox6c	Atp5k
Cox6c	Atp5l
Cox6c	Atp5o
Cox6c	Chchd10
Cox6c	Cox17
Cox6c	Cox5b
Cox6c	Cox6a1
Cox6c	Cox6b1
Cox7a1	2410006H16Rik
Cox7a1	AA467197
Cox7a1	Ak4
Cox7a1	Arid5b
Cox7a1	Atp1b1
Cox7a1	Avpi1
Cox7a1	Calcoco2
Cox7a1	Capns1
Cox7a1	Cndp2
Cox7a1	Cox6b1
Cox7a1	Cox6c
Cox7a2	2010107E04Rik
Cox7a2	2700094K13Rik
Cox7a2	Atp5e
Cox7a2	Atp5g1
Cox7a2	Atp5g3
Cox7a2	Atp5j
Cox7a2	Atp5l
Cox7a2	Cebpzos
Cox7a2	Chchd1
Cox7a2	Cks2
Cox7a2	Cox17
Cox7a2	Cox4i1
Cox7a2	Cox5a
Cox7a2	Cox5b
Cox7a2	Cox6b1
Cox7a2	Cox6c
Cox7a2l	1810037I17Rik
Cox7a2l	Camk2n1
Cox7b	1810022K09Rik
Cox7b	2010107E04Rik
Cox7b	2700094K13Rik
Cox7b	Atp5a1
Cox7b	Atp5b
Cox7b	Atp5c1
Cox7b	Atp5d
Cox7b	Atp5e
Cox7b	Atp5f1
Cox7b	Atp5g1
Cox7b	Atp5g3
Cox7b	Atp5h
Cox7b	Atp5j
Cox7b	Atp5j2
Cox7b	Atp5k
Cox7b	Atp5l
Cox7b	Atp5o
Cox7b	Atpif1
Cox7b	Banf1
Cox7b	Chchd10
Cox7b	Cmtm4
Cox7b	Cox4i1
Cox7b	Cox5b
Cox7b	Cox6b1
Cox7b	Cox6c
Cox7b	Cox7a2
Cox7c	4930470H14Rik
Cox7c	A630089N07Rik
Cox7c	Actb
Cox7c	Atp5b
Cox7c	Atp5g1
Cox7c	Atp5g3
Cox7c	Atp5h
Cox7c	Atp5j
Cox7c	Cacybp
Cox7c	Cebpzos
Cox7c	Chchd10
Cox7c	Chchd2
Cox7c	Cks2
Cox7c	Cnbp
Cox7c	Cox6a1
Cox7c	Cox6b1
Cox7c	Cox6c
Cox7c	Cox7b
Cox8a	1810037I17Rik
Cox8a	2010107E04Rik
Cox8a	2410015M20Rik
Cox8a	Atox1
Cox8a	Atp5e
Cox8a	Atp5g1
Cox8a	Atp5g2
Cox8a	Atp5g3
Cox8a	Atp5j2
Cox8a	Atp5k
Cox8a	Atp5l
Cox8a	Atpif1
Cox8a	Cebpzos
Cox8a	Coa3
Cox8a	Cox17
Cox8a	Cox5b
Cox8a	Cox6a1
Cox8a	Cox6b1
Cox8a	Cox6c
Cox8a	Cox7a2
Cox8a	Cox7b
Cox8a	Cox7c
Cpd	Ccng1
Cpn1	Chit1
Cpne5	2610037D02Rik
Cpne5	4930513N10Rik
Cpne5	Adgrd1
Cpne5	Akr1a1
Cpne5	Aldh9a1
Cpne5	Ano9
Cpne5	Anxa11
Cpne5	Anxa7
Cpne5	Ap3b2
Cpne5	Apoe
Cpne5	Arl4a
Cpne5	Ccdc141
Cpne5	Cd63
Cpne5	Chd1
Cpne5	Cltb
Cpped1	9030617O03Rik
Cpped1	Cenpt
Cpsf4	Acp6
Cpsf4l	Adk
Cpsf4l	Ano9
Cpsf4l	Ap3b2
Cpsf4l	Apoe
Cpsf4l	Cd63
Cpsf4l	Cln6
Cpsf4l	Cpne5
Cpt1c	9030617O03Rik
Crat	Camk1
Creg1	AA467197
Creg1	Atp1b1
Creg1	Cldn3
Creld1	Alpl
Crip1	Acp5
Crip1	Bst2
Crip1	Cpne5
Crip2	Crip1
Crlf2	Anxa2
Crls1	B3galnt1
Crtac1	Apaf1
Crtac1	Atp11a
Crtac1	Cfp
Crtc1	Cpsf1
Crxos	Ccl25
Cryzl1	Aars
Cryzl1	Aldh18a1
Cryzl1	Anp32b
Cryzl1	Arl14ep
Cryzl1	Asns
Cryzl1	Atf5
Cryzl1	Bcat1
Cryzl1	Cars
Cryzl1	Chac1
Cryzl1	Chchd10
Cryzl1	Ciart
Cryzl1	Cnpy2
Csnk1g3	Coro7
Csnk2a2	Ccnd1
Cspp1	Armt1
Csrp1	Ccnd3
Csrp2	1110038B12Rik
Csrp2	2410006H16Rik
Csrp2	AA467197
Csrp2	Anapc10
Csrp2	Aqp3
Csrp2	Arid5b
Csrp2	Arpc2
Csrp2	Atp11a
Csrp2	Atp1b1
Csrp2	Atp5g2
Csrp2	Avpi1
Csrp2	Calcoco2
Csrp2	Cc2d1a
Csrp2	Ccnd3
Csrp2	Cdca3
Csrp2	Cib1
Csrp2	Cldn3
Csrp2	Cobl
Csrp2	Copz2
Csrp2	Coro2b
Csrp2	Cox5a
Csrp2	Cox6a1
Csrp2	Cox7a1
Cst3	4921524J17Rik
Cst3	Add3
Cst3	Alpl
Cst3	Ap3b2
Cst3	Ap3s1
Cst3	Atad5
Cst3	Cd9
Cst3	Coro1b
Cst3	Cpne5
Cstb	1810058I24Rik
Cstb	4930512M02Rik
Cstb	A630089N07Rik
Cstb	Apoc1
Cstb	Atp5b
Cstb	Atp5g3
Cstb	Atp6v1d
Cstb	Chchd2
Cstb	Ckb
Cstb	Cnn3
Cstb	Copz2
Cstb	Cox5a
Cstb	Cox6b1
Cstb	Cox8a
Ctbp1	Aacs
Ctc1	Camsap3
Ctc1	Ccng1
Ctdsp2	Card10
Ctgf	4930470H14Rik
Ctgf	4930504C09Rik
Ctgf	4930512M02Rik
Ctgf	A630089N07Rik
Ctgf	Capn1
Cth	Arl14ep
Cth	Asah1
Cth	Asns
Cth	Atxn2l
Cth	Bcat1
Cth	Chac1
Cth	Ciart
Cth	Cnn3
Cth	Cnpy2
Cth	Cryzl1
Cth	Ctgf
Ctnnal1	Adam23
Ctnnb1	Aqp3
Ctnnd2	Abhd5
Ctns	C330006A16Rik
Ctps	Arl14epl
Ctsa	Acss1
Ctsa	Adgre5
Ctsa	Amdhd2
Ctsa	Ap2a1
Ctsa	Atp1b1
Ctsa	Cldn4
Ctsb	Adamtsl5
Ctsb	Anxa7
Ctsb	Ap3b2
Ctsb	Apoe
Ctsb	Atp5o
Ctsb	Atp6ap1
Ctsb	Atp6v0b
Ctsb	Blvrb
Ctsb	Cat
Ctsb	Ckb
Ctsd	Aifm1
Ctsd	Akap8l
Ctsd	Arl8a
Ctsd	Atp6v0b
Ctsd	Cd81
Ctsd	Ctsb
Ctsf	Cecr5
Ctsl	Asah1
Ctsl	Calu
Ctsl	Ccl25
Ctsl	Cd3g
Ctsl	Ckb
Ctsl	Cldn4
Ctsl	Copz2
Ctsl	Cox5a
Ctsl	Cstb
Ctu2	A430005L14Rik
Ctu2	Coq4
Ctu2	Cryzl1
Ctu2	Csnk2b
Cul4a	Acp6
Cul4a	Acsl5
Cul4a	Anxa8
Cul4a	Camsap3
Cul4a	Ccng1
Cwc27	Cops7a
Cxadr	Cs
Cyb561	Adprh
Cyb561	Ank
Cyb5a	Blvrb
Cyb5a	Cat
Cyb5b	Arglu1
Cyb5r1	Aco2
Cyb5r3	Arpc1b
Cyb5r4	2810004N23Rik
Cyba	Anxa7
Cyba	Cdhr1
Cyba	Ckmt1
Cyba	Cnn2
Cyba	Crip1
Cyba	Ctnna1
Cyc1	Adsl
Cyc1	Aldoa
Cyc1	Arpc1b
Cyc1	Atp5a1
Cyc1	Atp5c1
Cyc1	Atp5d
Cyc1	Atp5g1
Cyc1	Atp5g3
Cyc1	Atp5k
Cyc1	Atp5l
Cyc1	Atp5o
Cyc1	Chchd3
Cyc1	Coq7
Cyc1	Cox6c
Cyc1	Cox7b
Cycs	1500009L16Rik
Cycs	1810022K09Rik
Cycs	Actb
Cycs	Actg1
Cycs	Arf4
Cycs	Atp5a1
Cycs	Atp5b
Cycs	Atp5c1
Cycs	Atp5e
Cycs	Atp5f1
Cycs	Atp5g1
Cycs	Atp5g3
Cycs	Atp5h
Cycs	Atp5j
Cycs	Atp5l
Cycs	Atp5o
Cycs	C1qbp
Cycs	Cacybp
Cycs	Cbx3
Cycs	Cct2
Cycs	Cct3
Cycs	Cct8
Cycs	Cfl1
Cycs	Chchd10
Cycs	Chchd2
Cycs	Cnbp
Cycs	Cnih4
Cycs	Cox4i1
Cycs	Cox5b
Cycs	Cox6b1
Cycs	Cox6c
Cycs	Cox7b
Cycs	Cox7c
Cycs	Cyc1
Cyct	2410015M20Rik
Cyct	Atp5e
Cyp20a1	Cep120
Cyp2s1	Ckmt1
Cyp4f39	AA467197
Cyp4f39	Abhd4
Cyp4f39	Ak4
Cyp4f39	Aqp3
Cyp4f39	Avpi1
Cyp4f39	Chit1
Cyp4f39	Cotl1
Cyp51	Aacs
Cyp51	Atf3
Cyp51	Atf4
Cyp51	Chac1
Cyp51	Cyb5b
Cyr61	Ctgf
Cystm1	AA467197
Cystm1	Cald1
Cystm1	Calu
Cystm1	Camk1
Cystm1	Cldn4
Cystm1	Ctsl
D030056L22Rik	Cox14
D11Wsu47e	Arfgap2
D1Pas1	A630089N07Rik
D630023F18Rik	Ak1
D630023F18Rik	Anxa8
D630023F18Rik	Camsap3
D630023F18Rik	Ccng1
D630023F18Rik	Ckap2
D630023F18Rik	Commd3
D630023F18Rik	Cpt1c
D630045J12Rik	Blvrb
D630045J12Rik	Cat
D7Ertd143e	Adamts13
D7Ertd143e	Avpi1
D7Ertd143e	Btg1
D7Ertd143e	Btg2
D7Ertd143e	Camk2n1
D7Ertd143e	Ckap2
D7Ertd143e	Cmah
D7Ertd143e	Cox6b2
D7Ertd143e	Ctgf
D8Ertd738e	Cox17
Dact2	Bax
Dad1	2700094K13Rik
Dad1	Atp5g1
Dad1	Atp5j2
Dad1	Cbr1
Dad1	Cetn3
Dad1	Csrp2
Dapp1	Adam23
Dapp1	Ankrd33b
Dapp1	Bak1
Dars	AA467197
Dars	Abce1
Dars	Cct3
Dbi	2310009B15Rik
Dbi	2700094K13Rik
Dbi	AA467197
Dbi	Anapc11
Dbi	Arl14epl
Dbi	Atox1
Dbi	Atp1b1
Dbi	Atp5g1
Dbi	Cox5a
Dbi	Cox6b1
Dbi	Cox6c
Dbi	Cox7a1
Dbi	Csrp2
Dbi	D8Ertd738e
Dbt	Calcoco2
Dcaf12l1	BC052688
Dcaf4	Acss1
Dcaf4	Camsap3
Dcaf4	Capn7
Dcakd	Cep290
Dcakd	Cep83
Dcbld1	2700094K13Rik
Dcbld1	5730507C01Rik
Dcbld1	AI464131
Dcbld1	Abcb1a
Dcbld1	Adprh
Dcbld1	Arl14epl
Dcbld1	Arvcf
Dcbld1	Ccl25
Dcbld1	Cep55
Dcbld1	Cobl
Dcbld1	Csrp2
Dcbld1	Dbi
Dcbld2	Dcbld1
Dcdc2c	Ccdc28a
Dcdc2c	Chd9
Dcp1a	Csnk1a1
Dcps	Cdc34
Dctn1	Ankle1
Dctn2	Ctsb
Dctpp1	1700037H04Rik
Dctpp1	Arl3
Dctpp1	Atp5e
Dctpp1	Ccnd1
Dcun1d3	Abcc5
Dcun1d3	Bbc3
Dcun1d3	Btg2
Dcun1d3	Cltb
Dcxr	Camsap3
Dda1	Arpc4
Dda1	Btg2
Ddb2	Chtf8
Ddc	5730507C01Rik
Ddc	AA467197
Ddc	Ak4
Ddc	Anapc10
Ddc	Apod
Ddc	Aqp3
Ddc	Arl14epl
Ddc	Atp1b1
Ddc	Calcoco2
Ddc	Cald1
Ddc	Calu
Ddc	Capn10
Ddc	Ccl25
Ddc	Cd3d
Ddc	Cd3g
Ddc	Cdc42ep4
Ddc	Cfap206
Ddc	Ckb
Ddc	Cldn4
Ddc	Cobl
Ddc	Copz2
Ddc	Csrp2
Ddc	Dbi
Ddc	Dcbld1
Ddc	Dcstamp
Ddias	Abhd4
Ddias	Bbc3
Ddias	Btg2
Ddias	Ccng1
Ddias	Cd81
Ddias	Cdkn1a
Ddias	Ckap2
Ddit3	Bbc3
Ddit3	Cdkn1a
Ddit3	Ckap2
Ddit4	Atf3
Ddit4	Atf4
Ddit4	Chac1
Ddit4l	Abcb6
Ddit4l	Abhd4
Ddit4l	Adgrd1
Ddit4l	Adrb2
Ddit4l	Anxa8
Ddit4l	Bbc3
Ddit4l	Btg2
Ddit4l	Camsap3
Ddit4l	Carhsp1
Ddit4l	Ccng1
Ddit4l	Cd81
Ddit4l	Cdc23
Ddit4l	Cdca4
Ddit4l	Cdkn1a
Ddit4l	Ckap2
Ddit4l	Cox6b2
Ddit4l	D630023F18Rik
Ddit4l	Ddias
Ddost	1700061G19Rik
Ddrgk1	Bcdin3d
Ddt	Alpl
Ddt	Arl14epl
Ddt	Cox7a2
Ddt	Dbi
Ddt	Ddc
Ddx1	Bnip1
Ddx1	Cct5
Ddx18	Dcaf13
Ddx27	Arfgap2
Ddx27	B9d1
Ddx28	Apobec2
Ddx28	Clpb
Ddx28	Copb2
Ddx39	Apex1
Ddx3x	Atad5
Ddx3x	Canx
Ddx49	Ccdc28a
Ddx5	4930470H14Rik
Ddx5	4930512M02Rik
Ddx5	A630089N07Rik
Ddx5	Actb
Ddx5	Actg1
Ddx5	Atp5b
Ddx5	Cacybp
Ddx5	Calm2
Ddx5	Cbx3
Ddx5	Ccnb1
Ddx5	Cct4
Ddx5	Chchd2
Ddx5	Cks2
Ddx5	Clk1
Ddx5	Cnbp
Ddx5	Cox4i1
Ddx54	1700061G19Rik
Ddx54	Bop1
Ddx56	Aimp2
Ddx58	2310030G06Rik
Ddx58	Armcx1
Ddx58	Atrx
Ddx58	B3gnt7
Decr1	Add3
Decr1	Adgrd1
Decr1	Atg5
Def6	1700007K13Rik
Def6	Adrb2
Def6	Apobec1
Def6	Arhgap23
Def6	Bbc3
Def6	Btg2
Def6	Camsap3
Def6	Ccnf
Def6	Cd81
Def6	Cdkn1a
Def6	Ctc1
Def6	D630023F18Rik
Def6	Ddit4l
Def8	Atmin
Dennd2a	Adam23
Dennd2a	Agpat4
Dennd2a	Col18a1
Dennd5b	Amn1
Dennd5b	Arxes2
Dennd6a	Acot13
Depdc5	Cox5b
Dera	2410015M20Rik
Dgat1	Camk1
Dgka	Btg1
Dgka	Camsap3
Dgka	Cd81
Dgkz	Def6
Dguok	C330004P14Rik
Dhcr7	Arhgdia
Dhodh	Bccip
Dhrs7	Aup1
Dhrs7	Cebpb
Dhrs7	Cnnm3
Dhrs7	Cyb5r1
Dhrs7	Ddrgk1
Dhrs7b	Ddx51
Dhx15	Cdk12
Dhx16	1700007K13Rik
Dhx16	Abhd4
Dhx16	Abhd5
Dhx16	Aen
Dhx16	Ak1
Dhx16	Anxa8
Dhx16	Asna1
Dhx16	Atp9a
Dhx16	Bbc3
Dhx16	Btbd19
Dhx16	Btg2
Dhx16	Camsap3
Dhx16	Ccnf
Dhx16	Ccng1
Dhx16	Cd81
Dhx16	Cdkn1a
Dhx16	Cenpt
Dhx16	Ckap2
Dhx16	Cltb
Dhx16	Cox6b2
Dhx16	Ctc1
Dhx16	Ctnnd2
Dhx16	Cul4a
Dhx16	D630023F18Rik
Dhx16	Dbnl
Dhx16	Ddias
Dhx16	Ddit4l
Dhx16	Def6
Dhx32	Aqp3
Dhx34	B4galnt1
Dhx35	1810014B01Rik
Dhx35	Ddx27
Diablo	Cope
Diaph1	Akap12
Diaph3	Arid1b
Dirc2	Anxa1
Dis3l2	A4galt
Dixdc1	Btg2
Dixdc1	Cd81
Dkkl1	Alpl
Dkkl1	Aqp3
Dkkl1	Arid5b
Dkkl1	Atg4b
Dkkl1	Aurkc
Dlc1	Arid5b
Dleu2	Cd1d1
Dlg5	Ankrd35
Dlgap3	Depdc5
Dlgap4	Actn1
Dlgap5	Bub3
Dlgap5	Camsap3
Dlgap5	Ccnb1
Dlgap5	Ccnb2
Dlgap5	Ccnf
Dlgap5	Cdc20
Dlgap5	Cdc25b
Dlgap5	Cdk1
Dlgap5	Cenpa
Dlgap5	Cenpe
Dlgap5	Cenpf
Dlgap5	Chka
Dlgap5	Ckap2
Dlgap5	Cnot8
Dlst	0610009O20Rik
Dmap1	Alg5
Dmap1	Ddx27
Dmc1	Athl1
Dmd	Bag5
Dmtn	Aars
Dmtn	Abcc5
Dmtn	Acap3
Dmtn	Adk
Dmtn	Adsl
Dmtn	Aldoa
Dmtn	Atf5
Dmtn	Calca
Dmtn	Casq2
Dmtn	Cltb
Dmtn	Cs
Dmtn	Ctsb
Dnaaf5	Agpat1
Dnaaf5	Bin3
Dnaja1	Cacybp
Dnaja1	Cct2
Dnaja1	Cct8
Dnaja1	Cdc6
Dnaja1	Chchd2
Dnaja1	Cnbp
Dnaja2	Cacybp
Dnaja2	Cct8
Dnaja2	Cirh1a
Dnaja2	Cnbp
Dnaja2	Cops5
Dnaja3	Aatf
Dnaja3	Aup1
Dnajb11	Calr
Dnajb11	Canx
Dnajb11	Carhsp1
Dnajb11	Cyb5a
Dnajb14	Dapp1
Dnajb6	Atg13
Dnajb9	Ddx5
Dnajc10	Asns
Dnajc11	Adsl
Dnajc15	Arl3
Dnajc15	Atp5g1
Dnajc17	Aamp
Dnajc21	AA467197
Dnajc21	Arid5b
Dnajc6	Ak4
Dnajc7	Aars
Dnajc7	Atf6
Dnajc7	Bcat1
Dnajc7	Chac1
Dnajc9	1700007K13Rik
Dnase2a	Apobec2
Dnase2a	Ctsa
Dnlz	Abhd12
Dnmt1	Adprhl2
Dnmt1	Chmp1a
Dnmt1	Dctn1
Dnmt3b	2900041M22Rik
Dnmt3b	Atg2b
Dnmt3b	Capza2
Dnmt3b	Ddx49
Dnttip2	Cnbp
Doc2a	Chtf18
Dock6	Brpf3
Dohh	Apba3
Dohh	Arhgdia
Dohh	Bop1
Dohh	Bsg
Dohh	Cox10
Dohh	Ddx47
Dohh	Dnmt3b
Dolpp1	Cldn3
Dph1	Adsl
Dpp3	0610010K14Rik
Dpp3	Ap2a1
Dpp4	Dhrs7
Dpp7	Bhlhe40
Dppa2	Cnpy1
Dppa2	Ddx58
Dppa2	Dedd
Dppa4	0610009O20Rik
Dppa4	Actn4
Dppa4	Adam23
Dppa4	Aimp2
Dppa4	B3gnt7
Dppa4	Casq2
Dppa4	Ddx58
Dppa4	Dppa2
[truncated: 36,273 more rows]

## Sheet: DroshaKO_neg
# high confidence negative pair-wise covariances in Drosha -/- mESCs in 2i+LIF
#
gene_1	gene_2
4930512M02Rik	4930503L19Rik
A630089N07Rik	1110001J03Rik
A630089N07Rik	2310022A10Rik
AA467197	1700019D03Rik
AA467197	2310030G06Rik
Aamp	4930431F12Rik
Aamp	4930512M02Rik
Aamp	A630089N07Rik
Aatf	1700007K13Rik
Abcb1b	A230050P20Rik
Abcc5	AA467197
Abce1	1700019D03Rik
Acadl	2310036O22Rik
Acot13	Abcb1a
Acot9	1110038B12Rik
Actn4	A630089N07Rik
Actn4	Actb
Adgrd1	AA467197
Adh5	AU018091
Adk	5730507C01Rik
Adk	AA467197
Adrm1	1810037I17Rik
Aes	Acsl5
Ahcyl1	3110001I22Rik
Ahi1	Abcb1a
Ak4	Adgrd1
Ak4	Adk
Akap12	Adgrd1
Akap12	Aimp2
Akr1a1	Adprh
Akr1b3	AI413582
Akr7a5	A630089N07Rik
Aldh18a1	2700094K13Rik
Aldh1b1	A630089N07Rik
Aldh2	AA467197
Aldh2	Actg1
Aldoa	AA467197
Aldoa	Ak4
Alpl	2010204K13Rik
Amotl2	Aamdc
Anapc10	2310030G06Rik
Anapc10	Aldh2
Ankrd54	1500009L16Rik
Anp32b	1700007K13Rik
Anp32b	Abhd4
Anxa11	2700094K13Rik
Anxa11	AA467197
Anxa6	Acad11
Anxa7	Ankrd17
Anxa8	Anp32b
Ap2b1	Agap1
Ap2m1	AA467197
Ap3b2	Acp6
Ap3s2	1810013L24Rik
Aqp3	4930513N10Rik
Aqp3	Abcg2
Aqp3	Acsl5
Aqp3	Acy1
Aqp3	Adam23
Aqp3	Adgrd1
Aqp3	Adh5
Aqp3	Adk
Aqp3	Aktip
Aqp3	Aldh18a1
Aqp3	Aldoa
Aqp3	Ap2m1
Arf6	Actb
Arhgef1	Arfgef2
Arhgef3	Actg1
Arid5b	Adgrd1
Arl14ep	Aebp2
Arl14epl	Adgrd1
Arl14epl	Adk
Arl4a	5730507C01Rik
Arl4a	Abcb1b
Arl4a	Ak4
Arl4a	Arl14epl
Arl6ip4	A630089N07Rik
Armcx1	AA467197
Armcx1	Ak4
Armcx1	Anapc10
Armcx1	Aqp3
Arpc1b	Actb
Arpc1b	Actg1
Arsa	AA467197
Arsa	Abce1
Arvcf	Armcx1
Asns	1700007K13Rik
Asns	Abhd4
Asns	Anxa8
Asns	Aprt
Ass1	Anp32b
Atad5	Arl14epl
Atf4	Anxa8
Atp1a1	A630089N07Rik
Atp1b1	Armcx1
Atp1b1	Atad5
Atp2c1	Acss2
Atp5a1	AI846148
Atp5a1	Ak4
Atp5b	A730036I17Rik
Atp5b	AI846148
Atp5b	Afg3l1
Atp5b	Arpc1b
Atp5b	Atmin
Atp5d	Acadm
Atp5g1	Add1
Atp5g1	Ahnak
Atp5g2	Acap3
Atp5g3	Aspscr1
Atp5l	Aldh18a1
Atp5l	Alpl
Atp5l	Aspscr1
Atp6v0e	Atp5b
Atp9a	Asns
Atpif1	Aacs
Atpif1	Ap3d1
Atxn10	Asns
Aven	Ankrd12
Avpi1	Adgrd1
B3galnt1	Adi1
BC017158	Atp5g3
Bbc3	6820431F20Rik
Bcap31	Ak4
Bcas3	Bcap31
Bcat1	Apoc1
Bcl2l14	Arl4a
Bet1l	Asf1a
Bex1	Acox1
Bhlhe40	Ak4
Blmh	Abcc4
Bloc1s3	Asna1
Blvrb	Adprh
Bptf	Atp5a1
Brd9	Arhgap19
Brix1	Arsa
Brix1	Bhlhe40
Brk1	Agps
Bscl2	Apex1
Bst2	Atf3
Btbd11	Aven
Btg2	Atf4
Btg2	Bri3bp
Btg3	Aqp3
Bysl	Atp5b
Bzw1	Borcs5
Bzw2	Akt2
C330004P14Rik	Acrbp
C330004P14Rik	Aqp3
C330004P14Rik	Arl4d
Cacybp	1110038F14Rik
Cacybp	2310022A10Rik
Cacybp	Acox1
Cacybp	Adgre5
Cacybp	Aldh16a1
Cacybp	Anapc2
Cacybp	Ap2a1
Cacybp	Aqp3
Cacybp	Arid5b
Cacybp	Atp6v0b
Cacybp	Brd8
Calca	2700094K13Rik
Calca	AA467197
Calca	Adprh
Calca	Aebp2
Calca	Aqp3
Calca	Atp1b1
Calcoco1	Actr2
Calcoco2	2310030G06Rik
Calcoco2	Adam23
Calcoco2	Adgrd1
Calcoco2	Adk
Calcoco2	Aldoa
Calcoco2	Arl4a
Calcoco2	Atp5d
Calcoco2	Atp5o
Cald1	4930513N10Rik
Cald1	Adgrd1
Cald1	Atad5
Cald1	Calca
Calm1	Ahcy
Calm1	Bloc1s4
Calm2	1810055G02Rik
Calm2	A730036I17Rik
Calm2	Armc6
Calm2	Arpc1b
Calm2	Arpc4
Calm2	Asb6
Calm2	Atxn2l
Calm3	Alg13
Calr	2410006H16Rik
Calr	Aars
Calr	Aldh18a1
Calr	Arl14ep
Calr	Atf4
Camk1	Arfgef1
Camk2n1	1110008F13Rik
Caml	1700008O03Rik
Camsap2	Acad9
Camsap3	Aars
Camsap3	Anp32b
Camsap3	Arl14ep
Camsap3	Asns
Camsap3	Atf4
Canx	Atf4
Capg	Asns
Capg	Cacybp
Capns1	Ap2m1
Carhsp1	Bcat1
Carnmt1	Ak2
Carnmt1	Atp5d
Casq2	1810037I17Rik
Casq2	AA467197
Casq2	Ak4
Casq2	Anapc10
Casq2	Aqp3
Casq2	Avpi1
Casq2	Calcoco2
Cbr3	2410006H16Rik
Cbr3	AA467197
Cbx3	Aldh2
Cbx3	Ap3b1
Ccdc115	Aamdc
Ccdc117	Calca
Ccdc124	Apoe
Ccdc136	AA467197
Ccdc136	Aqp3
Ccdc136	Arl14epl
Ccdc136	Calcoco2
Ccdc18	0610007P14Rik
Ccdc43	Armcx1
Ccdc43	Atp5o
Ccdc47	Arpp19
Ccdc53	4930470H14Rik
Ccl25	Aim2
Ccl25	Arl4a
Ccnb1	B3gnt7
Ccnd1	4930470H14Rik
Ccnd1	Atp6ap2
Ccnd3	Acss2
Ccng1	Aars
Ccng1	Acrbp
Ccng1	Anp32b
Ccng1	Asns
Ccng1	Aurkaip1
Ccng1	Bcat1
Ccng1	Camk1
Ccnl1	4930461G14Rik
Ccnl2	Atp5b
Ccpg1	Anp32e
Cct2	1700007K13Rik
Cct2	Aebp2
Cct2	Atp6v0a2
Cct2	Btg1
Cct5	Akap1
Cct5	Arid5b
Cct6a	Abhd4
Cct6a	Baz2b
Cct8	Arid5b
Cd24a	Aldoa
Cd320	Appl2
Cd3e	Atp5g3
Cd3e	Cct8
Cd3g	Adk
Cd3g	Ak1
Cd3g	Bst2
Cd63	Ahcy
Cd81	Aars
Cd81	Anp32b
Cd81	Atf4
Cd9	9130401M01Rik
Cd9	Adam23
Cd9	Casq2
Cdc123	Cars
Cdc14b	Adk
Cdc25b	Cct2
Cdc27	Bap1
Cdc37l1	Aktip
Cdca2	Atp5g3
Cdca3	Adh5
Cdca3	Arfrp1
Cdca7	Asah1
Cdh1	Armcx1
Cdh1	Casq2
Cdh1	Cct5
Cdk11b	Abcb10
Cdk2ap1	AA467197
Cdk2ap1	Aqp3
Cdk2ap1	Atp6v1e1
Cdkn1a	Acrbp
Cdkn1a	Arl14epl
Cdkn1a	Asns
Cdkn1a	Atf4
Cdkn1a	Bcat1
Cdr2l	Bbs5
Cdt1	Actb
Cdt1	Atp5b
Cdyl2	Cct3
Cenpa	Aldh18a1
Cenpa	Btf3
Cenpb	Aste1
Cenpf	Bnip1
Cenpw	Acly
Cep120	2700094K13Rik
Cep164	Ak6
Cep350	Anapc2
Cep89	2410015M20Rik
Cers2	Atp5b
Cers2	Cacybp
Cfl1	Ak4
Cfl1	Ap3b1
Cfl1	Arid5b
Cfl2	Ccar2
Chac1	2700099C18Rik
Chac1	Anxa8
Chac1	Btg2
Chac1	Calr
Chac1	Camsap3
Chac1	Ccng1
Chac1	Cd81
Chchd1	Cep97
Chchd10	AA414768
Chchd10	Anxa2
Chchd10	Atp9a
Chchd10	Cactin
Chchd10	Cd68
Chchd2	1810055G02Rik
Chchd2	2410017I17Rik
Chchd2	Afg3l1
Chchd2	Akr7a5
Chchd2	Ap2a1
Chchd2	Bysl
Chchd2	Calcoco1
Chchd3	AA467197
Chchd3	Aqp3
Chchd3	Calcoco2
Chchd5	Actb
Chchd5	Cacybp
Chd6	Cd37
Chit1	1810022K09Rik
Chit1	Cfl1
Chka	Aldh18a1
Chka	Atf5
Chmp1a	A630089N07Rik
Chmp5	Ccnf
Chmp6	Atp5a1
Chmp6	Bag3
Chtf18	Calm2
Chtf8	Chchd2
Ciart	Abhd4
Cic	Apba3
Cinp	Aqp3
Cinp	Camsap3
Cisd1	Anxa8
Ckap2	Aars
Ckap2	Bcat1
Ckb	Acp6
Ckb	Ankrd33b
Ckb	Armcx1
Ckb	Capza2
Cks2	0610010K14Rik
Cks2	Ankrd11
Cks2	Ap2a2
Cks2	Asb8
Cks2	Aspscr1
Cks2	Atxn2l
Cks2	Cers2
Cldn4	Armcx1
Cldn4	Bcap29
Cldn4	Cacybp
Cldn4	Calca
Cldn4	Cct7
Cldn4	Chd1
Clic1	Cct7
Clk1	0610010K14Rik
Clk1	Bccip
Clk1	Calm3
Clns1a	Camk2n1
Clspn	Brk1
Clstn1	Cacybp
Cltb	5730507C01Rik
Cltb	AA467197
Cltb	Abcb1a
Cltb	Ak4
Cltb	Anapc10
Cltb	Arl14epl
Cltb	Arl6ip1
Cltb	Atp1b1
Cltb	Calcoco2
Cltb	Capns1
Cltb	Ccl25
Cltb	Cd3g
Clu	Cbfa2t2
Clybl	Aprt
Cmah	2010111I01Rik
Cmah	Acadl
Cmas	Abcb1a
Cmpk1	Aebp2
Cmpk1	Aqp3
Cmtm6	Arl3
Cnbp	Atp9a
Cnbp	C77080
Cnbp	Calm3
Cnbp	Cbx7
Cnbp	Cenpt
Cnbp	Chd2
Cnbp	Chtf18
Cndp2	Cct2
Cnih4	Camsap3
Cnih4	Cenpa
Cnih4	Ckap2
Cnn3	Atrn
Cnn3	Cdk2ap2
Cnn3	Clspn
Cnot1	Ckb
Cnot3	Canx
Cnot6	Apba3
Cnpy2	1700007K13Rik
Cnpy2	Brd2
Cnpy2	Calr
Cnst	Ccnc
Coa3	4930470H14Rik
Coa3	Atp5b
Coa3	Calm2
Coa6	Clk1
Cobl	4930504C09Rik
Cobl	Adgrd1
Cobl	Aldoa
Cobl	Anxa11
Cobl	Arhgef1
Cobl	Blvrb
Cobl	Cbr3
Cobl	Cdkn1a
Cog1	Cks2
Cog7	Atp5j
Colgalt1	Adk
Colgalt1	Cacybp
Commd2	Acaa2
Cope	A630089N07Rik
Cops3	Clstn1
Cops7a	Cacybp
Cops7a	Chchd2
Cops8	A630089N07Rik
Copz2	Acp6
Copz2	Agpat5
Copz2	Akr1b3
Copz2	Armcx1
Copz2	Cct7
Copz2	Cfl1
Coro1b	Actb
Coro1b	Asns
Coro1b	Btf3
Coro1c	Bcap29
Coro1c	Chchd2
Coro1c	Cks2
Cox4i1	AI846148
Cox4i1	Bop1
Cox4i1	Brms1
Cox4i1	Cd2bp2
Cox4i1	Cdk18
Cox4i1	Chtf18
Cox5a	1700019D03Rik
Cox5a	Adamts13
Cox5a	Adgrd1
Cox5a	Arhgap1
Cox5a	Bcap31
Cox5a	Cltb
Cox5a	Coro1b
Cox6b1	2610002M06Rik
Cox6b1	Abhd14a
Cox6b1	Aldh18a1
Cox6b1	Arl4a
Cox6b1	Cdca2
Cox6b1	Cltb
Cox6b1	Coro1b
Cox6c	Cdca2
Cox7a1	Cct5
Cox7a2	Aldh18a1
Cox7a2	Cars
Cox7a2	Cers2
Cox7a2	Cnpy2
Cox7b	Ahnak
Cox7b	Cdca2
Cox7c	Ahnak
Cox8a	1110051M20Rik
Cpn1	1810022K09Rik
Cpn1	Actg1
Cpne5	AA467197
Cpne5	Adprh
Cpne5	Ak4
Cpne5	Cdk18
Cpne5	Cmtm7
Cpne5	Cobl
Cpsf3l	Aspm
Cpsf7	Cetn2
Crbn	Cox6c
Creg1	Bmyc
Crip1	Actg1
Crip1	Asns
Crip1	Bcat1
Crip1	Cars
Crip1	Cd3g
Crip1	Cobl
Crip2	C330004P14Rik
Crip2	Cdk6
Crip2	Cox4i1
Crlf2	Carnmt1
Crlf2	Cfap20
Crmp1	Copz2
Crtap	Cbx3
Crxos	Clec16a
Crxos	Cltb
Cryzl1	Camsap3
Cs	Arid5b
Cs	Arl6ip1
Cs	Copz2
Csf2ra	Adam19
Csk	Adss
Csnk1a1	Apex1
Csnk1a1	Cenpv
Csrnp2	Cpsf4l
Csrp2	Acot9
Csrp2	Adk
Csrp2	Ahi1
Csrp2	Aldoa
Csrp2	Ano9
Csrp2	Armcx1
Csrp2	Blvrb
Csrp2	Calca
Csrp2	Cinp
Csrp2	Cltb
Csrp2	Cs
Cst3	Abcb1b
Cst3	Acp6
Cst3	Adat2
Cst3	Brca2
Cstb	Adk
Cstb	Cherp
Ctage5	Carhsp1
Ctage5	Ckap2
Ctbp1	Atp6v1d
Ctc1	Cnbp
Ctdsp2	Atp5b
Ctgf	B4galnt4
Ctgf	Ccdc34
Ctnnb1	Cryzl1
Ctps2	Anp32b
Ctsa	Cacybp
Ctsa	Cbx3
Ctsa	Cct2
Ctsa	Chchd2
Ctsb	Adprh
Ctsb	Ccnb1
Ctsb	Cmah
Ctsb	Cox7c
Ctsd	Arhgap5
Ctsl	Ak1
Ctu2	Cep192
Cul1	Anks1
Cul2	Cmip
Cul4a	Abcb1a
Cul4a	Calcoco2
Cul4a	Ccl25
Cul4a	Ckb
Cul4a	Cnih4
Cul4a	Cox5a
Cul4a	Cox6b1
Cwf19l1	Arhgap23
Cxxc1	Actb
Cxxc1	Atpif1
Cyb5r4	Cluap1
Cyc1	Atg14
Cyc1	Calcoco2
Cyc1	Camk2n1
Cyc1	Camsap3
Cycs	1700061G19Rik
Cycs	2410017I17Rik
Cycs	Capsl
Cycs	Cd2bp2
Cycs	Clstn1
Cycs	Cpn1
Cycs	Crtap
Cyct	Csrp2
Cyct	Ctnnb1
Cystm1	Cacybp
D16Ertd472e	Atg4b
D1Pas1	Acp1
D7Ertd143e	1810032O08Rik
D7Ertd143e	Cdca7
D7Ertd143e	D330041H03Rik
Dad1	Chac1
Dap3	Chchd2
Dapp1	AA467197
Dapp1	Calcoco2
Dbi	1700019D03Rik
Dbi	Abcc5
Dbi	Adam19
Dbi	Adk
Dbi	Anxa11
Dbi	C330004P14Rik
Dbi	Cdkn1a
Dbi	Cltb
Dbi	Cpne5
Dbndd2	Cstf1
Dcaf12l1	Arl2
Dcaf4	Ankrd17
Dcaf4	Asns
Dcaf6	1810043G02Rik
Dcakd	Aqp3
Dcakd	Ccdc43
Dcakd	Cstb
Dcbld1	Anxa11
Dcbld1	Anxa7
Dcbld1	Arl4a
Dcbld1	Atpif1
Dcbld1	Calca
Dcbld1	Ccdc141
Dcbld1	Cltb
Dcbld1	Cpne5
Dcbld1	Cst3
Dcbld1	Cyba
Dclre1c	Adh5
Dctd	Apoe
Dctd	Clk1
Dctn1	Cox6b1
Dctn2	Cks2
Dctn5	Abca1
Dctpp1	Agpat9
Dctpp1	Csnk1a1
Dcun1d3	Arl1
Dcun1d3	Cisd3
Dcun1d3	Dbi
Dcun1d4	D130040H23Rik
Ddb1	Bccip
Ddc	Adk
Ddc	Aldoa
Ddc	Armcx1
Ddc	Calca
Ddc	Cast
Ddc	Cbr3
Ddc	Ccdc136
Ddc	Cdkn1a
Ddc	Cfl1
Ddc	Cltb
Ddc	Crmp1
Ddc	Cyct
Ddhd1	Adgrd1
Ddias	Atf4
Ddit4l	Calcoco2
Ddit4l	Ckb
Ddost	4930470H14Rik
Ddost	Atp5l
Ddr1	Cox7c
Ddt	Cltb
Ddx1	Alpl
Ddx10	5730455P16Rik
Ddx24	Cox4i1
Ddx27	Arl6ip1
Ddx27	Atp5b
Ddx27	Chchd2
Ddx39	Crkl
Ddx3x	Agpat2
Ddx49	Calm2
Ddx49	Cks2
Ddx49	Cox4i1
Ddx49	Cox6b1
Ddx5	0610010K14Rik
Ddx5	2410015M20Rik
Ddx5	Afg3l1
Ddx5	Ak2
Ddx5	Akr7a5
Ddx5	Arl6ip5
Ddx5	Arpc1b
Ddx5	Atp5d
Ddx5	Atp5e
Ddx5	Atp5j2
Ddx5	Atp5k
Ddx5	Btbd2
Ddx5	Calm3
Ddx5	Cc2d1a
Ddx5	Coa3
Ddx5	Cox17
Ddx5	Csk
Ddx5	D8Ertd738e
Ddx5	Dctpp1
Ddx5	Ddx27
Ddx54	Cks2
Ddx54	Cnbp
Ddx54	Cox4i1
Ddx54	Cox7a2
Ddx56	Cd9
Ddx58	Atp6ap2
Ddx58	Cd9
Def6	Calcoco2
Def6	Ckb
Def6	Copz2
Degs1	Akr1a1
Degs1	Ccdc18
Dennd1a	Abca7
Dennd2a	Amt
Dennd2a	Cox5a
Dera	Ash2l
Desi2	1700066M21Rik
Dgcr2	Ctr9
Dgka	Anp32b
Dgkz	Cisd1
Dhcr7	1700007K13Rik
Dhrs4	Atp6ap2
Dhrs7	Capns1
Dhx15	Ankra2
Dhx15	Cyb5r3
Dhx16	AA467197
Dhx16	Atp1b1
Dhx16	Ccl25
Dhx16	Cnih4
Dhx29	2010111I01Rik
Dhx29	Arid5b
Dhx32	Atad5
Dhx35	Chchd2
Dip2b	Cdkal1
Dirc2	3830406C13Rik
Dis3l2	5730507C01Rik
Dkk3	A330049N07Rik
Dkkl1	Ccdc191
Dlgap5	Chchd10
Dmd	Bcat1
Dmtn	1810037I17Rik
Dmtn	AA467197
Dmtn	Adprh
Dmtn	Aebp2
Dmtn	Avpi1
Dmtn	Cdca3
Dmtn	Cdh1
Dmtn	Csrp2
Dmtn	Ctdspl2
Dmtn	Ddc
Dmtn	Dhx32
Dnaja1	Acss1
Dnaja1	Cops7a
Dnaja1	Cpsf4l
Dnaja2	Bax
Dnaja2	Brd1
Dnajb1	Cyp51
Dnajb9	Cachd1
Dnajc10	4930513N10Rik
Dnajc15	Cd68
Dnajc21	Coa5
Dnajc30	Ddx5
Dnajc5	Actb
Dnajc7	Acadl
Dnajc7	Ap3b2
Dnajc7	Bst2
Dnd1	AA467197
Dnd1	Calcoco2
Dnlz	Ddx5
Dnmt1	Chchd2
Dnmt3b	AA467197
Dnmt3b	Alpl
Dnmt3b	Aqp3
Dnmt3b	Arih2
Dnmt3b	Atp1b1
Dnmt3b	Calcoco2
Dnmt3b	Cd9
Dnmt3b	Ckb
Dnmt3b	Cldn4
Dnmt3b	Cmtm7
Dnmt3b	Copz2
Dnmt3b	Cox5a
Doc2a	4930470H14Rik
Doc2a	A630089N07Rik
Doc2a	Cstb
Dohh	1810037I17Rik
Dohh	Calm2
Dohh	Cd164
Dohh	Cks2
Dohh	Cox5a
Dohh	Ddx5
Dolpp1	Cacybp
Dpcd	Acer2
Dpp3	Ddx5
Dpp4	Cbfa2t2
Dpp7	AU018091
Dppa2	Alpl
Dppa2	B4galt5
Dppa2	Cfc1
Dppa2	Copz2
Dppa4	AA467197
Dppa4	Alpl
Dppa4	Aqp3
Dppa4	Asah1
Dppa4	Brd4
Dppa4	Calcoco2
Dppa4	Cd3g
Dppa4	Cdh1
Dppa5a	9130401M01Rik
Dppa5a	Adamtsl5
Dppa5a	Aldh2
Dppa5a	Aldh9a1
Dppa5a	Anxa7
Dppa5a	Arhgdia
Dppa5a	Arhgef1
Dppa5a	Armcx1
Dppa5a	Atp13a1
Dppa5a	Calca
Dppa5a	Ccdc120
Dppa5a	Ccdc136
Dppa5a	Cd2bp2
Dppa5a	Cdt1
Dppa5a	Cers2
Dppa5a	Chtf18
Dppa5a	Chtf8
Dppa5a	Clpb
Dppa5a	Cltb
Dppa5a	Commd7
Dppa5a	Creb3l1
Dppa5a	Cyba
Dppa5a	Dcakd
Dppa5a	Ddx49
Dppa5a	Ddx54
Dppa5a	Dnmt3b
Dppa5a	Dohh
Dpy30	Csrp1
Dpys	Chac1
Dpysl3	Atp5j
Dpysl3	Cox5b
Dpysl3	Dnmt3b
Drg1	Adgre5
Drg2	Cks2
Dscc1	Dhx35
Dsg2	Atp5l
Dsg2	Cox7b
Dsp	Acp6
Dsp	Aldoa
Dsp	Apex1
Dsp	Arl14ep
Dsp	Armcx1
Dsp	Ddx39b
Dstn	Angptl4
Dstn	Chac1
Dtl	Aldh18a1
Dtnb	Cks2
Dtx2	Btf3
Dus1l	4930470H14Rik
Dus1l	Actb
Dus1l	Calm2
Dus1l	Cks2
Dus3l	Cbx3
Dus3l	Ccdc61
Dusp11	Calr
Dusp14	Anxa11
Dusp14	Cd81
Dusp14	Coro1b
Dusp14	Ddit4l
Dusp27	2010111I01Rik
Dusp27	Acot13
Dusp3	Ankrd35
Dut	Akap12
Dut	Cd9
Dync1h1	Atp5b
Dync1h1	Cct5
Dync1h1	Cct7
Dync1h1	Cfl1
Dync1h1	Cnbp
Dync1h1	Cycs
Dync1h1	Dnaja2
Dync2li1	Ahcy
Dynll1	2810004N23Rik
Dynll1	Agtrap
Dynll1	BC017158
Dynll1	Cabin1
Dynll1	Dctn2
Dynll1	Ddx27
Dynll1	Dmap1
Dynll1	Drg2
Dynlrb1	Acap1
Dyrk3	Arv1
Dzip3	A430005L14Rik
E130012A19Rik	Ash2l
E130012A19Rik	Calm2
E130012A19Rik	Cmas
E130012A19Rik	Cox4i1
E430025E21Rik	Calcoco2
Ears2	Add3
Ebna1bp2	1810037I17Rik
Ebna1bp2	Calcoco2
Ebna1bp2	Camk2n1
Ebna1bp2	Cbx7
Ebna1bp2	Copz2
Ebp	Ak4
Ebp	Aqp3
Ebp	Calcoco2
Ebpl	Chd1
Echs1	Ctdspl2
Ecsit	Aqp3
Eda2r	0610011F06Rik
Eda2r	Angptl4
Eda2r	Crxos
Eda2r	Ddc
Edf1	Ddx3x
Eef1a1	1110001J03Rik
Eef1a1	1110008P14Rik
Eef1a1	1700037H04Rik
Eef1a1	2410003L11Rik
Eef1a1	9130401M01Rik
Eef1a1	A730036I17Rik
Eef1a1	Aamp
Eef1a1	Aars
Eef1a1	Abcb6
Eef1a1	Actn4
Eef1a1	Adrm1
Eef1a1	Afg3l1
Eef1a1	Agpat1
Eef1a1	Ak2
Eef1a1	Akr7a5
Eef1a1	Aldh9a1
Eef1a1	Ap2a2
Eef1a1	Arl6ip4
Eef1a1	Arl6ip5
Eef1a1	Arpc1b
Eef1a1	Ascc2
Eef1a1	Brd7
Eef1a1	Brms1
Eef1a1	Bysl
Eef1a1	Cactin
Eef1a1	Capn1
Eef1a1	Ccnf
Eef1a1	Cdt1
Eef1a1	Chaf1a
Eef1a1	Cluh
Eef1a1	Coa3
Eef1a1	Cops7a
Eef1a1	Cox10
Eef1a1	Cxxc1
Eef1a1	Ddx23
Eef1a1	Ddx27
Eef1a1	Ddx49
Eef1a1	Def8
Eef1a1	Dhx35
Eef1a1	Dohh
Eef1a1	Dus1l
Eef1a1	Ecsit
Eef1b2	Aamp
Eef1b2	Abhd11
Eef1b2	Acox1
Eef1b2	Actr8
Eef1b2	Afg3l1
Eef1b2	Ap2a2
Eef1b2	Arl6ip4
Eef1b2	Bysl
Eef1b2	Ccdc107
Eef1b2	Cers2
Eef1b2	Chtf18
Eef1b2	Coa7
Eef1b2	Cops7a
Eef1b2	Cxxc1
Eef1b2	Ddx49
Eef1b2	Ddx54
Eef1d	Dhrs7
Eef1e1	Dlc1
Eef1g	0610009B22Rik
Eef1g	Dgkz
Eef2	1110008F13Rik
Eef2	2310039H08Rik
Eef2	2700094K13Rik
Eef2	Atp5g1
Eef2k	1810037I17Rik
Eef2kmt	Ddx5
Efemp2	Dppa5a
Eftud2	1810037I17Rik
Eftud2	Cks2
Eftud2	Dppa5a
Eftud2	Eef1a1
Egln2	4930470H14Rik
Egln2	4930504C09Rik
Egln2	Atp5h
Egln2	Eef1a1
Ehhadh	Dctd
Eid2	Calca
Eif1	1700007K13Rik
Eif1	Abcb6
Eif1	Abl1
Eif1	Arpc1b
Eif1	Cdt1
Eif1	Chaf1a
Eif1	Clic1
Eif1	Dcaf4
Eif1	Dnase2a
Eif1a	A4galt
Eif1ax	Aqp3
Eif2b5	Cdkn1a
Eif2b5	Cst3
Eif2b5	Dis3l2
Eif2s1	Clstn1
Eif2s1	Cox6b2
Eif2s2	2010111I01Rik
Eif2s2	2810025M15Rik
Eif2s2	Adam23
Eif2s2	Agpat4
Eif2s2	Arsa
Eif2s2	Bak1
Eif2s2	Casp3
Eif2s2	Cdca7
Eif2s2	Cnot8
Eif2s2	Cox19
Eif2s2	Dennd2a
Eif2s3x	Agpat5
Eif3a	Blvra
Eif3a	Blvrb
Eif3a	Ebpl
Eif3b	Ago1
Eif3d	Apoe
Eif3d	Cox4i1
Eif3d	Depdc1a
Eif3d	E2f5
Eif3d	Eef1a1
Eif3d	Eef1b2
Eif3e	Ddost
Eif3g	Akap12
Eif3g	D7Ertd143e
Eif4a1	4930503L19Rik
Eif4a1	Akr7a5
Eif4a1	Arpc1b
Eif4a1	Arsa
Eif4a1	Cbx7
Eif4a1	Cdt1
Eif4a1	Ctsd
Eif4a1	D930015E06Rik
Eif4a1	Ddx23
Eif4a1	Dedd
Eif4a1	Dync1h1
Eif4a2	9130401M01Rik
Eif4a2	Adipor1
Eif4a2	Aldoa
Eif4a2	Casq2
Eif4a2	Cd63
Eif4a3	Dennd1b
Eif4b	Actg1
Eif4e2	Ap3b2
Eif4e2	Atpif1
Eif4e2	Blvrb
Eif4e2	Casq2
Eif4e2	Cd63
Eif4ebp1	Ak1
Eif4ebp1	Anxa8
Eif4ebp1	Aqp11
Eif4ebp1	Btg2
Eif4ebp1	Calr
Eif4ebp1	Camsap3
Eif4ebp1	Ccdc117
Eif4ebp1	Ccng1
Eif4ebp1	Cd81
Eif4ebp1	Cic
Eif4ebp1	Ckap2
Eif4ebp1	Cox6b2
Eif4ebp1	Dcaf4
Eif4ebp1	Dgka
Eif4ebp1	Dgkz
Eif4ebp1	Dhx16
Eif4ebp1	Dlgap5
Eif4g1	Atp5a1
Eif4g1	Calm2
Eif4g1	Cd9
Eif4g1	Eef1a1
Eif4g2	Atox1
Eif4g2	Cd9
Eif4g2	Coa3
Eif4g2	Cox6a1
Eif4g2	Cox7a1
Eif4g2	Cox7a2
Eif4g2	Csrp2
Eif4h	Ddx5
Eif4h	Eef1a1
Eif4h	Eif4a1
Eif5	Aars
Eif5	Asns
Eif5a	2410006H16Rik
Eif5a	Acox1
Eif5a	Adgre5
Eif5a	Afg3l1
Eif5a	Atmin
Eif5a	Baz2b
Eif5a	Cbx7
Eif5a	Ceacam1
Eif5a	Chchd5
Eif5a	Chit1
Eif5a	Ckap2l
Eif5a	Cmtm7
Eif5a	Cox7a2l
Eif5a	Cpt1a
Eif5a	Ctsa
Eif5a	Ddost
Eif5a	Dync1h1
Eif5a2	4930513N10Rik
Eif6	Actb
Eif6	Atp5b
Eif6	Calm2
Eif6	Eef1a1
Eif6	Eef1b2
Elavl1	Cox6b2
Ell3	Baz1a
Ell3	Cdkn1a
Elmo1	AA467197
Elmo1	Aqp3
Elmo1	Asah1
Elmo1	Cdk18
Elmo1	Ctsl
Elmo1	Eif2s2
Elof1	Atp5b
Elovl1	Ccdc77
Elovl1	Eif3a
Elovl7	Anp32b
Emb	AA467197
Emb	Calcoco2
Emb	Ckb
Emb	Cox5a
Emc1	Apoe
Emc10	Cks2
Emc10	Cnbp
Emc10	Eef1b2
Emc10	Eif4a1
Emc4	Ctnnb1
Emc6	Ccm2
Emc7	Bub3
Emc8	Capns1
Emc8	Eef1a1
Emp1	Adh5
Emp1	Atp5g2
Emp3	Eif4ebp1
Enah	Desi2
Eng	Anp32b
Eng	Eif4ebp1
Enkd1	Ddx5
Enkd1	Eef1a1
Enkd1	Eif4a1
Eno1	AA467197
Eno1	Ak4
Eno1	Aqp3
Eno1	Arid5b
Eno1	Calcoco2
Eno1	Cobl
Eno3	Dppa5a
Eno3	Eef1a1
Eno3	Eif1
Enox1	Akap1
Enox1	Aqp3
Enox1	Atp7a
Enox1	Calcoco2
Enox1	Cd9
Enox1	Cdc42se2
Enox1	Cdh1
Enox1	Ckb
Enox1	Crip2
Enpp3	Cask
Epas1	Ckb
Epb41l4a	Cd55
Epb41l4a	Cdhr1
Epb41l4a	Cdkn1a
Epb41l4a	Cst3
Epb41l4a	Dnajb6
Epb41l4a	Dynll1
Epcam	Arl14epl
Epcam	Asah1
Epcam	Cd3d
Epcam	Cd3g
Epcam	Ckb
Epcam	Copz2
Epcam	E130012A19Rik
Epcam	Eif3c
Epha4	Adh5
Epha4	Aldoa
Epha4	Arl4a
Epha4	Cct2
Epha4	Cs
Epha4	Cycs
Epha4	Eif3l
Ephx1	Actb
Ephx1	Actg1
Ephx1	Asns
Ephx1	Bcat1
Ephx1	Ccl25
Ephx1	Cct2
Ephx2	2310009B15Rik
Ephx2	5730507C01Rik
Ephx2	AA467197
Ephx2	Aes
Ephx2	Ahcy
Ephx2	Ak4
Ephx2	Anapc10
Ephx2	Anln
Ephx2	Arl14epl
Ephx2	Arvcf
Ephx2	Atp11a
Ephx2	Atp1b1
Ephx2	Calcoco2
Ephx2	Cald1
Ephx2	Chmp6
Ephx2	Cobl
Ephx2	Colgalt1
Ephx2	Cox17
Ephx2	Cox5a
Ephx2	Cox7a2
Ephx2	Csrp2
Ephx2	Dbi
Ephx2	Dcbld1
Eprs	Aqp3
Eprs	Bet1l
Eprs	Ccnf
Eprs	Cd81
Eprs	Cd9
Eprs	Chka
Eprs	Ctnnb1
Ept1	Adam23
Ept1	Atad5
Ept1	Epb41l4a
Erap1	2210011C24Rik
Erap1	AA467197
Erap1	Acrbp
Erap1	Cd3d
Erap1	Ckb
Erap1	Cobl
Erap1	Dusp14
Erap1	Eps8
Ercc8	Cherp
Ergic1	Bloc1s5
Ergic3	Cacybp
Erh	Aqp3
Erh	Asah1
Erh	Cald1
Erh	D7Ertd143e
Erh	Dync1h1
Eri3	Cmtm3
Erlec1	D330041H03Rik
Erp44	Bcas3
Esco2	Bcat1
Esco2	Cldn4
Esco2	Ddc
Esf1	Agpat4
Esf1	Camsap3
Espl1	Cd81
Esrrb	Aimp2
Esrrb	Atp5a1
Esyt1	Cks2
Esyt1	Eef1a1
Esyt1	Eif4a1
Etf1	Camk2n1
Etf1	Cd9
Etf1	Cox6b2
Etf1	Dpys
Etl4	Atp5f1
Etl4	Eif4ebp1
Etl4	Etf1
Etnk1	Atp5a1
Etnk1	Emc4
Etohi1	Dhrs7
Etv1	Cd9
Etv5	AA467197
Etv5	AI464131
Etv5	Ccl25
Etv5	Cd3g
Etv5	Chit1
Etv5	Ckb
Etv5	Cldn4
Etv5	Copz2
Etv5	Cox5a
Etv5	Ddc
Etv5	Dpysl3
Exoc3l	1110059G10Rik
Exoc3l	Anapc10
Exoc3l	Ckb
Exoc7	Cox5a
Exosc5	Atp5b
Exosc5	Bmi1
Exosc5	Chchd2
Exosc5	Eef1a1
Exosc5	Eef1b2
Exosc6	Chac1
Exosc7	Calcoco2
Exosc7	Cdh1
Ext2	Cep192
Ezh2	Cd3d
Ezr	AU022252
Ezr	Arfgef2
F11r	Acsl4
F11r	Armcx1
F11r	Ccdc22
F11r	Chchd6
F11r	Dmtn
Fabp3	Adgrd1
Fabp3	Akr1b3
Fabp3	Cltb
Fabp3	Dhx16
Fabp3	Dppa2
Fabp3	Erap1
Fabp5	1700019D03Rik
Fabp5	4930513N10Rik
Fabp5	Abcc5
Fabp5	Adipor1
Fabp5	Adk
Fabp5	Arsa
Fabp5	Casq2
Fabp5	Chd9
Fabp5	Cltb
Fabp5	Cs
Fabp5	Dmtn
Fabp5	Dnmt3b
Fabp5	Ephx2
Fah	AA467197
Fah	Adprh
Fah	Aqp3
Fah	Cdk1
Fah	Cox5a
Fam107b	Erap1
Fam110a	Anxa7
Fam118a	Aurkc
Fam120a	Aspscr1
Fam126b	Cks1b
Fam129a	Ap3b2
Fam129a	Cox4i1
Fam129a	Dpysl3
Fam129a	Dtd1
Fam134a	Dnajb6
Fam13b	Chchd10
Fam13b	Cox7b
Fam160a2	Cd9
Fam162a	AA467197
Fam162a	Ak4
Fam162a	Akap1
Fam162a	Aqp3
Fam162a	Ccl25
Fam162a	Csrp2
Fam162a	Dbi
Fam162a	Dcbld1
Fam162a	Ddc
Fam162a	Ddt
Fam169a	AI464131
Fam173a	Calcoco2
Fam178b	A630089N07Rik
Fam178b	AU018091
Fam178b	Eif1
Fam193b	Actb
Fam208a	Adamtsl5
Fam214b	Eif3e
Fam234a	Eif5a
Fam53a	Dppa5a
Fam60a	5430416N02Rik
Fam63a	AA467197
Fam63a	Ak4
Fam63a	Anapc10
Fam63a	Cldn3
Fam63a	Cldn4
Fam63a	Dppa5a
Fam65a	Ano9
Fam65a	Arl4a
Fam65a	Cltb
Fam65a	Ephx2
Fam81a	Atad5
Fam81a	Calca
Fam81a	Fam162a
Fam96b	Ddx5
Fancl	Ctxn1
Farsa	A630089N07Rik
Farsa	Actg1
Farsa	Eif1
Farsb	Cep192
Farsb	Dsp
Fat1	Arl4a
Fau	Eif3b
Fbl	Dppa5a
Fblim1	Cbr3
Fbln1	AA467197
Fbln1	Aqp3
Fbln1	Csrp2
Fbxl12	Aldh18a1
Fbxo15	Atp5j
Fbxo22	Cdhr1
Fbxo22	Dynll1
Fbxo22	Emp1
Fbxo31	Chchd2
Fbxo31	Ddx5
Fcf1	Bcl7b
Fcgrt	Cfap97
Fcgrt	Cox4i1
Fdps	Cox6b2
Fetub	Elmo1
Fez1	Asns
Fgd1	Casq2
Fgd1	Cct5
Fgf4	0610040F04Rik
Fgf4	4930513N10Rik
Fgf4	Abcg2
Fgf4	Bcap31
Fgf4	Ccdc120
Fgf4	Cltb
Fgf4	Cpne5
Fgf4	Dtx3l
Fgf4	Ephx2
Fgf4	Etv5
Fgfr1op2	Eif4a1
Fig4	Cep295
Fig4	Cox4i1
Fig4	Cpne5
Fis1	4930512M02Rik
Fis1	A630089N07Rik
Fiz1	Cks2
Fiz1	Cycs
Fiz1	Eef1b2
Fkbp11	Atp6ap1
Fkbp3	Btg2
Fkbp3	Dtx3l
Fkbp3	Erap1
Fkbp4	Etv5
Fkbp8	Actb
Fkbp8	Actg1
Fkbp8	Atp5b
Fkbp8	Calm2
Fkbp8	Cbx3
Fkbp8	Cct3
Fkbp8	Chchd2
Fkbp8	Cks2
Fkbp8	Ddx5
Fkbp8	Eef1a1
Fkbp8	Eef1b2
Fkbp8	Eif1
Fkbp8	Eif4a1
Flnb	Ano9
Flnb	Arl4a
Flnb	Cat
Flnb	Cbx3
Flnb	Cox4i1
Flnb	Cox6b2
Flnb	Dram2
Flnb	E2f5
Flnb	Ephx2
Flnb	Fam60a
Fmnl2	Farsa
Fn1	Adgrd1
Fn1	Anapc15
Fn1	Ccne1
Fn1	Cct5
Fn1	Cct7
Fn1	Cse1l
Fn1	Dcakd
Fn1	Eif5a
Fn1	Fkbp4
Fnbp1	Abcb1a
Fnbp1	Ece2
Fnbp1l	Eif1b
Fnbp4	Eif4ebp1
Fndc1	Eif1
Fndc3b	Adipor1
Fndc3b	Ak1
Fnip1	Dmc1
Fntb	Emp1
Focad	Aqp3
Focad	Atp8b2
Focad	Cldn4
Foxd3	E2f5
Foxh1	A630089N07Rik
Foxh1	Atp5b
Foxh1	Calm2
Foxh1	Cks2
Foxh1	Cox5a
Foxh1	Dppa5a
Foxh1	Eef1a1
Foxj3	Brk1
Foxo1	Cnbp
Foxp1	AA467197
Foxp1	Ak4
Foxp1	Aqp3
Foxp1	Cldn4
Foxp1	Cyp4f39
Foxp1	Ddc
Foxp4	Cd68
Frmd4a	Bcap31
Frmd6	4930513N10Rik
Frmd6	Adgrd1
Frmd6	Atp5o
Frmd6	Ccm2
Frmd6	Cdt1
Frmd6	Cpne5
Frmd6	Ephx2
Frmd8	Erh
Frrs1	Cct2
Frrs1	Chchd2
Fryl	Abcc5
Fryl	Ap2m1
Fryl	Cbr3
Fryl	Cct5
Fryl	Cltb
Fryl	Dcun1d4
Fryl	Dlat
Fryl	Dnmt3b
Fryl	Eftud2
Fryl	Exosc7
Fscn1	Calca
Fscn1	Chchd10
Fscn1	Etv5
Fstl1	Ak4
Fstl1	Atp5g1
Fstl1	Chmp6
Fstl1	Cndp2
Fstl1	Cox5a
Fstl1	Cox7b
Fth1	2410016O06Rik
Fth1	Acrbp
Fth1	Adprh
Fth1	Aebp2
Fth1	Aes
Fth1	Ak4
Fth1	Aqp3
Fth1	Arih2
Fth1	Arl4d
Fth1	Calcoco2
Fth1	Cald1
Fth1	Cc2d1a
Fth1	Cdk2ap2
Fth1	Cdk9
Fth1	Cobl
Fth1	Csrp2
Fth1	Cyp4f39
Fth1	Dcbld1
Fth1	Eif4e2
Fth1	Fam221a
Fth1	Fam65a
Fth1	Fat1
Fth1	Flnb
Fth1	Frmd6
Ftl1	A730036I17Rik
Ftl1	AI846148
Ftl1	Aamp
Ftl1	Actn4
Ftl1	Afg3l1
Ftl1	Akr7a5
Ftl1	Arl6ip5
Ftl1	Arpc1b
Ftl1	Ascc2
Ftl1	Aspscr1
Ftl1	Atad3a
Ftl1	Bak1
Ftl1	Brms1
Ftl1	Bysl
Ftl1	Cd2bp2
Ftl1	Cdt1
Ftl1	Cops7a
Ftl1	Cxxc1
Ftl1	Ddx27
Ftl1	Ddx49
Ftl1	Ddx54
Ftl1	Def8
Ftl1	Drg2
Ftl1	Dus1l
Ftl1	Eftud2
Ftl1	Eif3d
Ftl1	Eif4h
Ftl1	Emc10
Ftl1	Fkbp8
Ftl1	Foxh1
Ftsj1	Dsp
Ftsj2	Atp5b
Ftsj2	Ftl1
Ftsj3	Dmd
Fuca2	Cfl1
Fuca2	Dnmt3b
Fuca2	Eif5a
Fuk	Atp5b
Fut8	A430005L14Rik
Fut8	Aamp
Fut8	Anapc2
Fut8	Fastk
Fxr1	Akr1b3
Fxr1	Cdc34
Fxyd6	Ddx39
Fzd2	AA467197
Fzd2	Dbi
Fzr1	Btf3
G2e3	Fanca
G3bp1	4930504C09Rik
G3bp1	Actb
G3bp1	Atl3
G3bp1	Cox4i1
G3bp2	Ap3b2
G3bp2	Cox4i1
Gaa	A630089N07Rik
Gaa	Fam60a
Gabarapl2	Adam23
Gabarapl2	Adgrd1
Gabarapl2	Adk
Gabarapl2	Agpat4
Gabarapl2	Ankle1
Gabarapl2	Ano9
Gabarapl2	Ap3b2
Gabarapl2	Arl4a
Gabarapl2	Arsa
Gabarapl2	Atad5
Gabarapl2	B3gnt7
Gabarapl2	Bhlhe40
Gabarapl2	Blvrb
Gabarapl2	Capn5
Gabarapl2	Casq2
Gabarapl2	Ccdc141
Gabarapl2	Cdk6
Gabarapl2	Chchd6
Gabarapl2	Cltb
Gabarapl2	Clybl
Gabarapl2	Comtd1
Gabarapl2	Cox6b2
Gabarapl2	Cpne5
Gabarapl2	Cpsf4l
Gabarapl2	Decr1
Gabarapl2	Dmtn
Gabarapl2	Dtd1
Gabarapl2	Dtx1
Gabarapl2	Ebp
Gabarapl2	Egln3
Gabarapl2	Ephx2
Gabarapl2	Fam162a
Gabarapl2	Fbln1
Gabarapl2	Foxo1
Gabarapl2	Fstl1
Gabarapl2	Fth1
Gabarapl2	Fxyd6
Gabbr1	Eif5a
Gabpa	Fam173a
Gabpb2	Dscr3
Gad1	Cdk1
Gad1	Csrp2
Gad1	Ddc
Gad1	Dppa5a
Gadd45a	Efhd2
Gadd45a	Eif2s1
Gadd45gip1	Brwd1
Gak	Btf3
Gal3st3	Epdr1
Galk1	Cks2
Galk1	Eif1
Galm	Fabp5
Galnt2	Ddx58
Galnt2	Fam60a
Galnt2	Farsb
Galnt6	Apbb1
Galnt7	Acat2
Galnt7	Bcat1
Galnt7	Fam63a
Gapdh	AI846148
Gapdh	Akr7a5
Gapdh	Arl6ip5
Gapdh	Arpc1b
Gapdh	Brd2
Gapdh	Brms1
Gapdh	Cd2bp2
Gapdh	Chchd5
Gapdh	Coa3
Gapdh	Commd7
Gapdh	Cops7a
Gapdh	Coro1c
Gapdh	Csrp1
Gapdh	Ctc1
Gapdh	Cxxc1
Gapdh	Ddx27
Gapdh	Ddx49
Gapdh	Ddx54
Gapdh	Dus1l
Gapdh	E130012A19Rik
Gapdh	Egln2
Gapdh	Eif3d
Gapdh	Elof1
Gapdh	Exosc5
Gapdh	Fiz1
Gapdh	Fkbp8
Gapdh	Fzr1
Gars	1700007K13Rik
Gars	1810037I17Rik
Gars	Aqp11
Gars	Atp9a
Gars	Camsap3
Gars	Ccdc117
Gars	Cenpa
Gars	Chka
Gars	Cic
Gars	Ckap2
Gars	Csrp2
Gars	Ctnnb1
Gars	Dad1
Gars	Dcxr
Gars	Dlgap5
Gars	Eif5
Gars	Fbxl12
Gars	Fnbp1
Gart	Cpne3
Gart	Eef1a1
Gas6	Cops3
Gatb	AA467197
Gatsl3	Frmd6
Gba	Cct2
Gba	Cnbp
Gbas	Ahsa1
Gbas	Ap2s1
Gbas	Aprt
Gbas	Aqp3
Gbas	Crxos
Gbas	Cyp2s1
Gbas	Dcbld1
Gbas	Gabarapl2
Gca	Aurkb
Gcat	Cacybp
Gcat	Eef1b2
Gcat	Fth1
Gclc	Calcoco2
Gclm	AA467197
Gclm	Aebp2
Gclm	Ak4
Gclm	Anapc10
Gclm	Aqp3
Gclm	Arl14epl
Gclm	B9d2
Gclm	Brd1
Gclm	Calcoco2
Gclm	Capns1
Gclm	Ccl25
Gclm	Cdh1
Gclm	Cldn4
Gclm	Cobl
Gclm	Cox5a
Gclm	Csrp2
Gclm	Cyp4f39
Gclm	Dcbld1
Gclm	Ddc
Gclm	Dhx32
Gclm	F11r
Gclm	Fabp5
Gclm	Fam65a
Gclm	Fam81a
Gclm	Flnb
Gclm	Frmd6
Gclm	Gabarapl2
Gdf15	Cox7a2
Gdi2	1110001J03Rik
Gdi2	Abhd17c
Gdi2	Dpagt1
Gemin4	Atp5b
Gemin7	Cdc45
Gfm1	Csrp2
Gfpt2	AA467197
Gfpt2	Aqp3
Gfpt2	Calcoco2
Gfpt2	Gabarapl2
Gga1	Eef1a1
Ggt7	Cct7
Ghitm	Aqp3
Ghitm	Atox1
Ghitm	Csrp2
Ghitm	Dcxr
Ghitm	Ddc
Ghitm	Fscn1
Gid8	Cd9
Gid8	Ckb
Gins2	Eef1a1
Gins2	Eif1
Gins4	Armt1
Gipc1	Cacybp
Gipc1	Ddx5
Gjb3	Anxa8
Gjb3	Calca
Gjb3	Ccdc136
Gjb3	Cul4a
Gjb3	Ddit4l
Gjb3	Ddx5
Gjb3	E330020D12Rik
Gjb3	Ece1
Gjb3	Eda2r
Gjb3	Ephx2
Gjb3	Foxn3
Gjb3	Gclm
Gjb4	Anxa11
Gjb4	Ccng1
Gjb4	Foxp1
Gjb5	Etv5
Gjb5	Focad
Gk	Aqp3
Gli1	AA467197
Gli1	Ak4
Gli1	Arl6ip1
Gli1	Avpi1
Gli1	Ccnb1
Gli1	Cdca3
Gli1	Cox8a
Gli1	Csrp2
Gli1	Dcbld1
Gli1	Gabarapl2
Glis2	Bex4
Glo1	4933408N05Rik
Glo1	AA467197
Glo1	Ak4
Glo1	Anln
Glo1	Calcoco2
Glo1	Capns1
Glo1	Fabp5
Glo1	Gabarapl2
Glrx5	Gdi2
Gls2	Cd81
Gltp	Atad5
Gltscr1l	Clns1a
Gltscr1l	Gdi2
Gltscr2	Cbx3
Gltscr2	Chchd2
Gltscr2	Cycs
Gltscr2	Elavl2
Glul	AA467197
Glul	Alpl
Glul	Cks2
Glul	Cldn4
Glul	Cmtm7
Glul	Cox5a
Glul	Csrp2
Glul	Dppa5a
Glul	Eef1a1
Gm2a	Adk
Gmfg	Glb1
Gmppa	Dppa5a
Gmppa	Eef1a1
Gmppa	Ftl1
Gmpr2	Chchd2
Gmps	Aqp3
Gmps	Cd9
Gmps	Epha4
Gna13	Atp5a1
Gna13	Ephx2
Gna13	Fbln1
Gnb2	Eef1a1
Gnb4	Bag5
Gng10	Galk2
Gng5	2210016F16Rik
Gng5	Capg
Gng5	Egln2
Gngt2	AA467197
Gngt2	Ak4
Gngt2	Aqp3
Gngt2	Atp1b1
Gngt2	Calcoco2
Gngt2	Cdh1
Gngt2	Cobl
Gngt2	Csrp2
Gngt2	Fabp5
Gngt2	Frmd6
Gnl3	Aldh1b1
Gnl3	Gemin7
Gnpat	Actg1
Gnpda1	Arih2
Gnpda1	Calcoco2
Gnpda1	Chmp4c
Gnpda1	Dppa5a
Gnpda1	Eif4e2
Gnpda1	Fabp5
Gnpda1	Fam65a
Gnpda1	Frmd6
Gnpda1	Gabarapl2
Gnpda2	Fbxo22
Gnpnat1	Cox6b2
Gnpnat1	Ctsb
Gns	Dtymk
Golga4	Bet1
Golt1b	Dbr1
Got1l1	Gjb3
Got2	Calcoco2
Got2	Calm2
Got2	Cox5a
Got2	Ddx5
Got2	Dppa5a
Got2	Eef1a1
Got2	Ftl1
Got2	Gapdh
Gpa33	1110004F10Rik
Gpa33	Chd1l
Gpalpp1	Fbxo18
Gpatch4	Cd9
Gpc3	4930431F12Rik
Gpc3	AA467197
Gpc3	AU018091
Gpc3	Adarb2
Gpc3	Adprh
Gpc3	Ank
Gpc3	Aqp3
Gpc3	B4galnt1
Gpc3	Cmah
Gpc3	Eif2s2
Gpc3	Epha4
Gpc3	Fig4
Gpc3	Gabarapl2
Gpc4	Gas5
Gpd2	Alpl
Gpd2	Ckb
Gpd2	Cpsf4l
Gpd2	Cst3
Gpd2	Fnip1
Gpi1	Cbx3
Gpi1	Ddx5
Gpi1	Eef1a1
Gpn1	Atp5b
Gpn1	Eef1a1
Gpn1	Gapdh
Gpn2	Cdc123
Gpr108	Ddias
Gpr137b-ps	Cdk2ap1
Gpr180	Eif2a
Gpr89	Dock1
Gps1	Calm2
Gps1	Cd9
Gps1	Eef1a1
Gps1	Ftl1
Gpt2	1810037I17Rik
Gpt2	2700094K13Rik
Gpt2	Aqp3
Gpt2	Arl6ip1
Gpt2	Bet1l
Gpt2	Calr
Gpt2	Camsap3
Gpt2	Ccdc117
Gpt2	Ceacam1
Gpt2	Chka
Gpt2	Ckap2
Gpt2	Csrp2
Gpt2	Ctnnb1
Gpt2	Dcxr
Gpt2	Dgkz
Gpt2	Dsp
Gpt2	Fam102a
Gpx1	Abcb8
Gpx1	Armcx1
Gpx1	Casq2
Gpx1	Dnmt3b
Gpx1	Eif4g2
Gpx1	Fstl1
Gpx1	Gfpt2
Gpx2	AA467197
Gpx2	AI464131
Gpx2	Arl14epl
Gpx2	Calcoco2
Gpx2	Cd3d
Gpx2	Cd3g
Gpx2	Ckb
Gpx2	Cobl
Gpx2	Copz2
Gpx2	Cox5a
Gpx2	Ctnnb1
Gpx2	Ddc
Gpx2	Dusp14
Gpx2	Fgf4
Gpx2	Fkbp3
Gpx2	Fryl
Gpx2	Gjb3
Gpx4	Adam23
Gpx4	Arpc1a
Gpx4	Atg9b
Gpx4	Eif4g1
Gpx7	Ak4
Gpx7	Crxos
Gramd1a	Eif5a
Grb10	Ctgf
Grb10	Fbln1
Grb7	Carnmt1
Grhl2	Actg1
Grhl2	Cks2
Grin1	Aldoa
Grin1	Cacybp
Grin1	Cct2
Grin1	Eif5a
Grin1	Fth1
Grk4	2010111I01Rik
Grk4	2310022A10Rik
Grk4	Aamp
Grk4	Actr1b
Grk4	Akr7a5
Grk4	Aldh1b1
Grk4	Arl6ip4
Grk4	BC030867
Grk4	Cdc42ep4
Grk4	Cfp
Grk4	Cyb5r3
Grk4	Doc2a
Grk4	Dtx3
Grk4	Fscn1
Grk4	Gjb5
Grn	Abcg2
Grn	Anp32b
Grn	Cabp4
Grn	Cacybp
Grn	Cbx3
Grn	Cct6a
Grn	Cct7
Grn	Cdk2ap1
Grn	Cenpk
Grn	Cnbp
Grn	Eif4e
Grn	Eif5a
Grn	Enox1
Grtp1	Btaf1
Gsc	Atad5
[truncated: 17,719 more rows]
