# Supplementary material for: Nuclear gene proximity and protein interactions shape transcript covariations in mammalian single cells
Source: Nat Commun. 2020 Oct 28;11:5445. doi: 10.1038/s41467-020-19011-5 (PMC7595044; doi:10.1038/s41467-020-19011-5)
Supplement: Supplementary file 7 — Supplementary Data 3 [file 41467_2020_19011_MOESM7_ESM.xlsx]

## Sheet: Sheet1
	Adam19 (transcript ID: ENSMUST00000011400)
1	GCCAATGTAGCTGCAGAGCGAGAGCCAGCA
2	GAGTTCATGCTGTAGCGGAGGGCTACCTTC
3	CCAGGGCTTTCTGAAGTCCGCCACTGAGGT
4	GATCAGCTCTCGCCCTTCAGCCATGACCCT
5	GCGTGCTGGTTTGAGGATTGCCACTTGCAG
6	GTCCCGTGGTAAAAGCAGTGATCCTCAGAC
7	TGAGCGTGACACTGGACTCATCCACGTCCC
8	ACTATAATCAGTCCTCTAATTCCCCGGCAG
9	ACGGGCTCGATGATGTAGCTGAGGTTACTT
10	CTGTAAATACGGTGTTGGCTGTCGCTGTTA
11	AAACTGAAGGGCCCAGTCCTTCGAGGTGGG
12	CTTCCCGTTTCATTCTGCGAGGTTGCTTTT
13	GGTAAAGCTCCACGTACTTCATAGAGTGTA
14	GTCGATTCTTCTGAAACTCTGCATAATCAG
15	GAGCGGTAAAACTTATCAACATAGTTGGCA
16	TCCAAGCCGACAAGTGCAATTCGGATGTTC
17	TGAAACTTCACACTTATCCCCATGCGTCCA
18	CAACTAAGAAAGGACCAGAGGGTAGAGTAG
19	GCCCGTGATTAGCTGAGCATTGTCATGGCT
20	TGCTAACTCCTCCAGACTGGTACACGGAGC
21	CCTTCCTGTTACACCAACTGAACACTTTGG
22	TCCTAGTGTCCGGCATGTTGGAGAGACACA
23	ACCGTCTTCCAGGTACCCGTTGCCACACCT
24	ACTGGTGGCAGCAGGAACCATGGGCACACT
25	ACTCGGGGAGGTCACATTGCCGAACCTGCT
26	ATAGTTGGTGGGGCAGTGGGGAGACTTGCC
27	GTTCCTGGTAAGTGAGGCACATGCCGTTGT
28	TCAAAGCAAAGATCGAGGGCAGGCCGGGCT
29	TTCCTGTATTGGCCATTCAAGCCCTTGCCA
30	TAGATACTGCGTTGGATTCCAGGGGCCGGG
31	ATCCGCCTCCCGTTCAAGGTGATGGTGGTG
32	ATGGTTGTGGCCACACTTGGTTCCAGTCAT
33	AAGAAGGAGGTGTTCCTGCACTGCCCCTCG
34	CCGGGGTGTTACAGAAAGGTGGAGACCAGC
35	GCAAAGGACCACTGTCGACGCTGCCACCAT
36	ACCCCAGCGATCACGGGACCCACACTCTTA
37	AGTAGCACCAGAACTGCCAACACGAAGAGA
38	AAGGGAGAGCCGAGGGTTTGCCCAGTTTGT
39	CCTGAAGGGACAACTGAACTGATGCCGCAG
40	CAACTTGAAAGTTGGGTTGGCATGGCCAGT
41	GGTGTTAGTCACCTTTCGCTTGCCCTGGGG
42	ATGGTGCAGGTGGCGATTCAACGCGCAGGT
43	TCTATTCGAGCCCCAGCTTCTGGGGAGCTC
44	GCCTGGAGAAGTCCTGGGACAGTAGGCAGT
45	ACCGGATTGGCTGGGAGTGCCTTCTGAGGT
46	GGTACTCGGGTAGCTTTGGAACAGGCACTG
47	TGGAGCTAATTATTGCTCCAACCCTCTGTG
	Adam23 (transcript ID: ENSMUST00000087374)
1	ATGAGGTGGCGAGCGCAGGTAGCAGGAGAA
2	CTGCAGTTTCATTCCAGTGCGGAGCGCTGG
3	TGTTGCAATGTGTTGTCTTCATCTGCCAGG
4	ACCAGTCTTGAAGGCAGTGTGATTTCTTTT
5	CAAGAACATGATAGGGGCTTTCTGAGTCCT
6	GCCTGGGCCAGATGCACAGCCTTATTGTGT
7	AGAATGAACTTGGAGCCGAAAGCTTCGATC
8	TGGATCTCCACGTAGTCAGAAGATAGCAAA
9	TCCACCCTTAGAGTACATCTGCTTCCCGTC
10	GCCTCTGATGCTTCCGTGGTAGTAACAGTG
11	GTCCATTGCAGGTCGATAGAGCCACCCTGG
12	CTCTATCATATACACAAAGGTGTCATCCTC
13	GTCGGCCTGTGCTTTTCTCATCATCAGTCA
14	ATACTGTCCTGCCAAGGTTTTCTGGATTAT
15	GAGATGGATTGACCGCTCTTTTCCTTCTTC
16	AGCGGTGCTTCTTATACGTCTTGTGATCAT
17	ACTTTGCGAAGTTGTTGGTATGCGCGTGAG
18	AACCCTGGTGTTGAGCTGTTCCTTGTAAAT
19	GATCCTTCTCGGTCCAGGTCTCGACAGCCA
20	AGAAGTCATGTAGCATCTGCACGGGGTTGA
21	CGTCAGCGTGCTGTTTGATTCGCTGCCGGT
22	AATGGAATGTCACGCGCGAGATGAGGTGGA
23	CGCCTCCAAAGTAACTCAGACTGCTTCTCT
24	CATTCACACCAACCCCTCTTATTCGAGAAC
25	ATACTTGTGCCACCGCCATTGGAAGACCAT
26	ATTCACATTTTGGCTTCCTGCTCGAAGGTT
27	GTGGGACACCCCTGTTTCTTCCATGATGCA
28	GAAAAGACATGCTCCGCCACCTCTCTGTAA
29	TTCCGTGGGCTCAAACAGCTTAGTTGGCCT
30	TTCCACATGGAAACCACAGTCGCATTCCTC
31	AGAGCGAACACTTCTTACAGCAAACTCCAT
32	TTGTTACAGCAGGGGCCGTCACTGCAGTGG
33	TCCCGACATTCATACCCTCGTGACTGAAAA
34	AGTGCAGTACTCGGTGATATCACAGCTGTT
35	ATAGCCATCTTGTTTATGGAGGTTCGGTGG
36	ATTGTAGCAGCGACCCTGATTTTGATTGCA
37	ACTGGCATTGATTGTCCCTTGTCTTGCACT
38	TTCAGCTTTTCATAGCAGAACTTGTCTGAC
39	TCCATCCTTTCCACAATTGCCCTTCTCGGT
40	GAAATCCACAGAACACATCATGCTTGCTGC
41	CGATACGTGGAGCTCGGGTAAGATTGGTGC
42	AGGAAGTCGGGATGATCTCTCCTTGAAGTT
43	ATGAGCACCACTGCAGTCAATCACTCGGCC
44	GTAACCCACGTCTGTATCATCGTCTAAAAC
45	ATCATGGAGGGGCCACACGGAGTCCCATCT
46	GCTTGAATCTGTAGGCACTTCCGATCTAAG
47	CCGGAGCAGACTTTACCCCTTGAGTCAAGT
48	GAACTGGATCCCGGATGCTGCAGTCTGTGC
49	TGAGATTGGTGGCGCTAGGACCCTTAGGGC
50	CCCCAAGGACAATAGCTGCTACCAGGATGG
51	AGTGGGATCGAATCTCCTCTTCTTGACGTT
	Dnmt3a (transcript ID: ENSMUST00000020991)
1	ATCATCCTCCCGCTCCAGAGAGGAGCTGCT
2	TTGCCACGGTTCTCCTCCTGTTCCTCTCCT
3	ACTGCTTTCCACCGGTGGGTGCTTGCGCTT
4	AGACTTGGTGGTCACTGCTGGGTCCTTGGG
5	TGGGTAGCAGATCTGAGGGGCCAGAGTCCT
6	GTTGGGGTTCACTCCGCTTCTCCAAGTCTC
7	TGGGGTCTCAGTTCCCTCTCCTTCAGCTGG
8	GCAGCCATTCTCCACAGCTCTGGAGGCTTC
9	TTCTTTGCCCTCTCCTGCAGAGGCTCCACG
10	CATTTTCATGGATTCGATGTTGGTCTGCTT
11	AAGGTGAGTCTTGGCATGGGTCGCTGACGG
12	CGTTTGCTGATGTAGTAGGGGTCCCCTGCC
13	CTTTTCCAACGTGCCAGCCACTCATCCCGT
14	CATTACTGCAATTACCTTGGCTTTCTTCTC
15	GACTCTCCAGAGGCCTGGTTCTCTTCCACA
16	TTGTCCCCAGCATCCCCTCCTACTGGCTCA
17	TCAGGCTCATCGTCGGCTGCTTTGGTAGCA
18	AAGACACAATTCGGCCTGGCCACCAGGAGA
19	ACATGACCCAGCGAGTGCCTTCAGCTGCTC
20	CACACACACCACTGAGAACTTGCCATCTCC
21	ACTGCAGAAGGAGCTCAGCGGCATGAGCTT
22	GGGCTGCTTGTTGTAGGTGGCCTGGTGGAA
23	CTGGAGGACTTCGTAGATGGCTTTGCGGTA
24	CATGGCAAGCTGGAAACAGCTTCCCGGCAC
25	TTCCACAGCCTTGCCACTGTCACTTTCATC
26	CGAGGGCCCATTCAATCATCTGCTTGTTCT
27	AGGATTCTTCTCTTCTTCTGGTGGCTCCAG
28	CTCCACCCACATGTCGGTGTAAACTTCCTT
29	TGCTCTTTCTGGGTTTCTTGGCTGGTGGGG
30	CAATGATCTCCTTGACCTTAGGTTTCTCTG
31	ACTTCTGGCGCACCTCATACACCAGCCGCT
32	CACATGAGATACAAATGTCCTCGATGTTTC
33	AATGAAGAGTGGGTGCTCCAGGGTGACATT
34	GAAGCAGTTCTTACAGTTCTGGCACATGCC
35	CCCATCGTCGTCATACTGGTAAGCACACTC
36	TTGTTCCCACACATGAGCACTTCACGCCCC
37	CACACACTCGACACAAAAGCACCTGCAGCA
38	TCCTTAATGGCTGCCTGAGCAGCTCCTGGC
39	TTATGCCCGCACATGTAGCAGTTCCAGGGG
40	TCTTCCCGTCTTCGCAGCAGCCCATAGGTG
41	TTGGCAAAGAACATCTGGAGTCGAGAAGGC
42	CAGCTGGCACAGGTGGGTAAACCTTTGGGG
43	AGAGAGACAGCACGCGGATGGGCTTCCTCT
44	TCAGCACCAGGAGCCCTGTAGCAATCCCAT
45	CAATGTAGCGGTCCACTTGGATGCCCAGGT
46	TGCCCACCGTGATGGAGTCCTCACACACCT
47	CGACGTACATGATCTTTCCCTGGTGCCGCA
48	GGATATGCTTCTGTGTGACGCTGCGGACGT
49	GAGGTCATTGCAGGGACTGCCTCCAATCAC
50	ATAAAGTCCCTTGCGGGCAGGGTTGACAAT
51	GGTAGAACTCAAAGAAGAGGCGGCCAGTAC
52	ATCATCTCCCTCCTTGGGCCGCGCATCATG
53	CCACCACATTCTCAAAGAGCCAGAAGAAGG
54	ATCGCGAGATGTCCCTCTTGTCACTAACGC
55	TGGCGTCAATCATCACGGGGTTAGACTCAA
56	ATGCCAAAGGCCTGTTCATGCCAGGAAGGT
57	TGCTCCAGACACTCTTGCAGCTCCAGCTTA
58	GGTCCTCACTTTGCTGAACTTGGCTATTCT
59	GCCCTGCTTTATAGAGTTTGACCTGGTGGT
60	CTCGTTCATGAAGACGGGGAAATGCTGGTC
61	ACACCCTTTCCATTTCAGTGCACCACAGGA
62	GTTGGAGACGTCTGTGTAGTGGACGGGGAA
63	TTCCTTCAGCGGAGCGAAGAGGTGGCGGAT
	Tmem2 (transcript ID: ENSMUST00000096194)
1	GTTTCCGTTTTGAGGTTGCAGGAAAGCAGG
2	CCTTCCCGGGAACATAACCAGGTGAGCGGT
3	TGGTTCTTTGGAGGAGGCGCGGGACGTAAG
4	GTCTTGGCTCCTGGAGGTCAGTTTGGCGGA
5	AAGAACGAGAAGCTGGTTATGGCGAAGCAG
6	TTGAGGATATTCCCAAAATGACCGCAAGCG
7	CGAGGGTTTTGATCTGGACAATTCTCATCT
8	CCCTCCTTGATAACAATGTGCTTCGCAGAA
9	TATAGAGTCCACTGTTGCATCTGAGGTCAG
10	ATCCCCAAACACAAGCAGTCCTCCATCCTG
11	GATCAGGATGTATCGAGTCCTCAAAGTTAT
12	TTCTGCTCCAATATGAAGCGCCCCACCATC
13	GGTAATTGTCGCTTTGGATCTATAGCGGCA
14	CATACTTTCACGTTCATCTGACTTGCCATA
15	AAGGCCCCGGGAAAAGTCCTTCTCGAAGGC
16	GTGGGTATCGAACTTCTCGTTTTCTAAAAC
17	CTTGACTGCTGAGTCTCCAACAGCAATAGC
18	CTGGATCATCTGGATTGTTCCCTGTAACAG
19	CAGACCTTGGATCAGTTTACTCCCCAACCG
20	TGACACCAACTAAGGCCCAAGCTTGCCTGT
21	CAGTGCTATGGTTTTCATAGTTTCTCACAG
22	TGACCGTCCAGGGTGTAGAATTCTCCTTGA
23	TGACTCCATTCACTGTAGGCTGTCACAGAG
24	TCCATCCGCAATGTCCACCCGGAAGCCTGA
25	GTGCTGGCCACCACAATTCGGTCTCCAGCT
26	AGAAGAGTTAGCTCCTCTGCTTGGTACATG
27	TTTGACCTGAGAACGGCTGCACTCGGGGCA
28	CCGTCTATGATCTCACCGACGTGCAGGTAC
29	ATCACAATGTTGCGGGTGAGAAGTCCAACC
30	TTTTCTGCATAGCATGAATCCTCCATCTCT
31	TGCTGCTGGCCCATGTGTTTCAATTCCACA
32	CACAGGTGAAAATGCACAGGATACCGGCCC
33	GCTGGCTGTACCCTCCTTTAGAATCTACAT
34	GGTGATGCACCTTGAAAAGCTGTGATGAAC
35	TGTGTCGAAGCCAATGGTGTCTTTGATTAG
36	CTTGGTAAGAAGCCCCAAGTTATGATACAA
37	ACATGGAGCTGTTCCTGTCCGTTGGGAGGA
38	AGTTTCCAAACACTCCATCACGCATGACGG
39	CAATCCAGAAAGTTGAAACAGCCATGCAGT
40	CTGCGTTATTGATCAGGTGGTTGTTGGGGT
41	TAAATACCATATTCCAGCATCCTGTGAGCC
42	CCCACTGGACTCCCCAGTTGGTTCCTTGTG
43	CCAGCGGAGTGAGTTCTGGCTTCTCCAGGA
44	CCAGCCTTAAAATTTGAATGAACCCTGTTG
45	CGTTGGTCGTTTTGACACCTTTGTCCACAA
46	CAGGCAGAGGTACTCCCTTGGGTCAGATGC
47	CATCCTGATGGGGCCGAAACCTTGCACTGT
48	GTCATTGTTCTTAAAAGCAATGAGCCTGTC
49	CCGTTATCTGCAAATGCTGAATTCTGAACA
50	GGACCCTTCATCGCTTGGGAAGCTCCCATC
51	TACTCTCCCCGACAAAGAGGGACTCTGTCA
52	ATGTACTTGTTTTGGCCACCTTGAAAGCCG
53	GTAGCGTCCGAGGCTTCTGATCGATTCCCC
54	TAAATCTGAAAGCCTCGGATTGGGAATGTC
55	AAAGTACTCTTTGTGAGATGAATAGGCCCA
56	AATTGCACTGCTGTACCTGTCTGGAGTTGG
57	GGAAACGTTATTCCTGGGTGTTGTCTGCCA
58	CGTTCAGAGAGACCTGTGGACCAAACTTCA
59	TTATCGCCGTCCAGCTCACAATCCTCAAAC
60	TTGTATCCTGTCACAGAGCCATCAATGTCA
61	TCAGGTAGTTGTCCATCCTTCCCACATAGG
62	CAGATCACTGCATTCCACTTAGTAACATTG
63	GTCTGAACATACACCTGGGCGTAGGTCCCG
64	GTGATGATCATGCTAAGATTCGGAGTGTTC
65	CCCCGAAGCACCATTGGGTGGGATGGGTAT
66	CTGGACCATTCCAGTGGATGGTGTAGCCCT
67	AAGTTCACGAGGTACAAGAAAGTGGTTCGT
68	TTGGCTGGGTAACAGAGGCCAACCCGGATC
69	TGCAGAAAGCCAACGGTAACCTGAAAGCTC
70	TCCTCAATTCTAGATAATGAGCCGTTCTGC
71	TCTTCTGCAGTTCCTCCATCGACCGCGCAG
72	CCTGTGCCAGAGTCAAAATAGAATTTTCTC
73	TCCCTGAGATGAACAGTAACTGTGGCCATC
74	TGGCCATGCAGTTACTGATATCTTTGGAGT
75	CCGAGGGCTTCTTGTAATACTGCGGGTACG
76	TCCACAGCCTTGACAGAGCCCCGTGAGCAT
77	AGGGAGGTAGCTTTTGTGAGGGTCACTGGT
78	TGGATCTCCTCGCTGAATTTCTGCTTTCCC
79	CGGAAGGTAAAGTCAGTACCATTGACGGAA
80	CGGAAGGGCACACTGCAGGCATCCACAATG
81	CCATGTGACTGACGTCTGCAGAAAGGAACA
82	TTGTGCTCAACAGAACGATTGACCTTGGGG
83	GCTAATGAATCCGAGATATTCAGCTGCTTA
84	ACGGTGCGAAGTTTCCGCTGAATCCCAAAA
85	GGTCCGGGAGCACCCATATTCCTCCATCTG
86	CCTGCTGTAACAGGTCAAGGTCTCTTCTGT
	Mme (transcript ID: ENSMUST00000194134)
1	GTTATATCCATCTGACTTTCTGATCTTCCC
2	GAGCAAGACAAGCACAGAGAGGCTGATCTC
3	GCAAATGCCATCATCATAGGTTGCATAGAG
4	TCAGTCGAGCAGCTGATTTTATGCAGTCTG
5	GTCTGTACATGGCTCAACAGAGGCATCCAT
6	TTTCAACCAGCCTCCACAAGCATACTTGAA
7	GTATCGGGAACTGGTCTCGGGAATGACGTT
8	GGGTTCTTGAAGGACATCTTTCAAAATGAC
9	CAGACTCATTTATACACGATCTGTACAAGG
10	TGAGTAGAGGTTGTCCGCCTCTGCTATCAA
11	CCATATGTTTGATCCCAGTTATCTGATGCT
12	TGTGCAATGGATTTCTCAGCTGTCCAAGAA
13	GGGTAGAATTCTTATCATCAGTGCCAACAA
14	CCAAGTCGAGGCTGGTCAAAATGAATTATA
15	GCCTCTTTATATATTCCAGTGCACTCATAG
16	GGCCACAGAAATCATAAAATCCACATATGC
17	CAATAGGCAAACTTTGTTCCTGACGAATCA
18	TTTCGGTCTTCTGGTTTAGTTGTAGCATTG
19	CCAGCTGAATGACTTCCCATTGACCTCCAG
20	GGAGCATAGACAACAACTTCTTCCTCATTT
21	CTCTGGGAGAATATTTGGTAAGAATAGGCT
22	CTTGTAGTTTCGGCTGAGGCTGCTTACAAG
23	ATAAAGGGCCTTGCGGAAAGCATTTCTGGA
24	ACACCGTCTCCATGTTGCAGTTTCTGATGT
25	CAAAAGCCGCTTCCACATAAAGCCTCCCCA
26	TTCCCGGATTTGTGCAATCAAGTCTTCAAC
27	AATTGCCAAGGCCTTTTCTTCAGCTTTCTT
28	CTCATTGGAAATGATGTCATCAGGATAGCC
29	TCTTCCCTGTAGTTCAACTCAAGATACTCA
30	TTTTCTCGGAGCTTCTTTAGCTGCTTGCTT
31	GCTGCTCCACTTATCCACTCATCTTTGTCC
32	CTGATTTCGGCCTGAGGAATAAAATGCATT
33	AGTTGGATTGCTGAGCACTGAAGAATGGGG
34	GTGATTTCATGTCCAATGACCATGCCGATG
35	CAGTCAACGAGGTCTCCATCTTTATTGAAA
36	CCAGGAAAAGTTTCCATACTGGTATACCAT
37	ATTAATTCCATTGAGATGCTGTCCACCTGC
38	CTTGGCCAATACCTCCATTATCAGCAATGT
39	GTGATTGAGGTCAAGTCCAGGGAGTAATTT
40	TGCATACTCTGGCCGGTAGGTCCCACACCA
41	GTCCCAATGATCCTGAAATTTCCAGGACTG
42	CCCGACATTTCCTTTCTGGATTCATGTATG
